# Supplementary material for: Direct observation of V-trimers in the crystal structure of LiVO2
Source: Commun Chem. 2025 Jul 9;8:202. doi: 10.1038/s42004-025-01595-y (PMC12238393; doi:10.1038/s42004-025-01595-y)
Supplement: Supplementary file 3 — Supplementary Data 1 [file 42004_2025_1595_MOESM3_ESM.cif]

#=======================================================================
data_global
#=======================================================================

_audit_creation_method                   'Jana2006 Version : 04/12/2022'


# 1. PROCESSING SUMMARY (IUCr Office Use Only)

_journal_date_recd_electronic            ?
_journal_date_to_coeditor                ?
_journal_date_from_coeditor              ?
_journal_date_accepted                   ?
_journal_date_printers_first             ?
_journal_date_printers_final             ?
_journal_date_proofs_out                 ?
_journal_date_proofs_in                  ?
_journal_coeditor_name                   ?
_journal_coeditor_code                   ?
_journal_coeditor_notes
; ?
;
_journal_techeditor_code                 ?
_journal_paper_category                  ?
_journal_techeditor_notes
; ?
;
_journal_coden_ASTM                      ?
_journal_name_full                       'Acta Crystallographica Section C'
_journal_year                            ?
_journal_volume                          ?
_journal_issue                           ?
_journal_page_first                      ?
_journal_page_last                       ?
_journal_suppl_publ_number               ?
_journal_suppl_publ_pages                ?

#=======================================================================

# 2. SUBMISSION DETAILS

_publ_contact_author_name                ?
_publ_contact_author_address
; ?
;
_publ_contact_author_email               ?
_publ_contact_author_fax                 ?
_publ_contact_author_phone               ?

_publ_requested_journal                  'Acta Crystallographica Section C'
_publ_requested_category                 ?

_publ_contact_letter
; ?
;

#=======================================================================

# 3. TITLE AND AUTHOR LIST

_publ_section_title
; ?
;
_publ_section_title_footnote
; ?
;
loop_
 _publ_author_name
 _publ_author_footnote
 _publ_author_address
; ?      # name
;
; ?      # footnote
;
; ?      # address
;

#=======================================================================

# 4. TEXT

_publ_section_synopsis
; ?
;
_publ_section_abstract
; ?
;
_publ_section_comment
; ?
;
_publ_section_introduction
; ?
;
_publ_section_experimental
; ?
;
_publ_section_exptl_prep
; ?
;
_publ_section_exptl_refinement
; ?
;
_publ_section_exptl_solution
; ?
;
_publ_section_discussion
; ?
;
_publ_section_acknowledgements
; ?
;
_publ_section_references
;
Petricek, V., Dusek, M. & Palatinus L. (2014). Z. Kristallogr. 229(5), 345-352.

Palatinus L. & Chapuis G. (2007). J. Appl. Cryst. 40, 786-790.

# enable this reference if Diamond ver. 2 was used for visualization
#Brandenburg, K. (1999). DIAMOND. Version. 2.1c.
#Crystal Impact GbR, Bonn, Germany.

# enable this reference if Diamond ver. 3 was used for visualization
#Brandenburg, K. & Putz, H. (2005). DIAMOND Version 3.
#Crystal Impact GbR, Postfach 1251, D-53002 Bonn, Germany.

# enable this reference if SIR97 was used for solving of the structure
#Altomare, A., Burla, M. C., Camalli, M., Cascarano, G., Giacovazzo, C.,
#Guagliardi, A., Moliterni, A. G. G., Polidori, G., Spagna, R. (1997).
#SIR97. A Package for Crystal Structure Solution by Direct Methods
#and Refinement, Bari, Rome, Italy.

# use this reference if SIR2002 was used for solving of the structure
#Burla, M.C., Camalli, M., Carrozzini, B., Cascarano, G., Giacovazzo, C.,
#Polidori, G., Spagna, R.
#SIR2002: the program, J. Appl. Cryst, (2003). 36, 1103


# use this reference if SIR2011 was used for solving of the structure
#Burla, M.C., Caliandro, R., Camalli, M., Carrozzini, B., Cascarano,
#G.L., Giacovazzo, C., Mallamo. M., Mazzone, A., Polidori, G., Spagna, R.
#SIR2011: a new package for crystal structure determination and refinement,
#J.Appl.Cryst. (2012) 45, 357-361

# enable this reference if bond valences were calculated
#Brown, I. D. (1996). J. Appl. Cryst. 29, 479-480.

# enable this reference if Xshape wase used for crystal shape refinement
#Stoe & Cie (1998). X-SHAPE. Stoe & Cie, Darmstadt, Germany.


# enable this reference if Flack coefficient was refined
#Flack, H. D. (1983). Acta Cryst. A39, 876-881.
;
_publ_section_figure_captions
; ?
;
_publ_section_table_legends
; ?
;

#=======================================================================
data_I
#=======================================================================

# 5. CHEMICAL DATA

_chemical_name_systematic
; ?
;
_chemical_name_common                    ?
_chemical_formula_moiety                 ?
_chemical_formula_structural             ?
_chemical_formula_analytical             ?
_chemical_formula_iupac                  ?
_chemical_formula_sum                    'Li8.656 O18 V9.344'
_chemical_formula_weight                 824.1
_chemical_melting_point                  ?
_chemical_compound_source                ?
_chemical_absolute_configuration         ?

#=======================================================================

# 6. CRYSTAL DATA

_symmetry_cell_setting                   trigonal
_symmetry_space_group_name_H-M           'P 31'
_symmetry_space_group_name_Hall          'P 31'
_symmetry_Int_Tables_number              144

loop_
 _space_group_symop_id
 _space_group_symop_operation_xyz
 1   x,y,z
 2   -y,x-y,z+1/3
 3   -x+y,-x,z+2/3

_cell_length_a                           4.9240(5)
_cell_length_b                           4.9240(5)
_cell_length_c                           14.8130(15)
_cell_angle_alpha                        90
_cell_angle_beta                         90
_cell_angle_gamma                        120
_cell_volume                             311.04(5)

loop_
 _twin_individual_id
 _twin_individual_mass_fraction_refined
 _twin_individual_twin_matrix_11
 _twin_individual_twin_matrix_12
 _twin_individual_twin_matrix_13
 _twin_individual_twin_matrix_21
 _twin_individual_twin_matrix_22
 _twin_individual_twin_matrix_23
 _twin_individual_twin_matrix_31
 _twin_individual_twin_matrix_32
 _twin_individual_twin_matrix_33
1 0.497(2)
1 0 0
0 1 0
0 0 1
2 0
-1 0 0
0 -1 0
0 0 -1
3 0
-1 1 0
0 1 0
0 0 -1
4 0.503(2)
1 -1 0
0 -1 0
0 0 1

_cell_formula_units_Z                    1

_cell_measurement_reflns_used            886
_cell_measurement_theta_min              3.53
_cell_measurement_theta_max              16.29
_cell_measurement_temperature            293
_cell_special_details
; ?
;

_exptl_crystal_density_diffrn            4.3994
_exptl_crystal_density_meas              ?
_exptl_crystal_density_method            ?
_exptl_crystal_F_000                     384

_exptl_absorpt_coefficient_mu            6.804
_exptl_crystal_description               'shard'
_exptl_crystal_size_max                  ?
_exptl_crystal_size_mid                  ?
_exptl_crystal_size_min                  ?
_exptl_crystal_size_rad                  ?
_exptl_crystal_colour                    ?
_exptl_absorpt_correction_type           ?
_exptl_absorpt_process_details           ?
_exptl_absorpt_correction_T_min          ?
_exptl_absorpt_correction_T_max          ?
loop_
 _exptl_crystal_face_index_h
 _exptl_crystal_face_index_k
 _exptl_crystal_face_index_l
 _exptl_crystal_face_perp_dist
 ? ? ? ?

#=======================================================================

# 7. EXPERIMENTAL DATA

_exptl_special_details                   ?

_diffrn_ambient_temperature              293
_diffrn_source                           ?
_diffrn_source_power                     ?
_diffrn_source_voltage                   ?
_diffrn_source_current                   ?
_diffrn_radiation_type                   'Mo K\a'
_diffrn_radiation_source                 'X-ray tube'
_diffrn_radiation_wavelength             0.71075
_diffrn_radiation_monochromator          ?
_diffrn_measurement_device               ?
_diffrn_measurement_device_type          'Bruker D8 Venture with Photon III and bent monochromator'
_diffrn_detector                         ?
_diffrn_detector_area_resol_mean         ?
_diffrn_measurement_method               ?
_diffrn_measurement_specimen_support     ?

_diffrn_reflns_number                    14665
_diffrn_reflns_theta_min                 4.78
_diffrn_reflns_theta_max                 35.39
_diffrn_reflns_theta_full                33.99
_diffrn_measured_fraction_theta_max      0.92
_diffrn_measured_fraction_theta_full     0.98   
_diffrn_reflns_av_R_equivalents          0.0672
_diffrn_reflns_av_unetI/netI             0.0764
_diffrn_reflns_limit_h_min               -7
_diffrn_reflns_limit_h_max               8
_diffrn_reflns_limit_k_min               -7
_diffrn_reflns_limit_k_max               7
_diffrn_reflns_limit_l_min               -23
_diffrn_reflns_limit_l_max               19
_diffrn_reflns_reduction_process         ?

_diffrn_standards_number                 ?
_diffrn_standards_interval_count         ?
_diffrn_standards_interval_time          ?
_diffrn_standards_decay_%                ?
loop_
_diffrn_standard_refln_index_h
_diffrn_standard_refln_index_k
_diffrn_standard_refln_index_l
  ? ? ?

_diffrn_radiation_probe                  X-ray

#=======================================================================

# 8. REFINEMENT DATA

_refine_special_details
; ?
;

_reflns_number_total                     14665
_reflns_number_gt                        11529
_reflns_threshold_expression             'I>3\s(I)'

_refine_ls_structure_factor_coef         Fsqd
_refine_ls_R_factor_gt                   0.0480
_refine_ls_wR_factor_gt                  0.1283
_refine_ls_R_factor_all                  0.0605
_refine_ls_wR_factor_ref                 0.1406
_refine_ls_goodness_of_fit_ref           1.37
_refine_ls_goodness_of_fit_gt            1.41
_refine_ls_restrained_S_gt               ?
_refine_ls_restrained_S_all              ?
_refine_ls_number_reflns                 14665
_refine_ls_number_parameters             47
_refine_ls_number_restraints             0
_refine_ls_number_constraints            19
_refine_ls_weighting_scheme              sigma
_refine_ls_weighting_details             'w=1/(\s^2^(I)+0.0004I^2^)'
_refine_ls_hydrogen_treatment            ?
_refine_ls_shift/su_max                  0.0027
_refine_ls_shift/su_mean                 0.0003
_refine_diff_density_max                 10.55
_refine_diff_density_min                 -3.15
_refine_ls_extinction_method             'none'
_refine_ls_extinction_coef               ?
_refine_ls_extinction_expression         ?
_refine_ls_abs_structure_details
;  1657 of Friedel pairs used in the refinement
;
_refine_ls_abs_structure_Flack            0
_refine_ls_abs_structure_Rogers          ?

loop_
 _atom_type_symbol
 _atom_type_scat_dispersion_real
 _atom_type_scat_dispersion_imag
 _atom_type_scat_source
 Li  -0.0003  0.0001
 'International Tables Vol C tables 4.2.6.8 and 6.1.1.1'
 O    0.0106  0.0060
 'International Tables Vol C tables 4.2.6.8 and 6.1.1.1'
 V    0.3005  0.5294
 'International Tables Vol C tables 4.2.6.8 and 6.1.1.1'

_computing_data_collection               ?
_computing_cell_refinement               ?
_computing_data_reduction                ?
_computing_structure_solution            ?
_computing_structure_refinement          ?
_computing_molecular_graphics            ?
_computing_publication_material          ?

loop_
 _restr_distance_atom_site_label_1
 _restr_distance_site_symmetry_1
 _restr_distance_atom_site_label_2
 _restr_distance_site_symmetry_2
 _restr_distance_target
 _restr_distance_target_weight_param
 ? ? ? ? ? ?

loop_
 _restr_angle_atom_site_label_1
 _restr_angle_site_symmetry_1
 _restr_angle_atom_site_label_2
 _restr_angle_site_symmetry_2
 _restr_angle_atom_site_label_3
 _restr_angle_site_symmetry_3
 _restr_angle_target
 _restr_angle_target_weight_param
 ? ? ? ? ? ? ? ?

loop_
 _restr_torsion_atom_site_label_1
 _restr_torsion_site_symmetry_1
 _restr_torsion_atom_site_label_2
 _restr_torsion_site_symmetry_2
 _restr_torsion_atom_site_label_3
 _restr_torsion_site_symmetry_3
 _restr_torsion_atom_site_label_4
 _restr_torsion_site_symmetry_4
 _restr_torsion_angle_target
 _restr_torsion_weight_param
 ? ? ? ? ? ? ? ? ? ?

loop_
 _restr_equal_distance_atom_site_label_1
 _restr_equal_distance_site_symmetry_1
 _restr_equal_distance_atom_site_label_2
 _restr_equal_distance_site_symmetry_2
 _restr_equal_distance_class_class_id
 _restr_equal_distance_class_target_weight_param
 ? ? ? ? ? ?

loop_
 _restr_equal_angle_atom_site_label_1
 _restr_equal_angle_site_symmetry_1
 _restr_equal_angle_atom_site_label_2
 _restr_equal_angle_site_symmetry_2
 _restr_equal_angle_atom_site_label_3
 _restr_equal_angle_site_symmetry_3
 _restr_equal_angle_class_class_id
 _restr_equal_angle_class_target_weight_param
 ? ? ? ? ? ? ? ?

loop_
 _restr_equal_torsion_atom_site_label_1
 _restr_equal_torsion_site_symmetry_1
 _restr_equal_torsion_atom_site_label_2
 _restr_equal_torsion_site_symmetry_2
 _restr_equal_torsion_atom_site_label_3
 _restr_equal_torsion_site_symmetry_3
 _restr_equal_torsion_atom_site_label_4
 _restr_equal_torsion_site_symmetry_4
 _restr_equal_torsion_class_class_id
 _restr_equal_torsion_class_target_weight_param
 ? ? ? ? ? ? ? ? ? ?


#=======================================================================

# 9. ATOMIC COORDINATES AND DISPLACEMENT PARAMETERS

loop_
 _atom_site_label
 _atom_site_type_symbol
 _atom_site_fract_x
 _atom_site_fract_y
 _atom_site_fract_z
 _atom_site_adp_type
 _atom_site_U_iso_or_equiv
 _atom_site_site_symmetry_multiplicity
 _atom_site_occupancy
 _atom_site_calc_flag
 _atom_site_refinement_flags
 _atom_site_disorder_assembly
 _atom_site_disorder_group
  Li1 Li 0.5455(16) 0.4440(14) 0.3611(6) Uiso 0.0210(7) 3 0.950(6) d . . .
  Li2 Li 0.1883(19) 0.0976(13) 0.0254(4) Uiso 0.0210(7) 3 0.944(5) d . . .
  Li3 Li 0.1812(14) 0.7570(14) 0.3607(5) Uiso 0.0210(7) 3 1 d . . .
  V1 V 0.24607(14) 0.48700(11) 0.19373(17) Uiso 0.00451(6) 3 1 d . . .
  V2 V 0.54468(11) 1.0765(2) 0.19557(17) Uiso 0.00451(6) 3 1 d . . .
  V3 V 0.8546(3) 0.7649(4) 0.19266(17) Uiso 0.00451(6) 3 0.760(3) d . . .
  V4 V 0.9577(7) 0.7980(5) 0.1997(2) Uiso 0.00451(6) 3 0.240(3) d . . .
  V5 V 0.5455(16) 0.4440(14) 0.3611(6) Uiso 0.0210(7) 3 0.050(6) d . . .
  V6 V 0.1883(19) 0.0976(13) 0.0254(4) Uiso 0.0210(7) 3 0.056(5) d . . .
  O1 O 0.5535(6) 0.7725(7) 0.2806(2) Uiso 0.00573(13) 3 1 d . . .
  O2 O 0.2224(10) 1.1144(5) 0.2670(2) Uiso 0.00573(13) 3 1 d . . .
  O3 O 0.8797(6) 0.4356(7) 0.2709(3) Uiso 0.00573(13) 3 1 d . . .
  O4 O 0.5513(11) 0.4389(5) 0.1202(3) Uiso 0.00573(13) 3 1 d . . .
  O5 O 0.2127(7) 0.7841(10) 0.1159(2) Uiso 0.00573(13) 3 1 d . . .
  O6 O 0.2221(15) 0.1087(7) 0.7882(3) Uiso 0.00573(13) 3 1 d . . .

loop_
 _atom_site_aniso_label
 _atom_site_aniso_type_symbol
 _atom_site_aniso_U_11
 _atom_site_aniso_U_22
 _atom_site_aniso_U_33
 _atom_site_aniso_U_12
 _atom_site_aniso_U_13
 _atom_site_aniso_U_23
 ? ? ? ? ? ? ? ?

loop_
 _jana_atom_site_ADP_C_label
 _jana_atom_site_ADP_C_type_symbol
 _jana_atom_site_ADP_C_111
 _jana_atom_site_ADP_C_112
 _jana_atom_site_ADP_C_113
 _jana_atom_site_ADP_C_122
 _jana_atom_site_ADP_C_123
 _jana_atom_site_ADP_C_133
 _jana_atom_site_ADP_C_222
 _jana_atom_site_ADP_C_223
 _jana_atom_site_ADP_C_233
 _jana_atom_site_ADP_C_333
 ? ? ? ? ? ? ? ? ? ? ? ?

loop_
 _jana_atom_site_ADP_D_label
 _jana_atom_site_ADP_D_type_symbol
 _jana_atom_site_ADP_D_1111
 _jana_atom_site_ADP_D_1112
 _jana_atom_site_ADP_D_1113
 _jana_atom_site_ADP_D_1122
 _jana_atom_site_ADP_D_1123
 _jana_atom_site_ADP_D_1133
 _jana_atom_site_ADP_D_1222
 _jana_atom_site_ADP_D_1223
 _jana_atom_site_ADP_D_1233
 _jana_atom_site_ADP_D_1333
 _jana_atom_site_ADP_D_2222
 _jana_atom_site_ADP_D_2223
 _jana_atom_site_ADP_D_2233
 _jana_atom_site_ADP_D_2333
 _jana_atom_site_ADP_D_3333
 ? ? ? ? ? ? ? ? ? ? ? ? ? ? ? ? ?

loop_
 _jana_atom_site_ADP_E_label
 _jana_atom_site_ADP_E_type_symbol
 _jana_atom_site_ADP_E_11111
 _jana_atom_site_ADP_E_11112
 _jana_atom_site_ADP_E_11113
 _jana_atom_site_ADP_E_11122
 _jana_atom_site_ADP_E_11123
 _jana_atom_site_ADP_E_11133
 _jana_atom_site_ADP_E_11222
 _jana_atom_site_ADP_E_11223
 _jana_atom_site_ADP_E_11233
 _jana_atom_site_ADP_E_11333
 _jana_atom_site_ADP_E_12222
 _jana_atom_site_ADP_E_12223
 _jana_atom_site_ADP_E_12233
 _jana_atom_site_ADP_E_12333
 _jana_atom_site_ADP_E_13333
 _jana_atom_site_ADP_E_22222
 _jana_atom_site_ADP_E_22223
 _jana_atom_site_ADP_E_22233
 _jana_atom_site_ADP_E_22333
 _jana_atom_site_ADP_E_23333
 _jana_atom_site_ADP_E_33333
 ? ? ? ? ? ? ? ? ? ? ? ? ? ? ? ? ? ? ? ? ? ? ?

loop_
 _jana_atom_site_ADP_F_label
 _jana_atom_site_ADP_F_type_symbol
 _jana_atom_site_ADP_F_111111
 _jana_atom_site_ADP_F_111112
 _jana_atom_site_ADP_F_111113
 _jana_atom_site_ADP_F_111122
 _jana_atom_site_ADP_F_111123
 _jana_atom_site_ADP_F_111133
 _jana_atom_site_ADP_F_111222
 _jana_atom_site_ADP_F_111223
 _jana_atom_site_ADP_F_111233
 _jana_atom_site_ADP_F_111333
 _jana_atom_site_ADP_F_112222
 _jana_atom_site_ADP_F_112223
 _jana_atom_site_ADP_F_112233
 _jana_atom_site_ADP_F_112333
 _jana_atom_site_ADP_F_113333
 _jana_atom_site_ADP_F_122222
 _jana_atom_site_ADP_F_122223
 _jana_atom_site_ADP_F_122233
 _jana_atom_site_ADP_F_122333
 _jana_atom_site_ADP_F_123333
 _jana_atom_site_ADP_F_133333
 _jana_atom_site_ADP_F_222222
 _jana_atom_site_ADP_F_222223
 _jana_atom_site_ADP_F_222233
 _jana_atom_site_ADP_F_222333
 _jana_atom_site_ADP_F_223333
 _jana_atom_site_ADP_F_233333
 _jana_atom_site_ADP_F_333333
 ? ? ? ? ? ? ? ? ? ? ? ? ? ? ? ? ? ? ? ? ? ? ? ? ? ? ? ? ? ?


#=======================================================================

# 10. MOLECULAR GEOMETRY


loop_
 _geom_bond_atom_site_label_1
 _geom_bond_atom_site_label_2
 _geom_bond_site_symmetry_1
 _geom_bond_site_symmetry_2
 _geom_bond_distance
 _geom_bond_publ_flag
  Li1 V1 . . 2.946(9) ?
  Li1 V1 . 2_665 2.954(9) ?
  Li1 V2 . 1_545 3.046(9) ?
  Li1 V2 . 2_765 3.071(9) ?
  Li1 V3 . . 2.939(9) ?
  Li1 V3 . 2_655 2.946(9) ?
  Li1 O1 . . 1.994(9) ?
  Li1 O2 . 1_545 2.128(8) ?
  Li1 O3 . . 2.136(10) ?
  Li1 O4 . 2_655 2.161(10) ?
  Li1 O5 . 2_665 2.055(10) ?
  Li1 O6 . 3_664 2.166(9) ?
  Li2 V1 . . 3.071(7) ?
  Li2 V1 . 3_554 3.056(7) ?
  Li2 V2 . 1_545 3.103(8) ?
  Li2 V2 . 3_564 2.970(6) ?
  Li2 V3 . 1_445 2.972(7) ?
  Li2 V3 . 3_564 2.881(8) ?
  Li2 O1 . 3_564 2.013(8) ?
  Li2 O2 . 3_454 2.039(7) ?
  Li2 O3 . 3_664 2.186(10) ?
  Li2 O4 . . 2.233(7) ?
  Li2 O5 . 1_545 2.093(9) ?
  Li2 O6 . 2_554 2.071(10) ?
  Li3 V1 . . 2.900(8) ?
  Li3 V1 . 2_665 2.954(8) ?
  Li3 V2 . . 2.974(7) ?
  Li3 V2 . 2_665 2.835(8) ?
  Li3 V3 . 1_455 2.974(8) ?
  Li3 V3 . 2_665 2.884(8) ?
  Li3 O1 . . 2.153(8) ?
  Li3 O2 . . 2.170(8) ?
  Li3 O3 . 1_455 2.031(7) ?
  Li3 O4 . 2_665 2.276(7) ?
  Li3 O5 . 2_665 2.154(10) ?
  Li3 O6 . 3_564 2.052(11) ?
  V1 V2 . 1_445 3.0055(11) ?
  V1 V2 . 1_545 3.0364(13) ?
  V1 V2 . . 2.5141(12) ?
  V1 V3 . 1_445 3.0829(18) ?
  V1 V3 . 1_455 2.868(2) ?
  V1 V3 . . 2.5983(18) ?
  V1 O1 . . 1.948(3) ?
  V1 O2 . 1_545 2.084(4) ?
  V1 O3 . 1_455 2.042(4) ?
  V1 O4 . . 1.964(5) ?
  V1 O5 . . 1.933(5) ?
  V1 O6 . 2_554 2.090(5) ?
  V2 V3 . 1_455 2.9476(18) ?
  V2 V3 . . 2.651(2) ?
  V2 V3 . 1_565 2.941(2) ?
  V2 O1 . . 1.973(4) ?
  V2 O2 . . 1.992(5) ?
  V2 O3 . 1_565 2.044(4) ?
  V2 O4 . 1_565 2.092(4) ?
  V2 O5 . . 1.945(3) ?
  V2 O6 . 2_664 1.959(5) ?
  V3 O1 . . 1.988(4) ?
  V3 O2 . 1_655 2.083(4) ?
  V3 O3 . . 2.047(5) ?
  V3 O4 . . 1.888(4) ?
  V3 O5 . 1_655 2.060(4) ?
  V3 O6 . 2_664 1.943(8) ?
  V4 V1 . . 3.044(3) ?
  V4 V1 . 1_655 2.558(4) ?
  V4 V1 . 1_665 2.953(3) ?
  V4 V2 . 1_545 3.088(2) ?
  V4 V2 . . 2.968(4) ?
  V4 V2 . 1_655 2.505(3) ?
  V4 V3 . . 0.461(4) ?
  V4 O1 . . 2.272(5) ?
  V4 O2 . 1_655 1.758(4) ?
  V4 O3 . . 1.939(5) ?
  V4 O4 . . 2.232(4) ?
  V4 O5 . 1_655 1.791(5) ?
  V4 O6 . 2_664 2.089(8) ?
  V5 V1 . . 2.946(9) ?
  V5 V1 . 2_665 2.954(9) ?
  V5 V2 . 1_545 3.046(9) ?
  V5 V2 . 2_765 3.071(9) ?
  V5 V3 . . 2.939(9) ?
  V5 V3 . 2_655 2.946(9) ?
  V5 O1 . . 1.994(9) ?
  V5 O2 . 1_545 2.128(8) ?
  V5 O3 . . 2.136(10) ?
  V5 O4 . 2_655 2.161(10) ?
  V5 O5 . 2_665 2.055(10) ?
  V5 O6 . 3_664 2.166(9) ?
  V6 V1 . . 3.071(7) ?
  V6 V1 . 3_554 3.056(7) ?
  V6 V2 . 1_545 3.103(8) ?
  V6 V2 . 3_564 2.970(6) ?
  V6 V3 . 1_445 2.972(7) ?
  V6 V3 . 3_564 2.881(8) ?
  V6 O1 . 3_564 2.013(8) ?
  V6 O2 . 3_454 2.039(7) ?
  V6 O3 . 3_664 2.186(10) ?
  V6 O4 . . 2.233(7) ?
  V6 O5 . 1_545 2.093(9) ?
  V6 O6 . 2_554 2.071(10) ?

loop_
 _geom_angle_atom_site_label_1
 _geom_angle_atom_site_label_2
 _geom_angle_atom_site_label_3
 _geom_angle_site_symmetry_1
 _geom_angle_site_symmetry_2
 _geom_angle_site_symmetry_3
 _geom_angle
 _geom_angle_publ_flag
  V1 Li1 V1 . . 2_665 120.1(3) ?
  V1 Li1 V2 . . 1_545 60.86(18) ?
  V1 Li1 V2 . . 2_765 173.5(2) ?
  V1 Li1 V3 . . . 52.40(16) ?
  V1 Li1 V3 . . 2_655 127.6(2) ?
  V1 Li1 O1 . . . 41.06(19) ?
  V1 Li1 O2 . . 1_545 45.0(2) ?
  V1 Li1 O3 . . . 83.9(3) ?
  V1 Li1 O4 . . 2_655 142.7(3) ?
  V1 Li1 O5 . . 2_665 97.1(3) ?
  V1 Li1 O6 . . 3_664 135.3(4) ?
  V1 Li1 V2 2_665 . 1_545 176.1(2) ?
  V1 Li1 V2 2_665 . 2_765 59.81(17) ?
  V1 Li1 V3 2_665 . . 125.0(2) ?
  V1 Li1 V3 2_665 . 2_655 58.18(18) ?
  V1 Li1 O1 2_665 . . 93.2(3) ?
  V1 Li1 O2 2_665 . 1_545 136.9(4) ?
  V1 Li1 O3 2_665 . . 140.8(3) ?
  V1 Li1 O4 2_665 . 2_655 84.4(3) ?
  V1 Li1 O5 2_665 . 2_665 40.64(19) ?
  V1 Li1 O6 2_665 . 3_664 45.0(3) ?
  V2 Li1 V2 1_545 . 2_765 119.7(3) ?
  V2 Li1 V3 1_545 . . 58.83(18) ?
  V2 Li1 V3 1_545 . 2_655 118.0(2) ?
  V2 Li1 O1 1_545 . . 89.7(3) ?
  V2 Li1 O2 1_545 . 1_545 40.6(2) ?
  V2 Li1 O3 1_545 . . 42.04(18) ?
  V2 Li1 O4 1_545 . 2_655 92.9(3) ?
  V2 Li1 O5 1_545 . 2_665 136.3(3) ?
  V2 Li1 O6 1_545 . 3_664 137.5(4) ?
  V2 Li1 V3 2_765 . . 121.7(2) ?
  V2 Li1 V3 2_765 . 2_655 58.47(18) ?
  V2 Li1 O1 2_765 . . 133.4(3) ?
  V2 Li1 O2 2_765 . 1_545 140.1(3) ?
  V2 Li1 O3 2_765 . . 92.8(3) ?
  V2 Li1 O4 2_765 . 2_655 42.87(19) ?
  V2 Li1 O5 2_765 . 2_665 86.5(3) ?
  V2 Li1 O6 2_765 . 3_664 39.4(3) ?
  V3 Li1 V3 . . 2_655 176.7(3) ?
  V3 Li1 O1 . . . 42.4(2) ?
  V3 Li1 O2 . . 1_545 80.9(3) ?
  V3 Li1 O3 . . . 44.1(2) ?
  V3 Li1 O4 . . 2_655 137.7(4) ?
  V3 Li1 O5 . . 2_665 138.3(4) ?
  V3 Li1 O6 . . 3_664 98.0(2) ?
  V3 Li1 O1 2_655 . . 140.4(4) ?
  V3 Li1 O2 2_655 . 1_545 97.1(2) ?
  V3 Li1 O3 2_655 . . 133.1(4) ?
  V3 Li1 O4 2_655 . 2_655 39.78(18) ?
  V3 Li1 O5 2_655 . 2_665 44.3(2) ?
  V3 Li1 O6 2_655 . 3_664 83.9(3) ?
  O1 Li1 O2 . . 1_545 86.0(4) ?
  O1 Li1 O3 . . . 86.5(4) ?
  O1 Li1 O4 . . 2_655 176.2(4) ?
  O1 Li1 O5 . . 2_665 96.0(4) ?
  O1 Li1 O6 . . 3_664 94.3(3) ?
  O2 Li1 O3 1_545 . . 82.2(4) ?
  O2 Li1 O4 1_545 . 2_655 97.7(3) ?
  O2 Li1 O5 1_545 . 2_665 96.5(3) ?
  O2 Li1 O6 1_545 . 3_664 178.1(5) ?
  O3 Li1 O4 . . 2_655 93.6(4) ?
  O3 Li1 O5 . . 2_665 177.1(4) ?
  O3 Li1 O6 . . 3_664 95.9(4) ?
  O4 Li1 O5 2_655 . 2_665 84.0(4) ?
  O4 Li1 O6 2_655 . 3_664 82.0(4) ?
  O5 Li1 O6 2_665 . 3_664 85.4(4) ?
  V1 Li2 V1 . . 3_554 171.1(3) ?
  V1 Li2 V2 . . 1_545 58.91(12) ?
  V1 Li2 V2 . . 3_564 116.29(17) ?
  V1 Li2 V3 . . 1_445 61.32(14) ?
  V1 Li2 V3 . . 3_564 122.8(3) ?
  V1 Li2 O1 . . 3_564 89.4(3) ?
  V1 Li2 O2 . . 3_454 146.2(4) ?
  V1 Li2 O3 . . 3_664 129.4(3) ?
  V1 Li2 O4 . . . 39.65(18) ?
  V1 Li2 O5 . . 1_545 85.3(2) ?
  V1 Li2 O6 . . 2_554 42.66(17) ?
  V1 Li2 V2 3_554 . 1_545 115.2(3) ?
  V1 Li2 V2 3_554 . 3_564 59.81(14) ?
  V1 Li2 V3 3_554 . 1_445 122.55(19) ?
  V1 Li2 V3 3_554 . 3_564 62.48(14) ?
  V1 Li2 O1 3_554 . 3_564 91.3(2) ?
  V1 Li2 O2 3_554 . 3_454 42.7(2) ?
  V1 Li2 O3 3_554 . 3_664 41.87(15) ?
  V1 Li2 O4 3_554 . . 131.4(4) ?
  V1 Li2 O5 3_554 . 1_545 93.0(3) ?
  V1 Li2 O6 3_554 . 2_554 145.9(3) ?
  V2 Li2 V2 1_545 . 3_564 121.1(3) ?
  V2 Li2 V3 1_545 . 1_445 58.00(13) ?
  V2 Li2 V3 1_545 . 3_564 174.9(3) ?
  V2 Li2 O1 1_545 . 3_564 133.9(2) ?
  V2 Li2 O2 1_545 . 3_454 135.5(3) ?
  V2 Li2 O3 1_545 . 3_664 91.0(3) ?
  V2 Li2 O4 1_545 . . 42.36(17) ?
  V2 Li2 O5 1_545 . 1_545 38.07(16) ?
  V2 Li2 O6 1_545 . 2_554 82.2(2) ?
  V2 Li2 V3 3_564 . 1_445 177.6(2) ?
  V2 Li2 V3 3_564 . 3_564 53.85(13) ?
  V2 Li2 O1 3_564 . 3_564 41.32(18) ?
  V2 Li2 O2 3_564 . 3_454 83.8(2) ?
  V2 Li2 O3 3_564 . 3_664 43.47(16) ?
  V2 Li2 O4 3_564 . . 93.5(2) ?
  V2 Li2 O5 3_564 . 1_545 137.1(4) ?
  V2 Li2 O6 3_564 . 2_554 137.8(4) ?
  V3 Li2 V3 1_445 . 3_564 127.1(3) ?
  V3 Li2 O1 1_445 . 3_564 137.3(4) ?
  V3 Li2 O2 1_445 . 3_454 98.3(2) ?
  V3 Li2 O3 1_445 . 3_664 137.7(4) ?
  V3 Li2 O4 1_445 . . 84.5(2) ?
  V3 Li2 O5 1_445 . 1_545 43.86(17) ?
  V3 Li2 O6 1_445 . 2_554 40.6(2) ?
  V3 Li2 O1 3_564 . 3_564 43.60(17) ?
  V3 Li2 O2 3_564 . 3_454 46.3(2) ?
  V3 Li2 O3 3_564 . 3_664 84.4(2) ?
  V3 Li2 O4 3_564 . . 135.2(3) ?
  V3 Li2 O5 3_564 . 1_545 144.3(3) ?
  V3 Li2 O6 3_564 . 2_554 102.2(4) ?
  O1 Li2 O2 3_564 . 3_454 89.8(3) ?
  O1 Li2 O3 3_564 . 3_664 84.7(3) ?
  O1 Li2 O4 3_564 . . 91.6(2) ?
  O1 Li2 O5 3_564 . 1_545 171.9(4) ?
  O1 Li2 O6 3_564 . 2_554 96.7(5) ?
  O2 Li2 O3 3_454 . 3_664 84.1(3) ?
  O2 Li2 O4 3_454 . . 174.1(6) ?
  O2 Li2 O5 3_454 . 1_545 98.0(3) ?
  O2 Li2 O6 3_454 . 2_554 104.0(4) ?
  O3 Li2 O4 3_664 . . 90.3(3) ?
  O3 Li2 O5 3_664 . 1_545 93.9(4) ?
  O3 Li2 O6 3_664 . 2_554 171.8(4) ?
  O4 Li2 O5 . . 1_545 80.4(3) ?
  O4 Li2 O6 . . 2_554 81.6(3) ?
  O5 Li2 O6 1_545 . 2_554 83.6(3) ?
  V1 Li3 V1 . . 2_665 121.7(3) ?
  V1 Li3 V2 . . . 50.66(13) ?
  V1 Li3 V2 . . 2_665 130.1(2) ?
  V1 Li3 V3 . . 1_455 58.43(15) ?
  V1 Li3 V3 . . 2_665 169.9(2) ?
  V1 Li3 O1 . . . 42.21(16) ?
  V1 Li3 O2 . . . 80.7(3) ?
  V1 Li3 O3 . . 1_455 44.75(19) ?
  V1 Li3 O4 . . 2_665 129.1(3) ?
  V1 Li3 O5 . . 2_665 96.1(3) ?
  V1 Li3 O6 . . 3_564 147.7(3) ?
  V1 Li3 V2 2_665 . . 119.9(2) ?
  V1 Li3 V2 2_665 . 2_665 51.43(14) ?
  V1 Li3 V3 2_665 . 1_455 179.1(2) ?
  V1 Li3 V3 2_665 . 2_665 52.84(14) ?
  V1 Li3 O1 2_665 . . 90.0(3) ?
  V1 Li3 O2 2_665 . . 134.7(2) ?
  V1 Li3 O3 2_665 . 1_455 137.4(4) ?
  V1 Li3 O4 2_665 . 2_665 41.64(19) ?
  V1 Li3 O5 2_665 . 2_665 40.83(17) ?
  V1 Li3 O6 2_665 . 3_564 80.6(3) ?
  V2 Li3 V2 . . 2_665 171.2(3) ?
  V2 Li3 V3 . . 1_455 59.41(16) ?
  V2 Li3 V3 . . 2_665 122.5(2) ?
  V2 Li3 O1 . . . 41.53(16) ?
  V2 Li3 O2 . . . 42.04(18) ?
  V2 Li3 O3 . . 1_455 83.4(3) ?
  V2 Li3 O4 . . 2_665 92.5(2) ?
  V2 Li3 O5 . . 2_665 130.2(4) ?
  V2 Li3 O6 . . 3_564 141.8(4) ?
  V2 Li3 V3 2_665 . 1_455 129.3(2) ?
  V2 Li3 V3 2_665 . 2_665 55.22(16) ?
  V2 Li3 O1 2_665 . . 131.4(4) ?
  V2 Li3 O2 2_665 . . 143.7(4) ?
  V2 Li3 O3 2_665 . 1_455 102.4(2) ?
  V2 Li3 O4 2_665 . 2_665 81.1(3) ?
  V2 Li3 O5 2_665 . 2_665 43.27(19) ?
  V2 Li3 O6 2_665 . 3_564 43.7(3) ?
  V3 Li3 V3 1_455 . 2_665 126.9(3) ?
  V3 Li3 O1 1_455 . . 89.7(3) ?
  V3 Li3 O2 1_455 . . 44.43(17) ?
  V3 Li3 O3 1_455 . 1_455 43.4(2) ?
  V3 Li3 O4 1_455 . 2_665 137.5(3) ?
  V3 Li3 O5 1_455 . 2_665 140.0(3) ?
  V3 Li3 O6 1_455 . 3_564 99.7(4) ?
  V3 Li3 O1 2_665 . . 127.8(3) ?
  V3 Li3 O2 2_665 . . 97.9(3) ?
  V3 Li3 O3 2_665 . 1_455 145.3(3) ?
  V3 Li3 O4 2_665 . 2_665 40.83(16) ?
  V3 Li3 O5 2_665 . 2_665 83.7(3) ?
  V3 Li3 O6 2_665 . 3_564 42.3(2) ?
  O1 Li3 O2 . . . 83.5(3) ?
  O1 Li3 O3 . . 1_455 86.8(3) ?
  O1 Li3 O4 . . 2_665 87.0(3) ?
  O1 Li3 O5 . . 2_665 88.6(4) ?
  O1 Li3 O6 . . 3_564 169.7(4) ?
  O2 Li3 O3 . . 1_455 87.1(3) ?
  O2 Li3 O4 . . 2_665 93.2(3) ?
  O2 Li3 O5 . . 2_665 171.1(4) ?
  O2 Li3 O6 . . 3_564 100.1(4) ?
  O3 Li3 O4 1_455 . 2_665 173.7(5) ?
  O3 Li3 O5 1_455 . 2_665 96.6(3) ?
  O3 Li3 O6 1_455 . 3_564 103.0(3) ?
  O4 Li3 O5 2_665 . 2_665 82.3(3) ?
  O4 Li3 O6 2_665 . 3_564 83.1(3) ?
  O5 Li3 O6 2_665 . 3_564 87.0(4) ?
  V2 V1 V2 1_445 . 1_545 109.17(3) ?
  V2 V1 V2 1_445 . . 126.04(4) ?
  V2 V1 V3 1_445 . 1_445 51.60(4) ?
  V2 V1 V3 1_445 . 1_455 60.03(4) ?
  V2 V1 V3 1_445 . . 171.51(5) ?
  V2 V1 O1 1_445 . . 134.13(14) ?
  V2 V1 O2 1_445 . 1_545 82.16(12) ?
  V2 V1 O3 1_445 . 1_455 42.66(11) ?
  V2 V1 O4 1_445 . . 127.96(12) ?
  V2 V1 O5 1_445 . . 90.60(10) ?
  V2 V1 O6 1_445 . 2_554 40.43(14) ?
  V2 V1 V2 1_545 . . 124.76(3) ?
  V2 V1 V3 1_545 . 1_445 57.59(4) ?
  V2 V1 V3 1_545 . 1_455 169.20(3) ?
  V2 V1 V3 1_545 . . 62.35(5) ?
  V2 V1 O1 1_545 . . 90.82(13) ?
  V2 V1 O2 1_545 . 1_545 40.70(13) ?
  V2 V1 O3 1_545 . 1_455 127.18(13) ?
  V2 V1 O4 1_545 . . 43.14(12) ?
  V2 V1 O5 1_545 . . 139.63(16) ?
  V2 V1 O6 1_545 . 2_554 83.6(2) ?
  V2 V1 V3 . . 1_445 177.62(5) ?
  V2 V1 V3 . . 1_455 66.03(3) ?
  V2 V1 V3 . . . 62.44(5) ?
  V2 V1 O1 . . . 50.57(12) ?
  V2 V1 O2 . . 1_545 138.92(13) ?
  V2 V1 O3 . . 1_455 96.17(11) ?
  V2 V1 O4 . . . 95.98(8) ?
  V2 V1 O5 . . . 49.80(11) ?
  V2 V1 O6 . . 2_554 140.4(2) ?
  V3 V1 V3 1_445 . 1_455 111.62(5) ?
  V3 V1 V3 1_445 . . 119.92(6) ?
  V3 V1 O1 1_445 . . 130.38(14) ?
  V3 V1 O2 1_445 . 1_545 42.26(10) ?
  V3 V1 O3 1_445 . 1_455 81.70(10) ?
  V3 V1 O4 1_445 . . 86.15(8) ?
  V3 V1 O5 1_445 . . 128.98(13) ?
  V3 V1 O6 1_445 . 2_554 38.4(2) ?
  V3 V1 V3 1_455 . . 128.45(5) ?
  V3 V1 O1 1_455 . . 97.15(13) ?
  V3 V1 O2 1_455 . 1_545 131.90(15) ?
  V3 V1 O3 1_455 . 1_455 45.52(13) ?
  V3 V1 O4 1_455 . . 142.35(16) ?
  V3 V1 O5 1_455 . . 45.88(12) ?
  V3 V1 O6 1_455 . 2_554 87.2(2) ?
  V3 V1 O1 . . . 49.36(11) ?
  V3 V1 O2 . . 1_545 90.51(13) ?
  V3 V1 O3 . . 1_455 141.58(15) ?
  V3 V1 O4 . . . 46.35(11) ?
  V3 V1 O5 . . . 96.31(11) ?
  V3 V1 O6 . . 2_554 134.17(18) ?
  O1 V1 O2 . . 1_545 88.43(16) ?
  O1 V1 O3 . . 1_455 92.24(17) ?
  O1 V1 O4 . . . 95.06(15) ?
  O1 V1 O5 . . . 100.21(15) ?
  O1 V1 O6 . . 2_554 168.3(2) ?
  O2 V1 O3 1_545 . 1_455 86.68(18) ?
  O2 V1 O4 1_545 . . 83.81(16) ?
  O2 V1 O5 1_545 . . 171.22(15) ?
  O2 V1 O6 1_545 . 2_554 80.6(2) ?
  O3 V1 O4 1_455 . . 167.84(11) ?
  O3 V1 O5 1_455 . . 91.35(17) ?
  O3 V1 O6 1_455 . 2_554 83.09(17) ?
  O4 V1 O5 . . . 96.90(19) ?
  O4 V1 O6 . . 2_554 87.88(19) ?
  O5 V1 O6 . . 2_554 90.6(2) ?
  V1 V2 V1 . . 1_565 124.76(3) ?
  V1 V2 V1 . . 1_665 126.04(4) ?
  V1 V2 V3 . . 1_455 62.76(4) ?
  V1 V2 V3 . . . 60.34(4) ?
  V1 V2 V3 . . 1_565 176.00(7) ?
  V1 V2 O1 . . . 49.70(9) ?
  V1 V2 O2 . . . 94.62(8) ?
  V1 V2 O3 . . 1_565 139.28(16) ?
  V1 V2 O4 . . 1_565 136.87(14) ?
  V1 V2 O5 . . . 49.38(15) ?
  V1 V2 O6 . . 2_664 94.6(2) ?
  V1 V2 V1 1_565 . 1_665 109.17(3) ?
  V1 V2 V3 1_565 . 1_455 62.00(4) ?
  V1 V2 V3 1_565 . . 174.68(5) ?
  V1 V2 V3 1_565 . 1_565 51.50(4) ?
  V1 V2 O1 1_565 . . 135.42(14) ?
  V1 V2 O2 1_565 . . 43.02(10) ?
  V1 V2 O3 1_565 . 1_565 83.06(12) ?
  V1 V2 O4 1_565 . 1_565 39.95(15) ?
  V1 V2 O5 1_565 . . 88.84(16) ?
  V1 V2 O6 1_565 . 2_664 128.5(2) ?
  V1 V2 V3 1_665 . 1_455 171.07(6) ?
  V1 V2 V3 1_665 . . 65.71(3) ?
  V1 V2 V3 1_665 . 1_565 57.67(4) ?
  V1 V2 O1 1_665 . . 93.56(9) ?
  V1 V2 O2 1_665 . . 130.03(11) ?
  V1 V2 O3 1_665 . 1_565 42.61(12) ?
  V1 V2 O4 1_665 . 1_565 84.20(13) ?
  V1 V2 O5 1_665 . . 138.60(15) ?
  V1 V2 O6 1_665 . 2_664 43.77(15) ?
  V3 V2 V3 1_455 . . 123.09(6) ?
  V3 V2 V3 1_455 . 1_565 113.49(6) ?
  V3 V2 O1 1_455 . . 94.09(10) ?
  V3 V2 O2 1_455 . . 44.89(10) ?
  V3 V2 O3 1_455 . 1_565 132.85(14) ?
  V3 V2 O4 1_455 . 1_565 87.61(14) ?
  V3 V2 O5 1_455 . . 44.14(13) ?
  V3 V2 O6 1_455 . 2_664 139.82(16) ?
  V3 V2 V3 . . 1_565 123.35(5) ?
  V3 V2 O1 . . . 48.24(11) ?
  V3 V2 O2 . . . 141.16(15) ?
  V3 V2 O3 . . 1_565 93.46(13) ?
  V3 V2 O4 . . 1_565 135.83(17) ?
  V3 V2 O5 . . . 94.34(17) ?
  V3 V2 O6 . . 2_664 47.0(2) ?
  V3 V2 O1 1_565 . . 133.48(13) ?
  V3 V2 O2 1_565 . . 83.02(9) ?
  V3 V2 O3 1_565 . 1_565 44.08(13) ?
  V3 V2 O4 1_565 . 1_565 39.74(11) ?
  V3 V2 O5 1_565 . . 127.16(17) ?
  V3 V2 O6 1_565 . 2_664 87.7(2) ?
  O1 V2 O2 . . . 93.02(17) ?
  O1 V2 O3 . . 1_565 89.61(17) ?
  O1 V2 O4 . . 1_565 172.37(18) ?
  O1 V2 O5 . . . 98.91(16) ?
  O1 V2 O6 . . 2_664 94.5(2) ?
  O2 V2 O3 . . 1_565 88.00(16) ?
  O2 V2 O4 . . 1_565 82.94(17) ?
  O2 V2 O5 . . . 88.71(16) ?
  O2 V2 O6 . . 2_664 170.5(2) ?
  O3 V2 O4 1_565 . 1_565 83.81(16) ?
  O3 V2 O5 1_565 . . 171.0(2) ?
  O3 V2 O6 1_565 . 2_664 86.37(18) ?
  O4 V2 O5 1_565 . . 87.50(19) ?
  O4 V2 O6 1_565 . 2_664 88.9(3) ?
  O5 V2 O6 . . 2_664 95.7(2) ?
  V1 V3 V1 . . 1_655 128.45(6) ?
  V1 V3 V1 . . 1_665 119.92(8) ?
  V1 V3 V2 . . 1_545 66.15(3) ?
  V1 V3 V2 . . . 57.23(5) ?
  V1 V3 V2 . . 1_655 178.76(13) ?
  V1 V3 O1 . . . 48.04(10) ?
  V1 V3 O2 . . 1_655 136.83(17) ?
  V1 V3 O3 . . . 95.16(10) ?
  V1 V3 O4 . . . 48.84(17) ?
  V1 V3 O5 . . 1_655 139.71(14) ?
  V1 V3 O6 . . 2_664 92.40(13) ?
  V1 V3 V1 1_655 . 1_665 111.62(5) ?
  V1 V3 V2 1_655 . 1_545 62.30(4) ?
  V1 V3 V2 1_655 . . 174.18(6) ?
  V1 V3 V2 1_655 . 1_655 51.20(4) ?
  V1 V3 O1 1_655 . . 133.69(16) ?
  V1 V3 O2 1_655 . 1_655 82.94(15) ?
  V1 V3 O3 1_655 . . 45.38(12) ?
  V1 V3 O4 1_655 . . 91.85(18) ?
  V1 V3 O5 1_655 . 1_655 42.35(14) ?
  V1 V3 O6 1_655 . 2_664 129.51(17) ?
  V1 V3 V2 1_665 . 1_545 173.82(8) ?
  V1 V3 V2 1_665 . . 62.69(4) ?
  V1 V3 V2 1_665 . 1_655 60.42(3) ?
  V1 V3 O1 1_665 . . 90.97(11) ?
  V1 V3 O2 1_665 . 1_655 42.30(11) ?
  V1 V3 O3 1_665 . . 131.31(13) ?
  V1 V3 O4 1_665 . . 139.14(16) ?
  V1 V3 O5 1_665 . 1_655 85.57(13) ?
  V1 V3 O6 1_665 . 2_664 41.93(13) ?
  V2 V3 V2 1_545 . . 123.35(6) ?
  V2 V3 V2 1_545 . 1_655 113.49(7) ?
  V2 V3 O1 1_545 . . 92.87(11) ?
  V2 V3 O2 1_545 . 1_655 132.87(15) ?
  V2 V3 O3 1_545 . . 44.00(11) ?
  V2 V3 O4 1_545 . . 45.10(13) ?
  V2 V3 O5 1_545 . 1_655 90.00(14) ?
  V2 V3 O6 1_545 . 2_664 142.30(17) ?
  V2 V3 V2 . . 1_655 123.09(6) ?
  V2 V3 O1 . . . 47.77(13) ?
  V2 V3 O2 . . 1_655 91.58(15) ?
  V2 V3 O3 . . . 136.86(16) ?
  V2 V3 O4 . . . 93.54(18) ?
  V2 V3 O5 . . 1_655 135.21(17) ?
  V2 V3 O6 . . 2_664 47.47(16) ?
  V2 V3 O1 1_655 . . 131.07(13) ?
  V2 V3 O2 1_655 . 1_655 42.46(14) ?
  V2 V3 O3 1_655 . . 83.89(10) ?
  V2 V3 O4 1_655 . . 131.8(2) ?
  V2 V3 O5 1_655 . 1_655 41.12(10) ?
  V2 V3 O6 1_655 . 2_664 88.53(11) ?
  O1 V3 O2 . . 1_655 89.23(17) ?
  O1 V3 O3 . . . 89.13(18) ?
  O1 V3 O4 . . . 96.22(18) ?
  O1 V3 O5 . . 1_655 171.91(17) ?
  O1 V3 O6 . . 2_664 94.6(2) ?
  O2 V3 O3 1_655 . . 89.03(16) ?
  O2 V3 O4 1_655 . . 174.2(2) ?
  O2 V3 O5 1_655 . 1_655 83.29(16) ?
  O2 V3 O6 1_655 . 2_664 84.18(16) ?
  O3 V3 O4 . . . 89.09(17) ?
  O3 V3 O5 . . 1_655 87.68(19) ?
  O3 V3 O6 . . 2_664 172.22(14) ?
  O4 V3 O5 . . 1_655 91.2(2) ?
  O4 V3 O6 . . 2_664 97.3(2) ?
  O5 V3 O6 1_655 . 2_664 87.7(2) ?
  V1 V4 V1 . . 1_655 122.81(8) ?
  V1 V4 V1 . . 1_665 110.40(11) ?
  V1 V4 V2 . . 1_545 59.36(4) ?
  V1 V4 V2 . . . 49.42(6) ?
  V1 V4 V2 . . 1_655 176.07(14) ?
  V1 V4 V3 . . . 13.6(4) ?
  V1 V4 O1 . . . 39.78(9) ?
  V1 V4 O2 . . 1_655 128.3(2) ?
  V1 V4 O3 . . . 84.52(12) ?
  V1 V4 O4 . . . 40.13(15) ?
  V1 V4 O5 . . 1_655 127.85(16) ?
  V1 V4 O6 . . 2_664 77.84(13) ?
  V1 V4 V1 1_655 . 1_665 126.50(10) ?
  V1 V4 V2 1_655 . 1_545 63.52(6) ?
  V1 V4 V2 1_655 . . 171.73(10) ?
  V1 V4 V2 1_655 . 1_655 59.53(8) ?
  V1 V4 V3 1_655 . . 128.6(4) ?
  V1 V4 O1 1_655 . . 135.90(15) ?
  V1 V4 O2 1_655 . 1_655 99.3(2) ?
  V1 V4 O3 1_655 . . 51.80(15) ?
  V1 V4 O4 1_655 . . 93.09(17) ?
  V1 V4 O5 1_655 . 1_655 48.97(18) ?
  V1 V4 O6 1_655 . 2_664 140.0(2) ?
  V1 V4 V2 1_665 . 1_545 169.46(13) ?
  V1 V4 V2 1_665 . . 61.01(7) ?
  V1 V4 V2 1_665 . 1_655 67.03(6) ?
  V1 V4 V3 1_665 . . 102.2(4) ?
  V1 V4 O1 1_665 . . 89.07(13) ?
  V1 V4 O2 1_665 . 1_655 44.03(14) ?
  V1 V4 O3 1_665 . . 146.49(19) ?
  V1 V4 O4 1_665 . . 128.33(18) ?
  V1 V4 O5 1_665 . 1_655 94.56(17) ?
  V1 V4 O6 1_665 . 2_664 45.05(14) ?
  V2 V4 V2 1_545 . . 108.78(9) ?
  V2 V4 V2 1_545 . 1_655 123.05(13) ?
  V2 V4 V3 1_545 . . 67.3(4) ?
  V2 V4 O1 1_545 . . 83.81(11) ?
  V2 V4 O2 1_545 . 1_655 143.21(19) ?
  V2 V4 O3 1_545 . . 40.41(12) ?
  V2 V4 O4 1_545 . . 42.63(11) ?
  V2 V4 O5 1_545 . 1_655 90.77(17) ?
  V2 V4 O6 1_545 . 2_664 125.90(17) ?
  V2 V4 V2 . . 1_655 128.03(9) ?
  V2 V4 V3 . . . 43.1(4) ?
  V2 V4 O1 . . . 41.65(12) ?
  V2 V4 O2 . . 1_655 88.7(2) ?
  V2 V4 O3 . . . 124.77(17) ?
  V2 V4 O4 . . . 78.76(17) ?
  V2 V4 O5 . . 1_655 131.2(2) ?
  V2 V4 O6 . . 2_664 41.17(14) ?
  V2 V4 V3 1_655 . . 162.5(5) ?
  V2 V4 O1 1_655 . . 141.43(15) ?
  V2 V4 O2 1_655 . 1_655 52.21(17) ?
  V2 V4 O3 1_655 . . 99.23(17) ?
  V2 V4 O4 1_655 . . 138.9(2) ?
  V2 V4 O5 1_655 . 1_655 50.57(13) ?
  V2 V4 O6 1_655 . 2_664 98.40(12) ?
  V3 V4 O1 . . . 47.2(5) ?
  V3 V4 O2 . . 1_655 129.7(6) ?
  V3 V4 O3 . . . 97.0(4) ?
  V3 V4 O4 . . . 37.6(4) ?
  V3 V4 O5 . . 1_655 120.0(5) ?
  V3 V4 O6 . . 2_664 65.4(4) ?
  O1 V4 O2 . . 1_655 89.5(2) ?
  O1 V4 O3 . . . 84.10(18) ?
  O1 V4 O4 . . . 79.70(17) ?
  O1 V4 O5 . . 1_655 167.1(2) ?
  O1 V4 O6 . . 2_664 82.8(2) ?
  O2 V4 O3 1_655 . . 103.0(2) ?
  O2 V4 O4 1_655 . . 167.3(3) ?
  O2 V4 O5 1_655 . 1_655 101.7(2) ?
  O2 V4 O6 1_655 . 2_664 88.7(2) ?
  O3 V4 O4 . . . 82.63(16) ?
  O3 V4 O5 . . 1_655 99.3(3) ?
  O3 V4 O6 . . 2_664 162.3(2) ?
  O4 V4 O5 . . 1_655 88.4(2) ?
  O4 V4 O6 . . 2_664 83.39(19) ?
  O5 V4 O6 1_655 . 2_664 91.0(2) ?
  V1 V5 V1 . . 2_665 120.1(3) ?
  V1 V5 V2 . . 1_545 60.86(18) ?
  V1 V5 V2 . . 2_765 173.5(2) ?
  V1 V5 V3 . . . 52.40(16) ?
  V1 V5 V3 . . 2_655 127.6(2) ?
  V1 V5 O1 . . . 41.06(19) ?
  V1 V5 O2 . . 1_545 45.0(2) ?
  V1 V5 O3 . . . 83.9(3) ?
  V1 V5 O4 . . 2_655 142.7(3) ?
  V1 V5 O5 . . 2_665 97.1(3) ?
  V1 V5 O6 . . 3_664 135.3(4) ?
  V1 V5 V2 2_665 . 1_545 176.1(2) ?
  V1 V5 V2 2_665 . 2_765 59.81(17) ?
  V1 V5 V3 2_665 . . 125.0(2) ?
  V1 V5 V3 2_665 . 2_655 58.18(18) ?
  V1 V5 O1 2_665 . . 93.2(3) ?
  V1 V5 O2 2_665 . 1_545 136.9(4) ?
  V1 V5 O3 2_665 . . 140.8(3) ?
  V1 V5 O4 2_665 . 2_655 84.4(3) ?
  V1 V5 O5 2_665 . 2_665 40.64(19) ?
  V1 V5 O6 2_665 . 3_664 45.0(3) ?
  V2 V5 V2 1_545 . 2_765 119.7(3) ?
  V2 V5 V3 1_545 . . 58.83(18) ?
  V2 V5 V3 1_545 . 2_655 118.0(2) ?
  V2 V5 O1 1_545 . . 89.7(3) ?
  V2 V5 O2 1_545 . 1_545 40.6(2) ?
  V2 V5 O3 1_545 . . 42.04(18) ?
  V2 V5 O4 1_545 . 2_655 92.9(3) ?
  V2 V5 O5 1_545 . 2_665 136.3(3) ?
  V2 V5 O6 1_545 . 3_664 137.5(4) ?
  V2 V5 V3 2_765 . . 121.7(2) ?
  V2 V5 V3 2_765 . 2_655 58.47(18) ?
  V2 V5 O1 2_765 . . 133.4(3) ?
  V2 V5 O2 2_765 . 1_545 140.1(3) ?
  V2 V5 O3 2_765 . . 92.8(3) ?
  V2 V5 O4 2_765 . 2_655 42.87(19) ?
  V2 V5 O5 2_765 . 2_665 86.5(3) ?
  V2 V5 O6 2_765 . 3_664 39.4(3) ?
  V3 V5 V3 . . 2_655 176.7(3) ?
  V3 V5 O1 . . . 42.4(2) ?
  V3 V5 O2 . . 1_545 80.9(3) ?
  V3 V5 O3 . . . 44.1(2) ?
  V3 V5 O4 . . 2_655 137.7(4) ?
  V3 V5 O5 . . 2_665 138.3(4) ?
  V3 V5 O6 . . 3_664 98.0(2) ?
  V3 V5 O1 2_655 . . 140.4(4) ?
  V3 V5 O2 2_655 . 1_545 97.1(2) ?
  V3 V5 O3 2_655 . . 133.1(4) ?
  V3 V5 O4 2_655 . 2_655 39.78(18) ?
  V3 V5 O5 2_655 . 2_665 44.3(2) ?
  V3 V5 O6 2_655 . 3_664 83.9(3) ?
  O1 V5 O2 . . 1_545 86.0(4) ?
  O1 V5 O3 . . . 86.5(4) ?
  O1 V5 O4 . . 2_655 176.2(4) ?
  O1 V5 O5 . . 2_665 96.0(4) ?
  O1 V5 O6 . . 3_664 94.3(3) ?
  O2 V5 O3 1_545 . . 82.2(4) ?
  O2 V5 O4 1_545 . 2_655 97.7(3) ?
  O2 V5 O5 1_545 . 2_665 96.5(3) ?
  O2 V5 O6 1_545 . 3_664 178.1(5) ?
  O3 V5 O4 . . 2_655 93.6(4) ?
  O3 V5 O5 . . 2_665 177.1(4) ?
  O3 V5 O6 . . 3_664 95.9(4) ?
  O4 V5 O5 2_655 . 2_665 84.0(4) ?
  O4 V5 O6 2_655 . 3_664 82.0(4) ?
  O5 V5 O6 2_665 . 3_664 85.4(4) ?
  V1 V6 V1 . . 3_554 171.1(3) ?
  V1 V6 V2 . . 1_545 58.91(12) ?
  V1 V6 V2 . . 3_564 116.29(17) ?
  V1 V6 V3 . . 1_445 61.32(14) ?
  V1 V6 V3 . . 3_564 122.8(3) ?
  V1 V6 O1 . . 3_564 89.4(3) ?
  V1 V6 O2 . . 3_454 146.2(4) ?
  V1 V6 O3 . . 3_664 129.4(3) ?
  V1 V6 O4 . . . 39.65(18) ?
  V1 V6 O5 . . 1_545 85.3(2) ?
  V1 V6 O6 . . 2_554 42.66(17) ?
  V1 V6 V2 3_554 . 1_545 115.2(3) ?
  V1 V6 V2 3_554 . 3_564 59.81(14) ?
  V1 V6 V3 3_554 . 1_445 122.55(19) ?
  V1 V6 V3 3_554 . 3_564 62.48(14) ?
  V1 V6 O1 3_554 . 3_564 91.3(2) ?
  V1 V6 O2 3_554 . 3_454 42.7(2) ?
  V1 V6 O3 3_554 . 3_664 41.87(15) ?
  V1 V6 O4 3_554 . . 131.4(4) ?
  V1 V6 O5 3_554 . 1_545 93.0(3) ?
  V1 V6 O6 3_554 . 2_554 145.9(3) ?
  V2 V6 V2 1_545 . 3_564 121.1(3) ?
  V2 V6 V3 1_545 . 1_445 58.00(13) ?
  V2 V6 V3 1_545 . 3_564 174.9(3) ?
  V2 V6 O1 1_545 . 3_564 133.9(2) ?
  V2 V6 O2 1_545 . 3_454 135.5(3) ?
  V2 V6 O3 1_545 . 3_664 91.0(3) ?
  V2 V6 O4 1_545 . . 42.36(17) ?
  V2 V6 O5 1_545 . 1_545 38.07(16) ?
  V2 V6 O6 1_545 . 2_554 82.2(2) ?
  V2 V6 V3 3_564 . 1_445 177.6(2) ?
  V2 V6 V3 3_564 . 3_564 53.85(13) ?
  V2 V6 O1 3_564 . 3_564 41.32(18) ?
  V2 V6 O2 3_564 . 3_454 83.8(2) ?
  V2 V6 O3 3_564 . 3_664 43.47(16) ?
  V2 V6 O4 3_564 . . 93.5(2) ?
  V2 V6 O5 3_564 . 1_545 137.1(4) ?
  V2 V6 O6 3_564 . 2_554 137.8(4) ?
  V3 V6 V3 1_445 . 3_564 127.1(3) ?
  V3 V6 O1 1_445 . 3_564 137.3(4) ?
  V3 V6 O2 1_445 . 3_454 98.3(2) ?
  V3 V6 O3 1_445 . 3_664 137.7(4) ?
  V3 V6 O4 1_445 . . 84.5(2) ?
  V3 V6 O5 1_445 . 1_545 43.86(17) ?
  V3 V6 O6 1_445 . 2_554 40.6(2) ?
  V3 V6 O1 3_564 . 3_564 43.60(17) ?
  V3 V6 O2 3_564 . 3_454 46.3(2) ?
  V3 V6 O3 3_564 . 3_664 84.4(2) ?
  V3 V6 O4 3_564 . . 135.2(3) ?
  V3 V6 O5 3_564 . 1_545 144.3(3) ?
  V3 V6 O6 3_564 . 2_554 102.2(4) ?
  O1 V6 O2 3_564 . 3_454 89.8(3) ?
  O1 V6 O3 3_564 . 3_664 84.7(3) ?
  O1 V6 O4 3_564 . . 91.6(2) ?
  O1 V6 O5 3_564 . 1_545 171.9(4) ?
  O1 V6 O6 3_564 . 2_554 96.7(5) ?
  O2 V6 O3 3_454 . 3_664 84.1(3) ?
  O2 V6 O4 3_454 . . 174.1(6) ?
  O2 V6 O5 3_454 . 1_545 98.0(3) ?
  O2 V6 O6 3_454 . 2_554 104.0(4) ?
  O3 V6 O4 3_664 . . 90.3(3) ?
  O3 V6 O5 3_664 . 1_545 93.9(4) ?
  O3 V6 O6 3_664 . 2_554 171.8(4) ?
  O4 V6 O5 . . 1_545 80.4(3) ?
  O4 V6 O6 . . 2_554 81.6(3) ?
  O5 V6 O6 1_545 . 2_554 83.6(3) ?

loop_
 _geom_torsion_atom_site_label_1
 _geom_torsion_atom_site_label_2
 _geom_torsion_atom_site_label_3
 _geom_torsion_atom_site_label_4
 _geom_torsion_site_symmetry_1
 _geom_torsion_site_symmetry_2
 _geom_torsion_site_symmetry_3
 _geom_torsion_site_symmetry_4
 _geom_torsion
 _geom_torsion_publ_flag
 ? ? ? ? ? ? ? ? ? ?

loop_
 _geom_hbond_atom_site_label_D
 _geom_hbond_atom_site_label_H
 _geom_hbond_atom_site_label_A
 _geom_hbond_site_symmetry_D
 _geom_hbond_site_symmetry_H
 _geom_hbond_site_symmetry_A
 _geom_hbond_distance_DH
 _geom_hbond_distance_HA
 _geom_hbond_distance_DA
 _geom_hbond_angle_DHA
 _geom_hbond_publ_flag
 ? ? ? ? ? ? ? ? ? ? ?


#=======================================================================

# 11. STRUCTURE-FACTOR LIST

loop_
 _refln_index_h
 _refln_index_k
 _refln_index_l
 _refln_F_squared_calc
 _refln_F_squared_meas
 _refln_F_squared_sigma
 _refln_observed_status
   1   0   0   145.36   152.05    11.50 o
   1   0   0   145.36   128.68    11.50 o
   1   0   0   145.36   149.53    11.86 o
   1   0   0   145.36   163.19    11.14 o
   1   0   0   145.36   140.18    10.42 o
  -1   0   0   145.35   140.90    10.42 o
  -1   0   0   145.35   133.71    10.42 o
  -1   0   0   145.35   131.20    11.14 o
  -1   0   0   145.35   154.56    11.14 o
  -1   0   0   145.35   140.54    11.86 o
  -1   0   0   145.35   126.89    11.14 o
   2   0   0   340.34   383.53    25.88 o
   2   0   0   340.34   330.69    26.24 o
   2   0   0   340.34   366.64    26.60 o
   2   0   0   340.34   393.60    26.60 o
   2   0   0   340.34   355.86    26.24 o
   2   0   0   340.34   370.95    26.60 o
  -2   0   0   340.36   364.12    26.24 o
  -2   0   0   340.36   365.20    26.24 o
  -2   0   0   340.36   326.74    25.88 o
  -2   0   0   340.36   314.88    26.24 o
  -2   0   0   340.36   396.83    25.88 o
   3   0   0 27677.30 28043.90  2037.36 o
   3   0   0 27677.30 32453.60  2037.36 o
   3   0   0 27677.30 32530.90  2037.72 o
  -3   0   0 27677.30 29293.30  2037.72 o
  -3   0   0 27677.30 25614.00  2037.00 o
  -3   0   0 27677.30 28199.20  2037.00 o
  -3   0   0 27677.30 32771.70  2038.08 o
   4   0   0   818.83   812.36    64.70 o
   4   0   0   818.83   926.66    64.70 o
   4   0   0   818.83   893.59    63.26 o
   4   0   0   818.83   922.35    63.98 o
   4   0   0   818.83   849.02    63.98 o
   4   0   0   818.83   913.00    65.06 o
  -4   0   0   818.80   801.21    63.62 o
  -4   0   0   818.80   915.16    63.26 o
  -4   0   0   818.80   849.74    63.62 o
  -4   0   0   818.80   930.97    63.98 o
  -4   0   0   818.80   908.69    64.70 o
  -4   0   0   818.80   993.88    64.34 o
  -4   0   0   818.80   861.96    65.42 o
   5   0   0   224.99   234.36    23.00 o
   5   0   0   224.99   222.50    20.49 o
   5   0   0   224.99   217.11    23.36 o
   5   0   0   224.99   229.69    20.85 o
   5   0   0   224.99   232.56    19.77 o
  -5   0   0   225.01   228.25    19.05 o
  -5   0   0   225.01   232.20    23.72 o
  -5   0   0   225.01   216.39    23.00 o
   6   0   0  3118.38  3496.37   249.46 o
  -6   0   0  3118.35  3705.21   250.54 o
  -6   0   0  3118.35  3489.54   248.38 o
  -6   1   0   310.82   300.86    31.63 o
  -6   1   0   310.82   325.66    30.91 o
  -6   1   0   310.82   347.95    26.24 o
   6  -1   0   311.99   349.74    31.99 o
   6  -1   0   311.99   331.05    31.99 o
   6  -1   0   311.99   316.32    32.71 o
   6  -1   0   311.99   361.25    28.40 o
  -5   1   0    15.40    12.22     6.11 <
  -5   1   0    15.40    22.65     8.27 <
  -5   1   0    15.40    33.79    10.42 o
  -5   1   0    15.40    16.89     6.47 <
  -5   1   0    15.40    12.22     8.99 <
  -5   1   0    15.40    26.24     8.27 o
  -5   1   0    15.40    26.24     9.35 <
   5  -1   0    16.03    21.93     9.71 <
   5  -1   0    16.03    15.82     6.11 <
   5  -1   0    16.03    21.21     7.91 <
   5  -1   0    16.03    24.44     9.35 <
  -4   1   0   237.60   283.25    21.93 o
  -4   1   0   237.60   211.00    21.93 o
  -4   1   0   237.60   238.68    20.85 o
  -4   1   0   237.60   240.11    21.57 o
  -4   1   0   237.60   268.51    20.85 o
  -4   1   0   237.60   220.70    20.49 o
   4  -1   0   240.94   257.37    20.49 o
   4  -1   0   240.94   253.77    19.77 o
   4  -1   0   240.94   244.79    20.85 o
   4  -1   0   240.94   228.97    21.57 o
   4  -1   0   240.94   234.72    22.29 o
   4  -1   0   240.94   260.60    21.93 o
   4  -1   0   240.94   253.77    22.65 o
   4  -1   0   240.94   240.83    21.21 o
  -3   1   0   140.15   150.97    13.30 o
  -3   1   0   140.15   116.82    14.38 o
  -3   1   0   140.15   170.74    13.30 o
  -3   1   0   140.15   130.84    14.38 o
  -3   1   0   140.15   162.83    12.94 o
  -3   1   0   140.15   149.53    11.86 o
   3  -1   0   141.24   154.56    13.30 o
   3  -1   0   141.24   131.92    12.94 o
   3  -1   0   141.24   126.17    14.02 o
   3  -1   0   141.24   144.86    13.30 o
   3  -1   0   141.24   144.14    13.66 o
   3  -1   0   141.24   139.11    13.66 o
   3  -1   0   141.24   141.26    11.86 o
  -2   1   0     4.22     7.19     4.31 <
  -2   1   0     4.22     6.11     3.59 <
  -2   1   0     4.22     5.39     4.31 <
  -2   1   0     4.22     3.24     4.31 <
  -2   1   0     4.22     6.83     3.24 <
  -2   1   0     4.22     5.39     4.67 <
  -2   1   0     4.22     9.35     3.95 <
  -2   1   0     4.22     5.75     3.24 <
   2  -1   0     4.51     2.16     3.59 <
   2  -1   0     4.51     9.71     3.95 <
   2  -1   0     4.51    13.30     3.59 o
   2  -1   0     4.51     4.67     4.67 <
   2  -1   0     4.51    11.14     4.31 <
   2  -1   0     4.51     7.19     4.31 <
   2  -1   0     4.51     9.71     4.31 <
   2  -1   0     4.51     1.44     4.31 <
  -1   1   0   145.36   111.79     9.71 o
  -1   1   0   145.36    97.05     9.35 o
  -1   1   0   145.36   140.90    10.06 o
  -1   1   0   145.36   113.23     8.99 o
   1  -1   0   145.35    97.41     9.35 o
   1  -1   0   145.35   134.43     9.71 o
   1  -1   0   145.35    97.77     8.99 o
   1  -1   0   145.35   135.15     9.71 o
   0   1   0   145.35   142.70    11.14 o
   0   1   0   145.35   153.13    10.78 o
   0   1   0   145.35   150.97    11.50 o
   0   1   0   145.35   120.78    11.50 o
   0  -1   0   145.36   133.00    11.50 o
   0  -1   0   145.36   137.31    11.14 o
   0  -1   0   145.36   132.28    11.14 o
   0  -1   0   145.36   144.50    10.78 o
   1   1   0     4.22     3.24     2.88 <
   1   1   0     4.22     6.11     4.31 <
   1   1   0     4.22     4.67     5.03 <
   1   1   0     4.22    14.38     6.11 <
   1   1   0     4.22    17.61     5.39 o
   1   1   0     4.22     4.67     4.31 <
  -1  -1   0     4.51     9.35     5.03 <
  -1  -1   0     4.51     5.39     5.75 <
  -1  -1   0     4.51     9.35     3.95 <
  -1  -1   0     4.51     5.03     2.88 <
  -1  -1   0     4.51    11.14     4.31 <
  -1  -1   0     4.51     5.75     3.59 <
  -1  -1   0     4.51     4.67     4.31 <
  -1  -1   0     4.51     3.24     3.59 <
  -1  -1   0     4.51    13.30     4.31 o
  -1  -1   0     4.51     3.24     3.24 <
   2   1   0   139.88   125.45    14.02 o
   2   1   0   139.88   125.09    14.02 o
   2   1   0   139.88   140.18    11.50 o
   2   1   0   139.88   162.47    14.74 o
   2   1   0   139.88   147.01    13.30 o
   2   1   0   139.88   136.59    13.30 o
  -2  -1   0   140.96   162.11    12.58 o
  -2  -1   0   140.96   138.75    14.02 o
  -2  -1   0   140.96   143.42    12.58 o
  -2  -1   0   140.96   107.83    13.30 o
  -2  -1   0   140.96   126.53    13.30 o
  -2  -1   0   140.96   161.75    12.22 o
  -2  -1   0   140.96   141.62    13.66 o
   3   1   0   238.82   231.49    21.93 o
   3   1   0   238.82   227.89    22.65 o
   3   1   0   238.82   244.07    24.80 o
   3   1   0   238.82   252.33    22.29 o
   3   1   0   238.82   273.54    21.93 o
   3   1   0   238.82   236.52    22.29 o
  -3  -1   0   242.19   254.49    22.29 o
  -3  -1   0   242.19   253.41    21.93 o
  -3  -1   0   242.19   272.46    21.57 o
  -3  -1   0   242.19   271.02    20.85 o
  -3  -1   0   242.19   239.39    21.93 o
  -3  -1   0   242.19   261.68    20.13 o
  -3  -1   0   242.19   226.45    21.21 o
  -3  -1   0   242.19   256.65    20.13 o
   4   1   0    15.44    19.05     8.27 <
   4   1   0    15.44     5.75     9.71 <
  -4  -1   0    16.06     1.08    10.42 <
  -4  -1   0    16.06    30.19     8.27 o
  -4  -1   0    16.06    29.83     8.99 o
  -4  -1   0    16.06    14.74     6.47 <
  -4  -1   0    16.06    14.74     6.11 <
   5   1   0   310.53   271.38    29.12 o
   5   1   0   310.53   370.59    28.04 o
   5   1   0   310.53   298.70    28.76 o
   5   1   0   310.53   280.01    28.40 o
  -5  -1   0   311.68   342.56    30.19 o
  -5  -1   0   311.68   276.42    24.80 o
  -5  -1   0   311.68   351.90    31.63 o
  -6  -1   0    96.01    77.28    19.05 o
  -7   2   0    43.92    26.24    12.22 <
  -7   2   0    43.92    28.40    16.53 <
  -6   2   0    80.30    54.64    12.22 o
  -6   2   0    80.30    78.72    10.78 o
  -6   2   0    80.30    86.27    10.78 o
  -6   2   0    80.30    79.44     9.71 o
  -6   2   0    80.30    51.04    12.94 o
  -6   2   0    80.30    79.44    11.86 o
   6  -2   0    79.71    81.60    10.78 o
   6  -2   0    79.71    99.21    12.22 o
   6  -2   0    79.71    75.84    13.66 o
   6  -2   0    79.71    88.07    15.82 o
   6  -2   0    79.71    69.73    13.30 o
  -5   2   0   330.95   376.34    29.12 o
  -5   2   0   330.95   349.39    29.47 o
  -5   2   0   330.95   294.75    26.60 o
  -5   2   0   330.95   307.33    26.60 o
  -5   2   0   330.95   356.57    25.52 o
  -5   2   0   330.95   355.86    25.88 o
   5  -2   0   330.04   306.25    26.96 o
   5  -2   0   330.04   319.19    27.68 o
   5  -2   0   330.04   315.24    28.04 o
   5  -2   0   330.04   347.23    26.24 o
   5  -2   0   330.04   290.08    26.24 o
   5  -2   0   330.04   392.88    28.40 o
  -4   2   0    12.75     9.35     5.75 <
  -4   2   0    12.75     8.99     8.63 <
  -4   2   0    12.75     3.59     7.91 <
  -4   2   0    12.75     8.99     7.19 <
  -4   2   0    12.75     6.83     5.39 <
  -4   2   0    12.75    10.78     9.35 <
  -4   2   0    12.75     4.31     6.47 <
  -4   2   0    12.75     6.83     6.47 <
   4  -2   0    13.02     9.71     7.19 <
   4  -2   0    13.02     9.71     8.99 <
   4  -2   0    13.02    -1.08     7.55 <
   4  -2   0    13.02     1.80     6.47 <
   4  -2   0    13.02    -1.44     8.27 <
   4  -2   0    13.02     5.03     7.55 <
   4  -2   0    13.02     8.63     8.99 <
   4  -2   0    13.02     9.71     6.83 <
  -3   2   0   139.88   152.05    12.94 o
  -3   2   0   139.88   164.99    11.86 o
  -3   2   0   139.88   131.20    14.38 o
  -3   2   0   139.88   134.79    13.66 o
  -3   2   0   139.88   124.73    12.22 o
   3  -2   0   140.96   133.00    13.30 o
   3  -2   0   140.96   140.18    12.58 o
   3  -2   0   140.96   151.33    11.86 o
   3  -2   0   140.96   125.81    13.30 o
   3  -2   0   140.96   134.79    12.58 o
   3  -2   0   140.96   113.95    13.66 o
   3  -2   0   140.96   162.83    12.22 o
  -2   2   0   340.34   390.36    26.24 o
  -2   2   0   340.34   348.67    26.60 o
  -2   2   0   340.34   347.59    26.96 o
  -2   2   0   340.34   325.66    26.24 o
  -2   2   0   340.34   361.97    26.60 o
  -2   2   0   340.34   400.79    26.96 o
   2  -2   0   340.36   358.37    26.24 o
   2  -2   0   340.36   375.98    26.60 o
   2  -2   0   340.36   386.05    26.96 o
  -1   2   0     4.51    13.30     4.67 <
  -1   2   0     4.51     7.91     3.59 <
  -1   2   0     4.51     0.36     3.24 <
  -1   2   0     4.51     8.27     4.67 <
  -1   2   0     4.51     4.67     3.95 <
  -1   2   0     4.51     3.24     3.59 <
  -1   2   0     4.51     3.24     3.24 <
   1  -2   0     4.22     5.03     3.59 <
   1  -2   0     4.22     5.75     3.24 <
   1  -2   0     4.22     4.31     3.95 <
   1  -2   0     4.22     7.55     4.67 <
   1  -2   0     4.22     4.31     3.95 <
   1  -2   0     4.22     8.27     5.03 <
   1  -2   0     4.22    10.42     3.59 <
   0   2   0   340.36   312.36    25.88 o
   0   2   0   340.36   383.53    26.24 o
   0   2   0   340.36   364.84    26.60 o
   0   2   0   340.36   343.99    26.24 o
   0   2   0   340.36   391.80    25.52 o
   0  -2   0   340.34   361.25    26.60 o
   0  -2   0   340.34   384.97    25.52 o
   0  -2   0   340.34   283.61    25.52 o
   0  -2   0   340.34   359.81    25.88 o
   1   2   0   140.15   167.14    12.22 o
   1   2   0   140.15   118.98    14.38 o
   1   2   0   140.15   156.72    14.02 o
   1   2   0   140.15   129.04    13.30 o
   1   2   0   140.15   126.53    14.38 o
  -1  -2   0   141.24   173.97    14.38 o
  -1  -2   0   141.24   142.34    11.86 o
  -1  -2   0   141.24   123.29    12.58 o
  -1  -2   0   141.24   134.07    13.66 o
  -1  -2   0   141.24   156.72    12.58 o
  -1  -2   0   141.24   175.05    12.58 o
  -1  -2   0   141.24   142.70    14.38 o
   2   2   0    12.75     9.35     8.27 <
   2   2   0    12.75     7.19     7.91 <
   2   2   0    12.75    14.02     8.99 <
   2   2   0    12.75     5.03     6.11 <
   2   2   0    12.75    -0.36     7.91 <
  -2  -2   0    13.02     8.63     6.83 <
  -2  -2   0    13.02    -1.80     6.47 <
  -2  -2   0    13.02     9.71     7.91 <
  -2  -2   0    13.02     1.80     6.11 <
  -2  -2   0    13.02     5.03     6.11 <
  -2  -2   0    13.02     3.59     7.19 <
  -2  -2   0    13.02     1.08     6.83 <
  -2  -2   0    13.02     6.47     8.27 <
  -2  -2   0    13.02     5.75     5.03 <
  -2  -2   0    13.02    10.42     7.19 <
   3   2   0   330.15   301.22    28.40 o
   3   2   0   330.15   364.12    28.76 o
   3   2   0   330.15   369.51    29.12 o
   3   2   0   330.15   306.25    29.47 o
  -3  -2   0   329.18   341.48    27.32 o
  -3  -2   0   329.18   326.74    28.76 o
  -3  -2   0   329.18   392.16    27.32 o
  -3  -2   0   329.18   349.39    29.47 o
  -3  -2   0   329.18   384.61    28.76 o
  -3  -2   0   329.18   341.48    27.32 o
  -3  -2   0   329.18   396.47    27.68 o
   4   2   0    80.90   103.16    16.89 o
   4   2   0    80.90    90.58    14.38 o
  -4  -2   0    80.30    67.94    12.94 o
  -4  -2   0    80.30    80.88    15.46 o
  -4  -2   0    80.30   108.55    13.66 o
  -5  -2   0    43.92    16.89    10.42 <
  -7   3   0   530.16   529.83    44.21 o
  -7   3   0   530.16   528.39    46.01 o
  -7   3   0   530.16   556.07    40.62 o
  -7   3   0   530.16   569.37    42.06 o
  -7   3   0   530.16   574.40    42.06 o
   7  -3   0   533.42   571.88    42.06 o
   7  -3   0   533.42   532.34    45.29 o
   7  -3   0   533.42   478.43    44.93 o
  -6   3   0  5447.99  5140.13   387.49 o
  -6   3   0  5447.99  5553.14   388.21 o
  -6   3   0  5447.99  6611.36   390.72 o
  -6   3   0  5447.99  5247.96   387.49 o
  -6   3   0  5447.99  5498.14   388.57 o
   6  -3   0  5445.26  5591.96   390.36 o
   6  -3   0  5445.26  5048.11   389.28 o
   6  -3   0  5445.26  6523.65   390.36 o
   6  -3   0  5445.26  5658.82   388.57 o
  -5   3   0   330.14   330.69    28.04 o
  -5   3   0   330.14   322.07    29.47 o
  -5   3   0   330.14   347.59    26.96 o
  -5   3   0   330.14   380.30    27.32 o
  -5   3   0   330.14   390.36    29.12 o
  -5   3   0   330.14   337.16    28.76 o
  -5   3   0   330.14   334.29    28.40 o
  -5   3   0   330.14   306.61    28.40 o
  -5   3   0   330.14   356.21    27.32 o
   5  -3   0   329.18   404.38    28.04 o
   5  -3   0   329.18   350.46    29.12 o
   5  -3   0   329.18   349.03    29.83 o
   5  -3   0   329.18   333.21    27.32 o
   5  -3   0   329.18   409.41    29.83 o
  -4   3   0   238.82   235.44    20.85 o
  -4   3   0   238.82   253.05    21.57 o
  -4   3   0   238.82   244.43    20.85 o
  -4   3   0   238.82   228.25    19.77 o
  -4   3   0   238.82   236.16    22.29 o
  -4   3   0   238.82   232.92    19.41 o
  -4   3   0   238.82   257.73    20.85 o
  -4   3   0   238.82   253.05    21.57 o
   4  -3   0   242.19   290.08    22.65 o
   4  -3   0   242.19   248.38    20.85 o
   4  -3   0   242.19   241.91    21.21 o
   4  -3   0   242.19   228.61    21.57 o
   4  -3   0   242.19   262.76    20.13 o
   4  -3   0   242.19   247.30    21.57 o
   4  -3   0   242.19   230.41    20.49 o
  -3   3   0 27677.30 30405.50  1967.63 o
  -3   3   0 27677.30 26854.10  1967.27 o
  -3   3   0 27677.30 29858.40  1967.99 o
   3  -3   0 27677.30 30394.00  1967.99 o
   3  -3   0 27677.30 26604.70  1967.99 o
  -2   3   0   141.24   133.00    12.58 o
  -2   3   0   141.24   137.31    14.02 o
  -2   3   0   141.24   136.23    12.58 o
  -2   3   0   141.24   142.34    14.02 o
  -2   3   0   141.24   152.41    12.58 o
  -2   3   0   141.24   169.66    13.66 o
  -2   3   0   141.24   147.01    11.86 o
   2  -3   0   140.15   155.28    12.22 o
   2  -3   0   140.15   117.18    12.22 o
   2  -3   0   140.15   125.09    12.58 o
   2  -3   0   140.15   115.38    12.94 o
   2  -3   0   140.15   168.22    13.66 o
  -1   3   0   140.96   119.70    12.22 o
  -1   3   0   140.96   142.34    12.22 o
  -1   3   0   140.96   102.44    11.14 o
  -1   3   0   140.96   148.45    11.14 o
  -1   3   0   140.96   141.26    13.30 o
  -1   3   0   140.96   108.91    11.50 o
   1  -3   0   139.88   135.51    11.86 o
   1  -3   0   139.88    98.13    10.78 o
   1  -3   0   139.88   113.95    12.22 o
   0   3   0 27677.30 29869.20  2037.72 o
   0   3   0 27677.30 34446.10  2038.80 o
   0   3   0 27677.30 31061.80  2038.44 o
   0   3   0 27677.30 30889.70  2038.08 o
   0  -3   0 27677.30 26721.10  2037.72 o
   0  -3   0 27677.30 27760.70  2037.72 o
   0  -3   0 27677.30 29195.20  2038.44 o
   0  -3   0 27677.30 28882.90  2038.08 o
   1   3   0   237.60   235.08    25.16 o
   1   3   0   237.60   286.12    20.49 o
   1   3   0   237.60   290.08    22.29 o
   1   3   0   237.60   223.58    23.36 o
   1   3   0   237.60   230.77    21.93 o
  -1  -3   0   240.94   235.80    22.29 o
  -1  -3   0   240.94   255.21    20.85 o
  -1  -3   0   240.94   250.90    22.65 o
  -1  -3   0   240.94   255.57    20.13 o
  -1  -3   0   240.94   269.23    21.93 o
  -1  -3   0   240.94   249.46    20.49 o
  -1  -3   0   240.94   235.44    21.93 o
  -1  -3   0   240.94   217.47    19.77 o
  -1  -3   0   240.94   232.56    20.13 o
   2   3   0   330.95   340.40    30.91 o
   2   3   0   330.95   332.49    28.40 o
   2   3   0   330.95   333.21    29.12 o
   2   3   0   330.95   386.77    29.83 o
   2   3   0   330.95   392.52    29.83 o
  -2  -3   0   330.04   360.89    27.68 o
  -2  -3   0   330.04   354.06    26.96 o
  -2  -3   0   330.04   349.39    28.04 o
  -2  -3   0   330.04   319.19    29.12 o
  -2  -3   0   330.04   378.14    29.47 o
  -2  -3   0   330.04   300.86    29.83 o
  -2  -3   0   330.04   411.57    29.47 o
  -2  -3   0   330.04   398.27    28.40 o
   3   3   0  5447.99  5097.71   390.72 o
   3   3   0  5447.99  6552.41   393.24 o
  -3  -3   0  5445.26  5154.51   389.64 o
  -3  -3   0  5445.26  6263.77   391.44 o
  -3  -3   0  5445.26  5313.03   388.57 o
   4   3   0   527.63   576.20    46.01 o
   4   3   0   527.63   552.11    44.57 o
  -4  -3   0   530.87   583.75    44.93 o
  -4  -3   0   530.87   532.34    46.73 o
  -7   4   0   527.63   594.89    42.06 o
  -7   4   0   527.63   543.49    42.77 o
  -7   4   0   527.63   546.36    45.29 o
   7  -4   0   530.87   563.26    42.42 o
   7  -4   0   530.87   545.65    44.57 o
   7  -4   0   530.87   560.38    45.65 o
  -6   4   0    80.90    83.03    14.38 o
  -6   4   0    80.90    79.80    10.78 o
  -6   4   0    80.90    93.82    13.66 o
   6  -4   0    80.30    83.03    11.50 o
   6  -4   0    80.30    93.10    14.74 o
   6  -4   0    80.30    71.53    14.02 o
   6  -4   0    80.30    81.24    11.50 o
  -5   4   0    15.44     7.55    10.06 <
  -5   4   0    15.44     7.55     6.11 <
  -5   4   0    15.44    19.77     7.91 <
  -5   4   0    15.44     4.31     7.19 <
  -5   4   0    15.44    17.97     6.83 <
  -5   4   0    15.44    12.94     9.71 <
  -5   4   0    15.44    15.10     7.55 <
   5  -4   0    16.06    32.35     8.99 o
   5  -4   0    16.06    16.53     7.19 <
   5  -4   0    16.06     9.35    10.78 <
   5  -4   0    16.06    16.89     8.63 <
   5  -4   0    16.06    13.30     6.83 <
  -4   4   0   818.83   814.15    60.39 o
  -4   4   0   818.83   860.88    61.11 o
  -4   4   0   818.83   840.03    62.18 o
  -4   4   0   818.83   854.05    61.11 o
  -4   4   0   818.83   901.14    63.26 o
  -4   4   0   818.83   818.83    62.18 o
  -4   4   0   818.83   805.17    61.47 o
  -4   4   0   818.83   951.46    61.47 o
  -4   4   0   818.83   838.60    61.83 o
   4  -4   0   818.80   888.56    60.75 o
   4  -4   0   818.80   823.50    61.83 o
   4  -4   0   818.80   806.25    61.83 o
   4  -4   0   818.80   905.45    61.47 o
  -3   4   0   240.94   231.49    22.65 o
  -3   4   0   240.94   238.68    23.00 o
  -3   4   0   240.94   221.42    20.49 o
  -3   4   0   240.94   232.92    21.57 o
  -3   4   0   240.94   213.51    20.13 o
  -3   4   0   240.94   259.16    22.65 o
  -3   4   0   240.94   254.13    20.13 o
  -3   4   0   240.94   259.16    20.49 o
   3  -4   0   237.60   258.80    20.13 o
   3  -4   0   237.60   277.14    21.21 o
   3  -4   0   237.60   249.46    20.49 o
   3  -4   0   237.60   241.19    20.85 o
   3  -4   0   237.60   216.75    21.21 o
  -2   4   0    13.02     6.83     6.47 <
  -2   4   0    13.02     6.11     6.83 <
  -2   4   0    13.02     4.31     6.83 <
  -2   4   0    13.02    23.00     8.99 <
  -2   4   0    13.02     2.88     5.39 <
  -2   4   0    13.02     3.95     9.35 <
   2  -4   0    12.75     5.75     8.63 <
   2  -4   0    12.75     9.71     8.99 <
   2  -4   0    12.75    15.82     8.27 <
   2  -4   0    12.75     6.83     6.47 <
   2  -4   0    12.75    10.06     6.47 <
   2  -4   0    12.75     4.31     6.47 <
   2  -4   0    12.75     4.31     6.83 <
  -1   4   0   242.19   244.79    20.13 o
  -1   4   0   242.19   245.50    22.29 o
  -1   4   0   242.19   222.14    21.93 o
  -1   4   0   242.19   228.61    20.49 o
  -1   4   0   242.19   251.97    20.13 o
   1  -4   0   238.82   230.41    19.41 o
   1  -4   0   238.82   236.16    20.85 o
   1  -4   0   238.82   266.35    19.41 o
   1  -4   0   238.82   238.32    20.13 o
   1  -4   0   238.82   209.20    21.21 o
   1  -4   0   238.82   239.75    20.49 o
   0   4   0   818.80   874.90    64.34 o
   0   4   0   818.80   827.45    65.06 o
   0   4   0   818.80   928.82    66.14 o
   0   4   0   818.80   926.30    64.34 o
   0   4   0   818.80  1037.73    65.78 o
   0   4   0   818.80   814.51    65.78 o
   0   4   0   818.80   942.84    65.06 o
   0  -4   0   818.83   904.02    64.34 o
   0  -4   0   818.83   913.36    63.98 o
   0  -4   0   818.83   869.15    65.42 o
   0  -4   0   818.83   873.46    64.70 o
   0  -4   0   818.83   836.44    65.78 o
   0  -4   0   818.83   925.94    64.70 o
   0  -4   0   818.83   936.01    64.34 o
   1   4   0    15.40    17.61     6.47 <
   1   4   0    15.40     9.71    13.66 <
   1   4   0    15.40    21.21     9.35 <
  -1  -4   0    16.03    10.06     7.55 <
  -1  -4   0    16.03    25.52     9.71 <
  -1  -4   0    16.03     8.63     6.11 <
  -1  -4   0    16.03    20.13     7.55 <
  -1  -4   0    16.03     8.63     8.99 <
   2   4   0    80.30    90.22    15.46 o
   2   4   0    80.30    82.67    15.82 o
   2   4   0    80.30    82.67    13.30 o
  -2  -4   0    79.71    76.92    14.02 o
  -2  -4   0    79.71    97.77    16.53 o
  -2  -4   0    79.71    86.27    13.30 o
   3   4   0   530.16   585.18    44.93 o
   3   4   0   530.16   524.80    44.93 o
  -3  -4   0   533.42   534.14    45.29 o
  -3  -4   0   533.42   588.42    44.21 o
  -7   5   0    43.79    18.33    11.50 <
  -7   5   0    43.79    14.74    11.86 <
   7  -5   0    43.92    21.93     8.99 <
   7  -5   0    43.92    14.02    10.78 <
   7  -5   0    43.92    31.99    10.78 <
  -6   5   0   310.53   283.25    28.40 o
  -6   5   0   310.53   321.35    26.24 o
   6  -5   0   311.68   297.98    27.32 o
   6  -5   0   311.68   340.40    28.40 o
  -5   5   0   224.99   200.21    18.69 o
  -5   5   0   224.99   198.78    21.21 o
  -5   5   0   224.99   211.00    22.65 o
  -5   5   0   224.99   221.42    22.29 o
   5  -5   0   225.01   196.26    22.29 o
   5  -5   0   225.01   230.41    20.13 o
  -4   5   0    16.03     8.27    10.06 <
  -4   5   0    16.03     5.75     7.91 <
  -4   5   0    16.03    -1.80    11.14 <
  -4   5   0    16.03     7.91     6.11 <
  -4   5   0    16.03     6.47     6.47 <
  -4   5   0    16.03     3.95     8.27 <
  -4   5   0    16.03    15.46     7.55 <
   4  -5   0    15.40    10.06     9.35 <
   4  -5   0    15.40     3.59     8.99 <
   4  -5   0    15.40    15.10     9.35 <
   4  -5   0    15.40    23.36     8.99 <
   4  -5   0    15.40    11.86     6.47 <
   4  -5   0    15.40     7.19     6.83 <
   4  -5   0    15.40    17.97     7.55 <
  -3   5   0   330.05   300.86    28.40 o
  -3   5   0   330.05   384.97    28.40 o
  -3   5   0   330.05   385.33    28.04 o
  -3   5   0   330.05   358.73    28.76 o
  -3   5   0   330.05   328.90    27.32 o
  -3   5   0   330.05   333.93    29.47 o
  -3   5   0   330.05   355.86    28.40 o
   3  -5   0   330.95   307.33    28.76 o
   3  -5   0   330.95   388.92    28.04 o
   3  -5   0   330.95   326.74    28.04 o
   3  -5   0   330.95   381.74    27.68 o
   3  -5   0   330.95   348.67    28.76 o
   3  -5   0   330.95   360.53    26.96 o
  -2   5   0   329.18   335.73    29.47 o
  -2   5   0   329.18   447.52    31.99 o
  -2   5   0   329.18   340.04    30.55 o
  -2   5   0   329.18   435.29    30.55 o
  -2   5   0   329.18   430.62    34.87 o
  -2   5   0   329.18   330.69    31.27 o
   2  -5   0   330.14   433.86    30.55 o
   2  -5   0   330.14   331.77    31.63 o
   2  -5   0   330.14   363.40    29.47 o
   2  -5   0   330.14   392.52    30.55 o
   2  -5   0   330.14   446.80    31.99 o
  -1   5   0    16.06    12.94    11.86 <
  -1   5   0    16.06    19.77     6.83 <
  -1   5   0    16.06    12.94     8.27 <
  -1   5   0    16.06    39.90     8.99 o
  -1   5   0    16.06    18.69    10.06 <
   1  -5   0    15.44    22.29     7.19 o
   1  -5   0    15.44     7.19     9.35 <
   0   5   0   225.01   234.36    21.57 o
   0   5   0   225.01   244.43    20.49 o
   0   5   0   225.01   241.91    24.08 o
   0   5   0   225.01   239.75    23.72 o
   0   5   0   225.01   244.79    20.85 o
   0  -5   0   224.99   209.56    19.05 o
   0  -5   0   224.99   221.78    21.21 o
   0  -5   0   224.99   207.04    21.57 o
   1   5   0   310.82   328.54    30.91 o
   1   5   0   310.82   277.49    29.12 o
   1   5   0   310.82   330.33    28.76 o
  -1  -5   0   311.99   253.77    25.88 o
  -1  -5   0   311.99   366.28    30.19 o
  -2  -5   0    44.05    57.15    13.66 o
  -2  -5   0    44.05    -6.83    16.18 <
  -7   6   0    93.54   104.24    13.66 o
  -7   6   0    93.54   103.16    19.41 o
  -7   6   0    93.54    67.58    16.89 o
   7  -6   0    96.01    83.39    14.74 o
  -6   6   0  3118.38  3413.69   221.42 o
  -6   6   0  3118.38  3433.46   222.86 o
  -6   6   0  3118.38  2925.92   219.98 o
   6  -6   0  3118.35  2792.56   220.34 o
   6  -6   0  3118.35  3351.15   223.22 o
   6  -6   0  3118.35  3186.52   221.42 o
   6  -6   0  3118.35  3065.03   219.62 o
  -5   6   0   311.99   255.57    27.68 o
  -5   6   0   311.99   262.04    29.12 o
   5  -6   0   310.82   329.98    27.32 o
   5  -6   0   310.82   260.96    26.96 o
   5  -6   0   310.82   320.27    25.88 o
   5  -6   0   310.82   367.36    27.32 o
  -4   6   0    79.71    88.07    11.14 o
  -4   6   0    79.71    66.14    13.66 o
   4  -6   0    80.30    74.41    12.94 o
   4  -6   0    80.30    79.80    10.06 o
   4  -6   0    80.30    74.77    11.14 o
  -3   6   0  5445.26  5315.90   386.41 o
  -3   6   0  5445.26  6464.70   387.85 o
  -3   6   0  5445.26  6034.44   388.21 o
  -3   6   0  5445.26  5651.27   385.69 o
   3  -6   0  5447.99  4905.05   384.97 o
   3  -6   0  5447.99  5114.25   386.05 o
   3  -6   0  5447.99  5757.30   386.77 o
  -2   6   0    80.30    83.75    12.94 o
  -2   6   0    80.30    83.03    15.46 o
  -2   6   0    80.30    83.75    11.50 o
  -2   6   0    80.30    61.47    14.02 o
   2  -6   0    80.90    70.09    14.02 o
   2  -6   0    80.90    79.44    10.78 o
  -1   6   0   311.68   285.04    27.32 o
  -1   6   0   311.68   223.22    27.68 o
   1  -6   0   310.53   295.83    24.44 o
   1  -6   0   310.53   258.44    24.44 o
   0  -6   0  3118.38  2883.86   202.73 o
   0  -6   0  3118.38  2933.83   203.45 o
  -1  -6   0    95.23   102.08    16.53 o
  -6   7   0    95.23    75.13    19.05 o
   6  -7   0    92.77    84.47    17.97 o
  -5   7   0    44.05    38.82    13.66 <
  -5   7   0    44.05    25.52    13.66 <
  -5   7   0    44.05    10.78    12.22 <
   5  -7   0    43.92    26.60     9.35 <
   5  -7   0    43.92    24.44    12.58 <
  -4   7   0   533.42   608.91    47.81 o
  -4   7   0   533.42   566.49    46.01 o
  -4   7   0   533.42   619.33    44.93 o
  -4   7   0   533.42   482.02    45.65 o
   4  -7   0   530.16   571.53    46.01 o
   4  -7   0   530.16   511.14    43.13 o
  -3   7   0   530.87   552.47    45.65 o
  -3   7   0   530.87   548.16    44.57 o
  -3   7   0   530.87   587.70    43.85 o
   3  -7   0   527.63   516.89    42.42 o
   3  -7   0   527.63   513.65    43.85 o
   2  -7   0    43.79    20.13    12.58 <
   2  -7   0    43.79    37.74    10.42 o
   1  -7   1   166.05   138.75    18.69 o
   2  -7   1    28.80     0.36    14.02 <
   2  -7   1    28.80    31.63    10.06 o
   3  -7   1   236.71   236.52    23.72 o
  -3   7  -1   236.26   258.08    25.52 o
  -3   7  -1   236.26   289.72    25.16 o
  -3   7  -1   236.26   254.85    28.04 o
   4  -7   1   237.98   251.26    25.16 o
   4  -7   1   237.98   311.64    28.40 o
  -4   7  -1   237.52   304.09    26.60 o
  -4   7  -1   237.52   246.94    25.52 o
  -4   7  -1   237.52   308.05    30.91 o
  -4   7  -1   237.52   290.43    27.68 o
  -5   7  -1    30.14     5.75    12.58 <
   6  -7   1   165.41   115.74    20.13 o
  -1  -6   1    47.96    88.07    16.18 o
   0  -6   1    48.68    83.75    12.94 o
   0   6  -1    48.30    51.76    17.25 <
   1  -6   1  1030.46  1070.44    76.92 o
   1  -6   1  1030.46  1048.16    76.92 o
  -1   6  -1  1037.68  1007.18    78.00 o
  -1   6  -1  1037.68  1158.15    77.64 o
  -1   6  -1  1037.68  1002.15    79.08 o
   2  -6   1   450.00   409.77    34.51 o
   2  -6   1   450.00   428.11    34.87 o
   2  -6   1   450.00   406.90    35.23 o
  -2   6  -1   449.89   439.61    36.66 o
  -2   6  -1   449.89   438.89    38.10 o
  -2   6  -1   449.89   494.60    35.59 o
  -2   6  -1   449.89   445.36    34.15 o
  -3   6  -1    44.46    39.90    12.22 o
  -3   6  -1    44.46    31.27     9.35 o
  -3   6  -1    44.46    33.43    12.58 <
  -3   6  -1    44.46    38.82    11.50 o
   4  -6   1   447.48   484.90    36.66 o
   4  -6   1   447.48   484.54    37.02 o
   4  -6   1   447.48   445.72    34.87 o
   4  -6   1   447.48   411.57    37.02 o
   4  -6   1   447.48   538.10    35.94 o
  -4   6  -1   447.40   470.52    35.59 o
  -4   6  -1   447.40   491.73    42.42 o
  -4   6  -1   447.40   383.89    36.66 o
  -4   6  -1   447.40   457.58    37.74 o
  -4   6  -1   447.40   442.48    35.94 o
  -4   6  -1   447.40   430.62    37.38 o
  -4   6  -1   447.40   496.04    37.02 o
   5  -6   1  1032.67  1099.92    79.80 o
   5  -6   1  1032.67  1258.07    82.31 o
   5  -6   1  1032.67  1082.30    80.52 o
   5  -6   1  1032.67  1193.73    79.80 o
  -5   6  -1  1039.85  1112.14    81.60 o
  -5   6  -1  1039.85  1013.65    81.24 o
  -5   6  -1  1039.85  1158.15    79.80 o
  -5   6  -1  1039.85   981.30    80.16 o
  -5   6  -1  1039.85   975.55    81.24 o
   6  -6   1    49.21   126.17    19.05 o
   6  -6   1    49.21   107.83    19.05 o
   6  -6   1    49.21   102.80    15.46 o
  -6   6  -1    48.83   102.08    15.10 o
   7  -6   1    48.12    34.15    12.58 <
   7  -6   1    48.12    29.12    11.50 <
  -7   6  -1    45.53    42.06    15.10 <
  -7   6  -1    45.53    38.10    11.14 o
  -2  -5   1   535.48   536.66    40.98 o
   2   5  -1   536.72   456.50    44.21 o
  -1  -5   1   344.14   379.94    31.63 o
  -1  -5   1   344.14   437.45    34.51 o
  -1  -5   1   344.14   404.02    33.07 o
   1   5  -1   343.51   395.04    35.94 o
   1   5  -1   343.51   416.60    34.87 o
   0  -5   1    74.09    73.33    12.58 o
   0  -5   1    74.09    89.14    10.42 o
   0  -5   1    74.09   102.80    13.30 o
   0   5  -1    75.46   112.87    16.18 o
   0   5  -1    75.46    88.42    11.86 o
   0   5  -1    75.46    89.14    11.50 o
   1  -5   1  2027.75  2019.75   140.90 o
   1  -5   1  2027.75  1967.99   141.98 o
   1  -5   1  2027.75  2026.58   143.06 o
   1  -5   1  2027.75  1992.43   141.62 o
  -1   5  -1  2029.48  2106.38   141.98 o
  -1   5  -1  2029.48  2153.46   141.62 o
  -1   5  -1  2029.48  1771.37   140.90 o
  -1   5  -1  2029.48  2185.45   143.42 o
   2  -5   1   181.63   161.75    16.53 o
   2  -5   1   181.63   164.63    18.33 o
   2  -5   1   181.63   175.05    15.46 o
   2  -5   1   181.63   169.66    15.46 o
   2  -5   1   181.63   172.54    17.25 o
  -2   5  -1   177.98   175.77    20.49 o
  -2   5  -1   177.98   169.66    16.89 o
  -2   5  -1   177.98   151.69    17.97 o
  -2   5  -1   177.98   173.61    15.82 o
  -2   5  -1   177.98   157.44    16.89 o
   3  -5   1   182.35   147.01    17.61 o
   3  -5   1   182.35   166.07    15.10 o
   3  -5   1   182.35   198.06    16.18 o
  -3   5  -1   178.67   166.43    19.41 o
  -3   5  -1   178.67   155.28    16.53 o
  -3   5  -1   178.67   190.87    16.18 o
  -3   5  -1   178.67   146.65    18.33 o
  -3   5  -1   178.67   166.79    16.89 o
  -3   5  -1   178.67   160.32    16.18 o
  -3   5  -1   178.67   181.16    16.89 o
   4  -5   1  2027.83  2157.06   141.62 o
   4  -5   1  2027.83  2027.30   140.90 o
   4  -5   1  2027.83  2176.47   142.34 o
   4  -5   1  2027.83  1811.63   140.54 o
   4  -5   1  2027.83  2127.94   143.06 o
   4  -5   1  2027.83  1823.85   141.26 o
  -4   5  -1  2029.57  1759.51   140.90 o
  -4   5  -1  2029.57  2116.44   143.06 o
  -4   5  -1  2029.57  2195.88   142.70 o
  -4   5  -1  2029.57  2080.14   140.90 o
   5  -5   1    74.41    85.19    14.02 o
  -5   5  -1    75.81    72.25    15.82 o
  -5   5  -1    75.81    79.08    14.38 o
  -5   5  -1    75.81    93.10    13.66 o
  -5   5  -1    75.81    82.31    11.50 o
  -5   5  -1    75.81    74.77    13.30 o
   6  -5   1   343.99   410.13    30.55 o
   6  -5   1   343.99   438.53    33.43 o
   6  -5   1   343.99   370.95    32.71 o
  -6   5  -1   343.29   439.61    31.99 o
  -6   5  -1   343.29   360.89    33.07 o
  -6   5  -1   343.29   327.82    33.07 o
   7  -5   1   535.49   459.38    38.46 o
   7  -5   1   535.49   493.88    40.98 o
   7  -5   1   535.49   432.42    35.59 o
   7  -5   1   535.49   466.92    37.74 o
  -7   5  -1   536.73   466.57    39.18 o
  -7   5  -1   536.73   446.80    35.59 o
  -3  -4   1   185.27   225.38    25.16 o
  -3  -4   1   185.27   184.04    21.21 o
   3   4  -1   182.28   147.01    19.41 o
   3   4  -1   182.28   176.13    20.85 o
  -2  -4   1   264.09   273.90    24.80 o
  -2  -4   1   264.09   302.30    26.24 o
   2   4  -1   267.82   254.13    25.88 o
   2   4  -1   267.82   291.15    26.24 o
   2   4  -1   267.82   283.25    24.44 o
  -1  -4   1    13.97    -3.59     5.39 <
  -1  -4   1    13.97     9.35     8.63 <
  -1  -4   1    13.97    11.50     7.19 <
  -1  -4   1    13.97     6.47     8.99 <
  -1  -4   1    13.97     2.88     7.55 <
   1   4  -1    13.18     7.55     6.11 <
   1   4  -1    13.18     3.59    11.14 <
   1   4  -1    13.18    13.66     8.99 <
   1   4  -1    13.18    19.05    11.14 <
   0  -4   1   265.31   268.15    23.00 o
   0  -4   1   265.31   303.38    24.08 o
   0  -4   1   265.31   320.27    23.36 o
   0  -4   1   265.31   241.91    24.44 o
   0  -4   1   265.31   299.42    23.00 o
   0  -4   1   265.31   301.94    22.65 o
   0   4  -1   264.63   295.11    23.72 o
   0   4  -1   264.63   248.38    23.36 o
   0   4  -1   264.63   266.35    24.80 o
   0   4  -1   264.63   310.92    23.00 o
   0   4  -1   264.63   245.50    22.65 o
   0   4  -1   264.63   272.82    24.80 o
   1  -4   1   340.64   378.86    27.68 o
   1  -4   1   340.64   365.92    28.40 o
   1  -4   1   340.64   411.93    29.12 o
   1  -4   1   340.64   330.69    29.12 o
   1  -4   1   340.64   374.91    28.40 o
   1  -4   1   340.64   402.94    28.76 o
  -1   4  -1   342.99   372.39    29.12 o
  -1   4  -1   342.99   346.51    30.19 o
  -1   4  -1   342.99   341.48    29.12 o
  -1   4  -1   342.99   374.91    28.04 o
  -1   4  -1   342.99   351.54    28.40 o
  -1   4  -1   342.99   349.03    31.63 o
   2  -4   1    14.47     5.75     6.47 <
   2  -4   1    14.47     8.27     6.47 <
   2  -4   1    14.47    12.58     8.27 <
   2  -4   1    14.47    13.66     8.27 <
   2  -4   1    14.47     7.19     9.35 <
   2  -4   1    14.47     6.83     6.47 <
  -2   4  -1    15.04     8.63     9.35 <
  -2   4  -1    15.04     5.39     6.47 <
  -2   4  -1    15.04     5.39     7.19 <
  -2   4  -1    15.04     6.47     7.19 <
  -2   4  -1    15.04     3.24     5.39 <
  -2   4  -1    15.04     5.03     8.27 <
   3  -4   1   339.60   374.91    28.04 o
   3  -4   1   339.60   348.67    29.47 o
   3  -4   1   339.60   358.73    28.76 o
   3  -4   1   339.60   428.11    29.47 o
   3  -4   1   339.60   373.11    29.12 o
   3  -4   1   339.60   340.40    28.04 o
   3  -4   1   339.60   397.91    28.76 o
  -3   4  -1   342.01   361.97    29.47 o
  -3   4  -1   342.01   384.25    28.40 o
  -3   4  -1   342.01   381.74    28.76 o
  -3   4  -1   342.01   373.83    30.19 o
  -3   4  -1   342.01   359.81    29.47 o
  -3   4  -1   342.01   383.17    31.27 o
  -3   4  -1   342.01   376.34    28.76 o
  -3   4  -1   342.01   336.45    28.76 o
   4  -4   1   265.70   248.38    22.29 o
   4  -4   1   265.70   223.58    25.16 o
   4  -4   1   265.70   305.89    21.93 o
   4  -4   1   265.70   270.31    22.65 o
   4  -4   1   265.70   267.07    20.85 o
  -4   4  -1   265.01   262.76    22.29 o
  -4   4  -1   265.01   265.63    21.57 o
  -4   4  -1   265.01   226.45    21.57 o
  -4   4  -1   265.01   274.62    21.21 o
  -4   4  -1   265.01   271.02    21.21 o
  -4   4  -1   265.01   267.43    23.36 o
  -4   4  -1   265.01   278.93    24.08 o
  -4   4  -1   265.01   253.41    24.08 o
  -4   4  -1   265.01   276.06    21.57 o
   5  -4   1    13.97     7.19     5.39 <
   5  -4   1    13.97    -1.80     8.27 <
   5  -4   1    13.97    -1.08     7.91 <
   5  -4   1    13.97     6.83     6.47 <
   5  -4   1    13.97    14.02     9.35 <
  -5   4  -1    13.18     0.36     5.03 <
  -5   4  -1    13.18     5.75     6.47 <
  -5   4  -1    13.18    -1.44    10.06 <
  -5   4  -1    13.18    15.46     7.91 <
  -5   4  -1    13.18     5.75     8.99 <
  -5   4  -1    13.18     7.55     7.55 <
  -5   4  -1    13.18     3.24     6.11 <
   6  -4   1   264.60   241.91    23.72 o
   6  -4   1   264.60   315.96    25.88 o
   6  -4   1   264.60   276.06    22.29 o
   6  -4   1   264.60   295.83    22.65 o
   6  -4   1   264.60   244.79    23.72 o
  -6   4  -1   268.39   251.26    22.29 o
  -6   4  -1   268.39   273.18    25.16 o
  -6   4  -1   268.39   254.85    24.44 o
   7  -4   1   184.63   188.35    19.05 o
   7  -4   1   184.63   158.88    16.18 o
   7  -4   1   184.63   191.95    22.29 o
  -7   4  -1   181.67   152.77    18.33 o
  -7   4  -1   181.67   171.10    23.36 o
  -7   4  -1   181.67   154.20    24.44 o
  -7   4  -1   181.67   172.54    16.53 o
   8  -4   1    57.16   -15.46    13.66 <
  -4  -3   1   184.64   158.16    23.00 o
  -4  -3   1   184.64   161.39    19.41 o
   4   3  -1   181.67   151.33    21.21 o
   4   3  -1   181.67   184.76    19.77 o
  -3  -3   1    55.80    81.24    14.38 o
  -3  -3   1    55.80    69.37    12.58 o
  -3  -3   1    55.80   118.98    15.46 o
  -3  -3   1    55.80    99.57    11.50 o
   3   3  -1    58.78    51.40    14.02 o
   3   3  -1    58.78    89.86    13.66 o
  -2  -3   1   820.80   961.89    62.54 o
  -2  -3   1   820.80   885.68    61.11 o
  -2  -3   1   820.80   889.28    62.18 o
  -2  -3   1   820.80   833.20    60.39 o
  -2  -3   1   820.80   877.06    61.11 o
  -2  -3   1   820.80   798.34    62.90 o
  -2  -3   1   820.80   788.99    62.18 o
  -2  -3   1   820.80   860.52    61.11 o
  -2  -3   1   820.80   866.63    62.18 o
   2   3  -1   829.90   735.08    62.54 o
   2   3  -1   829.90   879.57    62.54 o
   2   3  -1   829.90   843.99    63.26 o
   2   3  -1   829.90   908.33    62.54 o
   2   3  -1   829.90   803.01    62.18 o
   2   3  -1   829.90   886.76    61.83 o
  -1  -3   1    65.02    58.23    12.22 o
  -1  -3   1    65.02    65.06     9.35 o
  -1  -3   1    65.02    69.37    12.94 o
  -1  -3   1    65.02    58.95    11.14 o
  -1  -3   1    65.02    60.03    11.14 o
  -1  -3   1    65.02    44.93     8.63 o
  -1  -3   1    65.02    66.50     9.35 o
  -1  -3   1    65.02    69.01     8.63 o
  -1  -3   1    65.02    67.22    10.06 o
   1   3  -1    63.10    43.49    12.58 o
   1   3  -1    63.10    59.67    12.22 o
   1   3  -1    63.10    78.36    11.86 o
   0  -3   1    24.88    33.43     7.55 o
   0  -3   1    24.88    13.30     6.83 <
   0  -3   1    24.88    15.46     6.11 <
   0   3  -1    24.83    19.77     6.47 o
   0   3  -1    24.83    24.08     8.27 <
   0   3  -1    24.83    19.41     5.75 o
   0   3  -1    24.83    25.16     8.63 <
   0   3  -1    24.83    17.61     7.19 <
   1  -3   1   925.80   869.51    59.67 o
   1  -3   1   925.80   975.19    59.67 o
   1  -3   1   925.80   915.88    58.95 o
   1  -3   1   925.80   800.14    59.31 o
  -1   3  -1   928.78   765.27    59.67 o
  -1   3  -1   928.78   887.48    59.67 o
  -1   3  -1   928.78   722.49    58.95 o
  -1   3  -1   928.78   751.97    59.31 o
  -1   3  -1   928.78   910.49    59.31 o
   2  -3   1   927.96   933.85    60.03 o
   2  -3   1   927.96   824.22    60.39 o
   2  -3   1   927.96   923.43    60.39 o
   2  -3   1   927.96   759.16    60.03 o
   2  -3   1   927.96   925.58    60.39 o
   2  -3   1   927.96   832.48    60.03 o
  -2   3  -1   930.88   806.60    60.39 o
  -2   3  -1   930.88   925.22    60.75 o
  -2   3  -1   930.88   889.28    60.03 o
  -2   3  -1   930.88   824.22    60.39 o
  -2   3  -1   930.88   905.45    60.03 o
  -2   3  -1   930.88   737.95    60.03 o
   3  -3   1    25.12    51.04     9.35 o
   3  -3   1    25.12    48.89    10.42 o
   3  -3   1    25.12    38.46     8.63 o
  -3   3  -1    25.06    45.29     7.19 o
  -3   3  -1    25.06    25.88     8.27 o
  -3   3  -1    25.06    27.68     8.99 o
  -3   3  -1    25.06    35.23     7.19 o
  -3   3  -1    25.06    18.33    10.06 <
   4  -3   1    65.23    59.31    12.94 o
   4  -3   1    65.23    61.83    11.14 o
   4  -3   1    65.23    86.27     9.71 o
   4  -3   1    65.23    77.64    11.14 o
   4  -3   1    65.23    81.95    12.58 o
   4  -3   1    65.23    82.67    12.94 o
  -4   3  -1    63.32    58.59    12.58 o
  -4   3  -1    63.32    63.98    12.58 o
  -4   3  -1    63.32    58.95    11.50 o
  -4   3  -1    63.32    65.06    12.22 o
  -4   3  -1    63.32    62.18    12.58 o
   5  -3   1   819.20   776.05    61.11 o
   5  -3   1   819.20   897.55    62.90 o
   5  -3   1   819.20   797.98    61.47 o
   5  -3   1   819.20   974.11    62.54 o
   5  -3   1   819.20   871.31    60.39 o
   5  -3   1   819.20   905.45    60.39 o
  -5   3  -1   828.24   722.85    62.18 o
  -5   3  -1   828.24   758.44    61.47 o
  -5   3  -1   828.24   881.73    60.39 o
  -5   3  -1   828.24   857.65    61.83 o
  -5   3  -1   828.24   847.22    61.47 o
  -5   3  -1   828.24   826.73    60.39 o
  -5   3  -1   828.24   874.18    61.83 o
   6  -3   1    55.80   136.59    13.66 o
   6  -3   1    55.80   110.71    16.18 o
   6  -3   1    55.80   106.40    12.58 o
   6  -3   1    55.80   119.70    19.41 o
  -6   3  -1    58.78    99.93    12.22 o
  -6   3  -1    58.78   116.82    11.86 o
   7  -3   1   185.27   134.07    20.49 o
   7  -3   1   185.27   171.82    16.89 o
   7  -3   1   185.27   163.19    20.13 o
  -7   3  -1   182.28   173.26    16.18 o
  -7   3  -1   182.28   176.13    19.05 o
  -7   3  -1   182.28   163.19    18.33 o
  -7   3  -1   182.28   155.28    20.49 o
  -5  -2   1   535.49   465.85    37.74 o
  -4  -2   1   264.60   296.55    21.93 o
  -4  -2   1   264.60   262.76    24.08 o
  -4  -2   1   264.60   260.96    25.52 o
   4   2  -1   268.39   289.00    25.16 o
   4   2  -1   268.39   235.08    26.24 o
  -3  -2   1   819.20   834.28    62.54 o
  -3  -2   1   819.20   901.14    62.54 o
  -3  -2   1   819.20   976.63    61.83 o
  -3  -2   1   819.20   915.52    61.47 o
  -3  -2   1   819.20   786.84    62.18 o
  -3  -2   1   819.20   868.79    61.47 o
  -3  -2   1   819.20   838.96    62.54 o
  -3  -2   1   819.20   871.66    63.62 o
  -3  -2   1   819.20   837.16    61.47 o
   3   2  -1   828.24   836.08    62.54 o
   3   2  -1   828.24   821.70    62.18 o
   3   2  -1   828.24   924.51    63.26 o
   3   2  -1   828.24   776.77    63.26 o
  -2  -2   1  4659.46  5145.16   338.24 o
  -2  -2   1  4659.46  5238.98   337.88 o
  -2  -2   1  4659.46  4787.15   337.52 o
  -2  -2   1  4659.46  5013.60   337.16 o
  -2  -2   1  4659.46  4945.67   337.88 o
  -2  -2   1  4659.46  4805.84   337.52 o
  -2  -2   1  4659.46  4721.73   336.45 o
  -2  -2   1  4659.46  5073.27   337.16 o
  -2  -2   1  4659.46  4601.67   337.88 o
   2   2  -1  4660.98  5342.50   338.60 o
   2   2  -1  4660.98  4306.57   337.52 o
   2   2  -1  4660.98  5239.70   337.16 o
   2   2  -1  4660.98  4378.46   337.88 o
   2   2  -1  4660.98  5257.31   338.24 o
  -1  -2   1   341.61   288.64    25.52 o
  -1  -2   1   341.61   354.78    25.16 o
  -1  -2   1   341.61   364.12    24.80 o
  -1  -2   1   341.61   321.71    26.60 o
  -1  -2   1   341.61   345.43    25.52 o
   1   2  -1   342.74   359.81    25.88 o
   1   2  -1   342.74   327.82    26.60 o
   1   2  -1   342.74   340.76    24.80 o
   1   2  -1   342.74   341.48    25.88 o
   0  -2   1   128.67   144.14    12.22 o
   0  -2   1   128.67   141.26    12.94 o
   0  -2   1   128.67   142.70    11.14 o
   0  -2   1   128.67   148.81    11.86 o
   0   2  -1   130.27   152.41    12.58 o
   0   2  -1   130.27   148.45    12.22 o
   0   2  -1   130.27   120.78    11.86 o
   0   2  -1   130.27   126.53    12.22 o
   0   2  -1   130.27   140.54    11.50 o
   2  -2   1   129.03   130.84    11.50 o
   2  -2   1   129.03   162.83    11.14 o
   2  -2   1   129.03   149.17    11.86 o
   2  -2   1   129.03   146.65    12.58 o
  -2   2  -1   130.65   122.93    12.22 o
  -2   2  -1   130.65   154.20    12.22 o
  -2   2  -1   130.65   141.98    11.50 o
  -2   2  -1   130.65   143.06    12.94 o
  -2   2  -1   130.65   127.61    11.50 o
  -2   2  -1   130.65   136.59    11.86 o
   3  -2   1   341.68   350.82    24.80 o
   3  -2   1   341.68   323.14    25.16 o
   3  -2   1   341.68   341.48    24.08 o
   3  -2   1   341.68   305.89    25.52 o
   3  -2   1   341.68   333.57    24.80 o
   3  -2   1   341.68   327.10    25.88 o
   3  -2   1   341.68   306.25    25.52 o
  -3   2  -1   342.76   326.02    24.80 o
  -3   2  -1   342.76   308.77    24.44 o
  -3   2  -1   342.76   345.79    25.52 o
  -3   2  -1   342.76   342.20    24.80 o
  -3   2  -1   342.76   313.08    25.52 o
   4  -2   1  4659.46  4922.66   333.93 o
   4  -2   1  4659.46  4995.99   333.21 o
   4  -2   1  4659.46  5144.44   333.93 o
   4  -2   1  4659.46  5281.75   335.37 o
   4  -2   1  4659.46  4936.32   333.93 o
   4  -2   1  4659.46  4883.48   333.57 o
   4  -2   1  4659.46  4386.36   332.85 o
   4  -2   1  4659.46  4361.56   333.57 o
  -4   2  -1  4660.98  4314.11   333.57 o
  -4   2  -1  4660.98  5246.89   334.29 o
  -4   2  -1  4660.98  4452.50   332.85 o
  -4   2  -1  4660.98  5311.95   333.93 o
  -4   2  -1  4660.98  4948.18   333.57 o
  -4   2  -1  4660.98  4770.62   333.57 o
  -4   2  -1  4660.98  4902.17   333.21 o
   5  -2   1   820.80   792.23    61.47 o
   5  -2   1   820.80   744.42    61.83 o
   5  -2   1   820.80   860.88    61.11 o
   5  -2   1   820.80   841.11    60.03 o
   5  -2   1   820.80   780.36    61.83 o
   5  -2   1   820.80   921.99    61.83 o
  -5   2  -1   829.90   879.21    61.83 o
  -5   2  -1   829.90   853.33    59.67 o
  -5   2  -1   829.90   923.79    61.47 o
  -5   2  -1   829.90   859.44    62.54 o
  -5   2  -1   829.90   843.99    60.75 o
  -5   2  -1   829.90   808.04    60.75 o
  -5   2  -1   829.90   828.17    59.67 o
  -5   2  -1   829.90   798.70    60.39 o
   6  -2   1   264.09   252.69    24.44 o
   6  -2   1   264.09   289.36    23.36 o
   6  -2   1   264.09   263.12    22.65 o
  -6   2  -1   267.82   292.59    24.80 o
  -6   2  -1   267.82   293.67    22.65 o
  -6   2  -1   267.82   267.79    25.52 o
  -6   2  -1   267.82   282.17    23.00 o
  -6   2  -1   267.82   266.35    23.00 o
   7  -2   1   535.48   425.23    34.87 o
  -7   2  -1   536.72   432.06    32.71 o
  -6  -1   1    48.12    22.65    13.30 <
  -5  -1   1   343.99   430.62    31.63 o
  -5  -1   1   343.99   298.34    33.07 o
  -5  -1   1   343.99   361.25    29.83 o
  -5  -1   1   343.99   402.58    28.76 o
   5   1  -1   343.29   378.14    33.07 o
   5   1  -1   343.29   391.44    31.63 o
   5   1  -1   343.29   354.06    32.35 o
   5   1  -1   343.29   353.34    32.35 o
  -4  -1   1    13.97     6.47     9.35 <
  -4  -1   1    13.97     7.91     6.47 <
  -4  -1   1    13.97    10.42     7.19 <
  -4  -1   1    13.97    10.06     5.75 <
  -4  -1   1    13.97    11.14     9.35 <
   4   1  -1    13.18     4.31     8.63 <
   4   1  -1    13.18     8.99     7.91 <
   4   1  -1    13.18     8.63     8.99 <
   4   1  -1    13.18     8.27     8.99 <
  -3  -1   1    65.23    72.97    11.14 o
  -3  -1   1    65.23    70.45     8.63 o
  -3  -1   1    65.23    61.83    10.42 o
  -3  -1   1    65.23    69.37    11.86 o
  -3  -1   1    65.23    70.45    10.78 o
  -3  -1   1    65.23    40.62    10.42 o
  -3  -1   1    65.23    65.78     8.63 o
   3   1  -1    63.32    47.45    11.14 o
   3   1  -1    63.32    85.91    12.94 o
   3   1  -1    63.32    65.78    13.30 o
   3   1  -1    63.32    56.07    13.30 o
   3   1  -1    63.32    42.06    11.86 o
   3   1  -1    63.32    66.86    12.22 o
  -2  -1   1   341.68   297.62    25.16 o
  -2  -1   1   341.68   297.62    25.52 o
  -2  -1   1   341.68   382.10    26.24 o
  -2  -1   1   341.68   379.22    25.16 o
  -2  -1   1   341.68   372.03    26.24 o
   2   1  -1   342.76   335.37    26.60 o
   2   1  -1   342.76   306.61    25.88 o
   2   1  -1   342.76   358.37    26.24 o
   2   1  -1   342.76   360.53    25.88 o
   2   1  -1   342.76   344.71    26.60 o
   2   1  -1   342.76   374.19    26.96 o
  -1  -1   1     4.98     3.59     3.24 <
  -1  -1   1     4.98     2.16     2.88 <
  -1  -1   1     4.98     5.03     3.95 <
  -1  -1   1     4.98     1.44     3.59 <
  -1  -1   1     4.98     2.88     2.88 <
  -1  -1   1     4.98     2.52     3.95 <
  -1  -1   1     4.98     2.88     4.31 <
  -1  -1   1     4.98     3.95     4.31 <
  -1  -1   1     4.98     2.52     3.24 <
  -1  -1   1     4.98    -0.36     3.24 <
   1   1  -1     4.81     3.59     5.03 <
   1   1  -1     4.81     0.72     4.67 <
   1   1  -1     4.81     0.36     2.88 <
   1   1  -1     4.81    -1.08     3.59 <
   1   1  -1     4.81     8.27     5.39 <
   1   1  -1     4.81     5.03     5.39 <
   0  -1   1    24.16    24.80     4.67 o
   0  -1   1    24.16    17.25     4.31 o
   0  -1   1    24.16    12.94     3.59 o
   0  -1   1    24.16    17.61     3.95 o
   0   1  -1    23.92    29.12     5.03 o
   0   1  -1    23.92     2.88     6.83 <
   0   1  -1    23.92    25.52     5.03 o
   0   1  -1    23.92    20.85     4.67 o
   0   1  -1    23.92    14.38     5.03 <
   1  -1   1    24.19    13.66     3.59 o
   1  -1   1    24.19    19.41     4.67 o
   1  -1   1    24.19    19.41     3.24 o
   1  -1   1    24.19    29.83     4.67 o
   1  -1   1    24.19    15.82     3.59 o
   1  -1   1    24.19    17.97     4.31 o
  -1   1  -1    23.95    19.05     4.67 o
  -1   1  -1    23.95    20.49     4.31 o
  -1   1  -1    23.95    26.60     5.03 o
  -1   1  -1    23.95    23.36     3.59 o
   2  -1   1     4.98     3.59     3.59 <
   2  -1   1     4.98     9.35     3.24 <
   2  -1   1     4.98     4.31     5.03 <
   2  -1   1     4.98     0.36     4.31 <
   2  -1   1     4.98     4.67     3.59 <
   2  -1   1     4.98    -1.08     3.95 <
   2  -1   1     4.98     1.08     3.24 <
   2  -1   1     4.98     3.59     3.24 <
  -2   1  -1     4.81     3.24     3.95 <
  -2   1  -1     4.81    -1.44     2.88 <
  -2   1  -1     4.81     4.31     5.03 <
  -2   1  -1     4.81     0.72     3.24 <
  -2   1  -1     4.81     1.80     3.59 <
  -2   1  -1     4.81    -1.44     4.31 <
  -2   1  -1     4.81     6.83     3.95 <
   3  -1   1   341.61   358.37    25.16 o
   3  -1   1   341.61   320.99    25.52 o
   3  -1   1   341.61   340.40    25.88 o
   3  -1   1   341.61   334.29    24.08 o
   3  -1   1   341.61   333.21    25.52 o
   3  -1   1   341.61   351.54    25.52 o
   3  -1   1   341.61   285.04    25.52 o
   3  -1   1   341.61   309.85    24.80 o
  -3   1  -1   342.74   332.13    25.16 o
  -3   1  -1   342.74   306.61    24.80 o
  -3   1  -1   342.74   350.82    26.24 o
  -3   1  -1   342.74   361.61    24.44 o
   4  -1   1    65.02    77.28    12.58 o
   4  -1   1    65.02    73.69    11.86 o
   4  -1   1    65.02    63.26    13.30 o
   4  -1   1    65.02    65.78    13.30 o
   4  -1   1    65.02    62.54    10.78 o
   4  -1   1    65.02    67.94     9.71 o
   4  -1   1    65.02    59.67    10.06 o
  -4   1  -1    63.10    58.23    10.42 o
  -4   1  -1    63.10    35.59    12.22 <
  -4   1  -1    63.10    52.84    10.78 o
  -4   1  -1    63.10    69.73    12.22 o
  -4   1  -1    63.10    75.13    11.50 o
   5  -1   1    13.97     5.75    11.14 <
   5  -1   1    13.97     3.95     5.75 <
   5  -1   1    13.97     9.35     6.83 <
   5  -1   1    13.97    -0.36     9.35 <
  -5   1  -1    13.18    11.50     6.83 <
  -5   1  -1    13.18     1.80     8.63 <
  -5   1  -1    13.18     2.88     9.35 <
  -5   1  -1    13.18     1.80     7.91 <
  -5   1  -1    13.18    10.78     6.47 <
  -5   1  -1    13.18     9.71     8.27 <
   6  -1   1   344.14   365.92    34.87 o
   6  -1   1   344.14   421.99    31.99 o
   6  -1   1   344.14   377.06    34.87 o
  -6   1  -1   343.51   362.33    34.15 o
  -6   1  -1   343.51   417.68    30.55 o
  -7   1  -1    45.37    61.83    17.97 o
  -7   1  -1    45.37    35.59    11.14 o
  -6   0   1    49.21    50.32    14.38 o
  -6   0   1    49.21    33.07    12.58 <
   6   0  -1    48.83    33.07    15.46 <
  -5   0   1    74.41    94.89    10.78 o
  -5   0   1    74.41    90.22     9.71 o
  -5   0   1    74.41    83.03    15.10 o
   5   0  -1    75.81    89.14    14.38 o
   5   0  -1    75.81    81.95    11.14 o
   5   0  -1    75.81    81.60    14.74 o
   5   0  -1    75.81    71.53    14.02 o
   5   0  -1    75.81    91.66    12.58 o
  -4   0   1   265.70   256.29    21.93 o
  -4   0   1   265.70   277.14    24.80 o
  -4   0   1   265.70   284.33    21.21 o
  -4   0   1   265.70   233.28    21.93 o
  -4   0   1   265.70   246.22    23.36 o
   4   0  -1   265.01   234.36    23.36 o
   4   0  -1   265.01   307.69    23.72 o
   4   0  -1   265.01   273.54    21.57 o
   4   0  -1   265.01   246.22    23.72 o
   4   0  -1   265.01   255.93    22.29 o
   4   0  -1   265.01   312.36    22.65 o
  -3   0   1    25.12    56.43    10.78 o
  -3   0   1    25.12    46.37     7.91 o
  -3   0   1    25.12    43.13     8.27 o
  -3   0   1    25.12    33.07     8.63 o
  -3   0   1    25.12    44.93     7.19 o
   3   0  -1    25.06    26.24     8.99 <
   3   0  -1    25.06    57.51     9.35 o
  -2   0   1   129.03   139.47    11.50 o
  -2   0   1   129.03   122.93    11.50 o
  -2   0   1   129.03   110.35    11.14 o
  -2   0   1   129.03   131.56    10.78 o
  -2   0   1   129.03   149.53    10.42 o
   2   0  -1   130.65   129.04    11.50 o
   2   0  -1   130.65   126.17    11.86 o
   2   0  -1   130.65   151.69    11.50 o
   2   0  -1   130.65   140.18    10.42 o
   2   0  -1   130.65   135.87    11.50 o
   2   0  -1   130.65   112.87    11.14 o
   2   0  -1   130.65   124.37    11.14 o
  -1   0   1    24.19    16.53     3.95 o
  -1   0   1    24.19    33.43     5.03 o
  -1   0   1    24.19    24.80     3.95 o
  -1   0   1    24.19    19.77     3.95 o
  -1   0   1    24.19    35.94     5.39 o
   1   0  -1    23.95    30.19     4.31 o
   1   0  -1    23.95    27.68     5.03 o
   1   0  -1    23.95    26.96     5.03 o
   1   0  -1    23.95    27.32     5.03 o
   1   0  -1    23.95    35.59     5.75 o
   1   0   1    24.16    11.14     4.67 <
   1   0   1    24.16    31.99     5.39 o
   1   0   1    24.16    21.21     4.31 o
   1   0   1    24.16    20.13     4.67 o
   1   0   1    24.16    26.60     5.39 o
  -1   0  -1    23.92    13.66     4.67 <
  -1   0  -1    23.92    19.05     3.95 o
  -1   0  -1    23.92    27.32     5.03 o
  -1   0  -1    23.92    24.08     5.03 o
   2   0   1   128.67   140.54    11.86 o
   2   0   1   128.67   125.81    11.50 o
   2   0   1   128.67   147.37    10.78 o
   2   0   1   128.67   147.73    11.86 o
   2   0   1   128.67   132.28    12.94 o
   2   0   1   128.67   144.86    12.22 o
  -2   0  -1   130.27   120.78    12.22 o
  -2   0  -1   130.27   140.54    11.86 o
  -2   0  -1   130.27   144.50    12.22 o
  -2   0  -1   130.27   127.25    11.50 o
  -2   0  -1   130.27   158.16    11.14 o
  -2   0  -1   130.27   118.62    11.86 o
   3   0   1    24.88    70.09    11.50 o
   3   0   1    24.88    67.22    12.22 o
   3   0   1    24.88    85.19    10.06 o
   3   0   1    24.88    61.83     8.63 o
   3   0   1    24.88    93.46    12.22 o
   3   0   1    24.88    62.54    11.50 o
  -3   0  -1    24.83    56.79     9.35 o
  -3   0  -1    24.83    80.52     9.35 o
  -3   0  -1    24.83    71.53    10.06 o
  -3   0  -1    24.83    66.86    10.78 o
   4   0   1   265.31   264.55    24.44 o
   4   0   1   265.31   306.25    24.44 o
   4   0   1   265.31   282.89    26.24 o
   4   0   1   265.31   262.40    24.08 o
   4   0   1   265.31   273.54    23.72 o
   4   0   1   265.31   271.38    22.29 o
  -4   0  -1   264.63   312.72    23.72 o
  -4   0  -1   264.63   250.90    23.00 o
  -4   0  -1   264.63   276.06    23.00 o
  -4   0  -1   264.63   269.95    22.29 o
  -4   0  -1   264.63   259.16    24.08 o
  -4   0  -1   264.63   322.43    23.36 o
   5   0   1    74.09    93.82    15.46 o
   5   0   1    74.09    77.64    12.22 o
   5   0   1    74.09    72.97    14.38 o
   5   0   1    74.09    76.92    10.78 o
   5   0   1    74.09   113.23    15.82 o
  -5   0  -1    75.46    93.10    15.46 o
  -5   0  -1    75.46   106.04    12.22 o
  -5   0  -1    75.46    94.89    16.89 o
   6   0   1    48.68    52.12    12.94 o
   6   0   1    48.68    45.29    13.66 o
  -6   0  -1    48.30    29.47    16.89 <
  -6   1   1  1032.67  1155.63    82.31 o
  -6   1   1  1032.67  1143.41    83.39 o
  -6   1   1  1032.67  1094.88    78.00 o
   6  -1  -1  1039.85  1044.92    81.95 o
   6  -1  -1  1039.85  1117.53    82.31 o
   6  -1  -1  1039.85  1110.34    80.52 o
   6  -1  -1  1039.85  1131.55    82.67 o
  -5   1   1  2027.83  1864.11   140.90 o
  -5   1   1  2027.83  2055.69   140.90 o
  -5   1   1  2027.83  2017.59   139.83 o
  -5   1   1  2027.83  1849.73   139.11 o
  -5   1   1  2027.83  2214.21   143.78 o
   5  -1  -1  2029.57  2044.19   140.18 o
   5  -1  -1  2029.57  1867.34   140.54 o
   5  -1  -1  2029.57  2329.23   142.34 o
   5  -1  -1  2029.57  1774.60   142.34 o
   5  -1  -1  2029.57  2162.09   141.26 o
  -4   1   1   339.60   350.82    30.19 o
  -4   1   1   339.60   357.29    27.68 o
  -4   1   1   339.60   347.23    28.76 o
  -4   1   1   339.60   384.97    29.47 o
  -4   1   1   339.60   403.30    29.47 o
  -4   1   1   339.60   391.80    28.40 o
  -4   1   1   339.60   407.26    29.12 o
   4  -1  -1   342.01   362.68    30.91 o
   4  -1  -1   342.01   354.42    29.83 o
   4  -1  -1   342.01   361.61    28.76 o
   4  -1  -1   342.01   366.28    28.04 o
   4  -1  -1   342.01   425.59    29.47 o
   4  -1  -1   342.01   390.36    29.47 o
   4  -1  -1   342.01   331.77    29.47 o
   4  -1  -1   342.01   347.23    29.47 o
  -3   1   1   927.96   787.20    60.39 o
  -3   1   1   927.96   860.52    61.11 o
  -3   1   1   927.96   913.72    62.18 o
  -3   1   1   927.96   991.72    61.83 o
  -3   1   1   927.96   791.87    62.18 o
  -3   1   1   927.96   911.21    60.75 o
  -3   1   1   927.96   888.20    61.11 o
   3  -1  -1   930.88   905.81    60.75 o
   3  -1  -1   930.88   905.45    61.11 o
   3  -1  -1   930.88   878.85    62.18 o
   3  -1  -1   930.88   838.24    61.11 o
   3  -1  -1   930.88   801.93    61.47 o
   3  -1  -1   930.88   830.69    61.47 o
   3  -1  -1   930.88   877.78    61.83 o
  -1   1   1    24.16    15.46     3.95 o
  -1   1   1    24.16     9.35     3.95 <
  -1   1   1    24.16    16.89     4.31 o
  -1   1   1    24.16    15.10     3.24 o
  -1   1   1    24.16     8.63     3.24 <
   1  -1  -1    23.92    10.06     4.31 <
   1  -1  -1    23.92    22.29     4.31 o
   1  -1  -1    23.92     8.99     3.24 <
   1  -1  -1    23.92    17.61     3.59 o
   0   1   1    24.19    35.59     5.03 o
   0   1   1    24.19    26.24     6.11 o
   0   1   1    24.19    25.16     6.11 o
   0   1   1    24.19    28.40     5.03 o
   0  -1  -1    23.95    28.76     5.39 o
   0  -1  -1    23.95    21.93     5.75 o
   0  -1  -1    23.95    33.43     5.03 o
   2   1   1   925.80   859.09    61.47 o
   2   1   1   925.80   886.04    63.26 o
   2   1   1   925.80   889.28    62.54 o
   2   1   1   925.80   911.92    62.18 o
   2   1   1   925.80   838.60    61.83 o
   2   1   1   925.80   842.55    62.54 o
  -2  -1  -1   928.78   845.43    62.54 o
  -2  -1  -1   928.78   952.18    61.47 o
  -2  -1  -1   928.78   916.24    62.18 o
  -2  -1  -1   928.78   878.14    61.11 o
  -2  -1  -1   928.78   856.21    62.54 o
  -2  -1  -1   928.78   950.03    62.18 o
  -2  -1  -1   928.78   789.35    61.47 o
   3   1   1   340.64   407.98    30.19 o
   3   1   1   340.64   378.14    30.19 o
   3   1   1   340.64   344.71    30.91 o
   3   1   1   340.64   387.49    30.55 o
   3   1   1   340.64   374.55    32.35 o
   3   1   1   340.64   392.52    30.55 o
  -3  -1  -1   342.99   336.08    30.91 o
  -3  -1  -1   342.99   345.07    29.83 o
  -3  -1  -1   342.99   383.89    28.04 o
  -3  -1  -1   342.99   381.38    30.55 o
  -3  -1  -1   342.99   391.44    30.55 o
  -3  -1  -1   342.99   405.82    29.83 o
  -3  -1  -1   342.99   406.54    29.47 o
   4   1   1  2027.75  2340.38   150.61 o
   4   1   1  2027.75  2055.33   150.25 o
   4   1   1  2027.75  2285.02   149.89 o
   4   1   1  2027.75  2248.36   149.89 o
  -4  -1  -1  2029.48  2230.39   149.89 o
  -4  -1  -1  2029.48  1816.30   147.37 o
  -4  -1  -1  2029.48  2152.74   149.53 o
  -4  -1  -1  2029.48  1983.80   148.45 o
  -4  -1  -1  2029.48  2250.87   149.53 o
  -4  -1  -1  2029.48  1976.25   149.17 o
  -4  -1  -1  2029.48  2120.03   148.09 o
   5   1   1  1030.46  1035.57    78.72 o
   5   1   1  1030.46  1079.79    78.72 o
   5   1   1  1030.46  1122.20    77.64 o
   5   1   1  1030.46  1017.60    78.36 o
  -5  -1  -1  1037.68  1108.54    79.80 o
  -5  -1  -1  1037.68   974.83    75.84 o
  -5  -1  -1  1037.68  1098.12    78.72 o
  -7   2   1    28.69    29.12    12.58 <
  -7   2   1    28.69    -5.75    16.53 <
  -6   2   1   447.47   430.98    34.15 o
  -6   2   1   447.47   452.19    37.38 o
  -6   2   1   447.47   478.43    33.43 o
   6  -2  -1   447.40   422.35    37.02 o
   6  -2  -1   447.40   428.46    36.66 o
   6  -2  -1   447.40   473.04    37.38 o
   6  -2  -1   447.40   461.53    36.66 o
   6  -2  -1   447.40   434.93    34.51 o
   6  -2  -1   447.40   480.94    35.59 o
  -5   2   1   182.35   200.57    17.97 o
  -5   2   1   182.35   204.89    16.89 o
  -5   2   1   182.35   177.21    15.82 o
  -5   2   1   182.35   198.06    15.82 o
  -5   2   1   182.35   161.39    15.46 o
   5  -2  -1   178.67   157.80    19.05 o
   5  -2  -1   178.67   172.54    19.41 o
   5  -2  -1   178.67   176.49    16.18 o
   5  -2  -1   178.67   199.13    17.25 o
   5  -2  -1   178.67   207.04    19.05 o
   5  -2  -1   178.67   176.13    16.89 o
  -4   2   1    14.47     4.67     5.39 <
  -4   2   1    14.47     2.52     5.39 <
  -4   2   1    14.47     4.31     6.83 <
  -4   2   1    14.47     8.63     7.55 <
  -4   2   1    14.47    17.61     7.19 <
  -4   2   1    14.47     6.11     7.19 <
  -4   2   1    14.47     4.31     7.91 <
  -4   2   1    14.47     1.80     8.63 <
  -4   2   1    14.47     6.11     4.67 <
   4  -2  -1    15.04     7.19     7.91 <
   4  -2  -1    15.04     3.95     6.47 <
   4  -2  -1    15.04    15.46     8.27 <
   4  -2  -1    15.04     8.63     6.83 <
   4  -2  -1    15.04    10.42     8.27 <
   4  -2  -1    15.04     6.47     7.19 <
   4  -2  -1    15.04    19.41     8.63 <
  -3   2   1   925.80   927.74    65.42 o
  -3   2   1   925.80   987.41    64.34 o
  -3   2   1   925.80   890.36    65.42 o
  -3   2   1   925.80   914.44    65.42 o
  -3   2   1   925.80   965.48    65.06 o
  -3   2   1   925.80  1016.88    65.06 o
   3  -2  -1   928.78   958.65    64.34 o
   3  -2  -1   928.78   911.92    65.06 o
   3  -2  -1   928.78   890.36    65.42 o
   3  -2  -1   928.78   873.82    65.06 o
   3  -2  -1   928.78   916.24    65.06 o
   3  -2  -1   928.78   910.84    65.06 o
   3  -2  -1   928.78   833.92    65.06 o
  -2   2   1   128.67   131.20    11.50 o
  -2   2   1   128.67   142.70    11.14 o
  -2   2   1   128.67   144.86    10.78 o
  -2   2   1   128.67   140.54    11.86 o
  -2   2   1   128.67   134.07    12.22 o
  -2   2   1   128.67   153.13    11.86 o
   2  -2  -1   130.27   148.45    10.78 o
   2  -2  -1   130.27   107.83    10.78 o
   2  -2  -1   130.27   124.37    11.14 o
   2  -2  -1   130.27   120.42    11.14 o
   2  -2  -1   130.27   148.09    11.86 o
  -1   2   1     4.98     2.52     3.95 <
  -1   2   1     4.98     8.99     3.95 <
  -1   2   1     4.98     2.88     3.24 <
  -1   2   1     4.98     2.16     4.31 <
  -1   2   1     4.98     0.00     2.88 <
  -1   2   1     4.98     7.55     4.67 <
  -1   2   1     4.98     4.31     4.67 <
   1  -2  -1     4.81    10.06     5.03 <
   1  -2  -1     4.81     3.59     3.95 <
   1  -2  -1     4.81     4.67     5.03 <
   1  -2  -1     4.81     3.95     4.67 <
   1  -2  -1     4.81     4.67     3.59 <
   1  -2  -1     4.81     2.16     3.24 <
   1  -2  -1     4.81     3.95     3.59 <
   1  -2  -1     4.81     0.72     3.59 <
   0   2   1   129.03   138.39    11.86 o
   0   2   1   129.03   113.59    11.50 o
   0   2   1   129.03   131.20    12.22 o
   0   2   1   129.03   130.12    10.78 o
   0   2   1   129.03   101.72    11.14 o
   0  -2  -1   130.65   144.86    10.78 o
   0  -2  -1   130.65   107.83    11.14 o
   0  -2  -1   130.65   132.64    11.50 o
   0  -2  -1   130.65   147.01    12.58 o
   1   2   1   927.96   908.69    61.47 o
   1   2   1   927.96   794.02    61.83 o
   1   2   1   927.96   870.23    62.54 o
   1   2   1   927.96   846.14    62.54 o
   1   2   1   927.96   891.79    62.18 o
  -1  -2  -1   930.88   852.61    61.83 o
  -1  -2  -1   930.88   824.58    61.47 o
  -1  -2  -1   930.88   950.39    62.54 o
  -1  -2  -1   930.88   911.56    61.47 o
  -1  -2  -1   930.88   815.23    61.11 o
  -1  -2  -1   930.88   932.41    61.47 o
  -1  -2  -1   930.88   916.60    62.54 o
   2   2   1    14.47     6.83     8.99 <
   2   2   1    14.47     7.19     7.55 <
   2   2   1    14.47     9.35     7.55 <
   2   2   1    14.47     2.16     7.55 <
   2   2   1    14.47     4.31     6.83 <
  -2  -2  -1    15.04    10.06     6.83 <
  -2  -2  -1    15.04     5.75     8.27 <
  -2  -2  -1    15.04     5.03     5.75 <
  -2  -2  -1    15.04     7.55     6.11 <
  -2  -2  -1    15.04    12.58     6.83 <
  -2  -2  -1    15.04    11.14     8.27 <
  -2  -2  -1    15.04     5.75     6.11 <
  -2  -2  -1    15.04     0.00     8.63 <
  -2  -2  -1    15.04     2.88     7.55 <
   3   2   1   181.63   143.78    17.25 o
   3   2   1   181.63   214.23    19.05 o
   3   2   1   181.63   194.82    18.69 o
  -3  -2  -1   177.98   209.56    17.97 o
  -3  -2  -1   177.98   161.39    16.53 o
  -3  -2  -1   177.98   166.79    18.69 o
  -3  -2  -1   177.98   164.27    15.46 o
  -3  -2  -1   177.98   173.61    16.18 o
  -3  -2  -1   177.98   188.35    16.53 o
  -3  -2  -1   177.98   220.34    17.25 o
   4   2   1   450.00   438.53    39.18 o
   4   2   1   450.00   486.70    37.74 o
  -4  -2  -1   449.89   433.14    35.94 o
  -4  -2  -1   449.89   475.91    36.30 o
  -4  -2  -1   449.89   464.41    38.82 o
  -4  -2  -1   449.89   484.54    37.74 o
  -4  -2  -1   449.89   514.73    36.66 o
  -5  -2  -1    30.25    19.41    10.06 <
  -7   3   1   237.98   249.46    25.52 o
  -7   3   1   237.98   295.11    29.47 o
  -7   3   1   237.98   305.17    23.00 o
  -7   3   1   237.98   227.89    21.93 o
   7  -3  -1   237.52   268.15    24.80 o
   7  -3  -1   237.52   236.52    24.80 o
   7  -3  -1   237.52   265.27    23.36 o
   7  -3  -1   237.52   246.94    26.60 o
  -6   3   1    48.20    41.70    12.94 o
  -6   3   1    48.20    70.81     9.71 o
  -6   3   1    48.20    67.22     9.71 o
  -6   3   1    48.20    78.00     9.35 o
  -6   3   1    48.20    76.20    11.86 o
   6  -3  -1    44.46    74.05    13.66 o
  -5   3   1   181.63   198.42    15.46 o
  -5   3   1   181.63   185.48    17.25 o
  -5   3   1   181.63   186.91    16.89 o
  -5   3   1   181.63   195.54    16.89 o
  -5   3   1   181.63   149.89    17.97 o
  -5   3   1   181.63   157.80    17.61 o
  -5   3   1   181.63   158.52    15.10 o
  -5   3   1   181.63   172.90    17.25 o
  -5   3   1   181.63   180.80    15.46 o
   5  -3  -1   177.98   168.22    15.46 o
   5  -3  -1   177.98   168.22    17.97 o
   5  -3  -1   177.98   156.36    18.33 o
   5  -3  -1   177.98   174.69    17.25 o
  -4   3   1   340.64   373.83    28.76 o
  -4   3   1   340.64   374.91    29.47 o
  -4   3   1   340.64   375.98    28.40 o
  -4   3   1   340.64   376.34    27.68 o
  -4   3   1   340.64   339.68    28.04 o
  -4   3   1   340.64   339.68    27.32 o
  -4   3   1   340.64   399.35    28.76 o
   4  -3  -1   342.99   368.08    28.76 o
   4  -3  -1   342.99   310.57    29.47 o
   4  -3  -1   342.99   347.95    28.76 o
   4  -3  -1   342.99   350.82    29.47 o
   4  -3  -1   342.99   359.09    28.04 o
   4  -3  -1   342.99   408.69    30.19 o
   4  -3  -1   342.99   376.70    28.40 o
  -3   3   1    24.88    16.89     5.75 <
  -3   3   1    24.88    22.29     6.47 o
  -3   3   1    24.88    12.22     6.11 <
  -3   3   1    24.88    13.66     6.47 <
  -3   3   1    24.88    22.65     8.27 <
  -3   3   1    24.88    16.18     7.91 <
  -3   3   1    24.88    20.49     6.47 o
  -3   3   1    24.88    29.83     7.55 o
  -3   3   1    24.88    22.65     6.47 o
   3  -3  -1    24.83    13.66     7.19 <
   3  -3  -1    24.83    19.05     7.19 <
   3  -3  -1    24.83    24.08     7.91 o
   3  -3  -1    24.83    15.10     6.11 <
  -2   3   1   341.61   328.90    26.60 o
  -2   3   1   341.61   337.16    27.68 o
  -2   3   1   341.61   405.10    26.60 o
  -2   3   1   341.61   339.32    26.96 o
  -2   3   1   341.61   360.53    26.60 o
   2  -3  -1   342.74   327.10    26.60 o
   2  -3  -1   342.74   374.55    26.24 o
   2  -3  -1   342.74   411.57    27.32 o
   2  -3  -1   342.74   336.08    26.96 o
   2  -3  -1   342.74   342.92    26.60 o
   2  -3  -1   342.74   384.61    27.32 o
  -1   3   1   341.68   332.13    26.24 o
  -1   3   1   341.68   336.08    25.16 o
  -1   3   1   341.68   326.38    25.88 o
  -1   3   1   341.68   303.38    26.24 o
  -1   3   1   341.68   341.12    25.88 o
  -1   3   1   341.68   345.79    26.60 o
   1  -3  -1   342.76   380.30    26.24 o
   1  -3  -1   342.76   368.80    27.68 o
   1  -3  -1   342.76   363.04    25.16 o
   1  -3  -1   342.76   322.43    26.24 o
   1  -3  -1   342.76   335.37    25.16 o
   0   3   1    25.12    22.29     8.27 <
   0   3   1    25.12    12.58     6.47 <
   0   3   1    25.12    15.10     7.19 <
   0   3   1    25.12    17.97     8.99 <
   0   3   1    25.12    21.57     8.99 <
   0  -3  -1    25.06    31.63     8.99 o
   0  -3  -1    25.06    23.72     6.47 o
   0  -3  -1    25.06    15.46     7.19 <
   0  -3  -1    25.06    15.82     6.83 <
   0  -3  -1    25.06    16.18     6.11 <
   1   3   1   339.60   353.70    30.91 o
   1   3   1   339.60   413.37    30.19 o
   1   3   1   339.60   361.25    32.71 o
   1   3   1   339.60   370.23    28.04 o
   1   3   1   339.60   386.41    29.47 o
   1   3   1   339.60   370.95    29.83 o
  -1  -3  -1   342.01   359.81    28.04 o
  -1  -3  -1   342.01   345.07    30.19 o
  -1  -3  -1   342.01   374.55    30.55 o
  -1  -3  -1   342.01   390.00    30.19 o
  -1  -3  -1   342.01   360.53    28.40 o
  -1  -3  -1   342.01   369.87    28.76 o
  -1  -3  -1   342.01   367.72    29.47 o
  -1  -3  -1   342.01   388.21    29.12 o
  -1  -3  -1   342.01   357.65    30.19 o
   2   3   1   182.35   198.06    19.05 o
   2   3   1   182.35   186.55    17.25 o
   2   3   1   182.35   194.82    18.33 o
   2   3   1   182.35   157.08    17.61 o
   2   3   1   182.35   136.95    20.13 o
  -2  -3  -1   178.67   166.07    18.33 o
  -2  -3  -1   178.67   151.69    20.49 o
  -2  -3  -1   178.67   182.96    16.18 o
  -2  -3  -1   178.67   157.44    16.18 o
  -2  -3  -1   178.67   189.79    15.82 o
  -2  -3  -1   178.67   207.04    17.97 o
  -2  -3  -1   178.67   203.45    16.53 o
   3   3   1    48.20    66.86    12.58 o
   3   3   1    48.20    98.49    15.46 o
  -3  -3  -1    44.46   107.83    10.06 o
  -3  -3  -1    44.46    80.52    11.14 o
  -3  -3  -1    44.46    56.79    14.38 o
  -3  -3  -1    44.46    92.02    11.50 o
   4   3   1   236.71   297.98    26.24 o
   4   3   1   236.71   282.89    26.96 o
  -4  -3  -1   236.26   274.26    25.88 o
  -4  -3  -1   236.26   213.51    28.40 o
  -7   4   1   236.71   300.14    22.65 o
  -7   4   1   236.71   248.74    26.24 o
  -7   4   1   236.71   238.32    31.27 o
  -7   4   1   236.71   317.75    23.36 o
   7  -4  -1   236.26   197.70    26.96 o
   7  -4  -1   236.26   233.64    25.88 o
   7  -4  -1   236.26   261.68    23.36 o
   7  -4  -1   236.26   269.59    25.52 o
  -6   4   1   450.00   412.29    36.66 o
  -6   4   1   450.00   400.79    34.51 o
  -6   4   1   450.00   539.17    35.23 o
  -6   4   1   450.00   458.30    34.87 o
  -6   4   1   450.00   496.76    36.30 o
   6  -4  -1   449.89   502.87    37.74 o
   6  -4  -1   449.89   428.11    37.02 o
   6  -4  -1   449.89   453.98    35.59 o
  -5   4   1  2027.75  1980.93   150.97 o
  -5   4   1  2027.75  2488.83   154.56 o
  -5   4   1  2027.75  1886.75   150.61 o
  -5   4   1  2027.75  2406.16   153.84 o
  -5   4   1  2027.75  1887.83   150.97 o
  -5   4   1  2027.75  2237.57   152.05 o
  -5   4   1  2027.75  2433.11   154.20 o
   5  -4  -1  2029.48  2286.46   154.20 o
   5  -4  -1  2029.48  2013.28   150.97 o
   5  -4  -1  2029.48  2337.50   154.92 o
   5  -4  -1  2029.48  2122.55   152.05 o
   5  -4  -1  2029.48  2102.42   152.77 o
  -4   4   1   265.31   228.25    21.57 o
  -4   4   1   265.31   282.53    21.21 o
  -4   4   1   265.31   208.48    24.08 o
  -4   4   1   265.31   244.07    21.57 o
  -4   4   1   265.31   267.43    23.00 o
  -4   4   1   265.31   291.87    21.57 o
  -4   4   1   265.31   252.69    20.49 o
  -4   4   1   265.31   305.89    21.93 o
   4  -4  -1   264.63   259.88    22.29 o
   4  -4  -1   264.63   251.62    21.93 o
   4  -4  -1   264.63   230.05    22.65 o
   4  -4  -1   264.63   284.33    21.57 o
   4  -4  -1   264.63   258.80    20.85 o
  -3   4   1    65.02    57.51    12.58 o
  -3   4   1    65.02    51.04     8.99 o
  -3   4   1    65.02    54.64    10.42 o
  -3   4   1    65.02    56.07    11.14 o
  -3   4   1    65.02    60.75    10.42 o
   3  -4  -1    63.10    68.30    11.14 o
   3  -4  -1    63.10    72.25    11.50 o
   3  -4  -1    63.10    54.64    10.78 o
  -2   4   1  4659.46  4838.19   337.88 o
  -2   4   1  4659.46  4961.84   337.16 o
  -2   4   1  4659.46  4571.12   337.88 o
  -2   4   1  4659.46  4786.43   337.88 o
  -2   4   1  4659.46  5636.89   338.60 o
  -2   4   1  4659.46  4612.10   337.52 o
   2  -4  -1  4660.98  4512.53   337.52 o
   2  -4  -1  4660.98  5233.23   338.60 o
   2  -4  -1  4660.98  5103.83   337.88 o
   2  -4  -1  4660.98  5121.44   337.52 o
   2  -4  -1  4660.98  4603.11   337.88 o
   2  -4  -1  4660.98  5561.40   338.60 o
   2  -4  -1  4660.98  4396.43   337.52 o
  -1   4   1    65.23    90.94    11.86 o
  -1   4   1    65.23    64.70    11.50 o
  -1   4   1    65.23    81.24    10.78 o
  -1   4   1    65.23    61.47    12.94 o
  -1   4   1    65.23    66.50    12.94 o
   1  -4  -1    63.32    84.83    12.22 o
   1  -4  -1    63.32    71.89    10.06 o
   1  -4  -1    63.32    65.42     9.71 o
   1  -4  -1    63.32    54.64    11.50 o
   1  -4  -1    63.32    65.42    11.50 o
   1  -4  -1    63.32    92.38    11.50 o
   1  -4  -1    63.32    88.07    11.50 o
   0   4   1   265.70   272.82    22.65 o
   0   4   1   265.70   231.85    24.44 o
   0   4   1   265.70   322.07    23.00 o
   0   4   1   265.70   299.42    24.08 o
   0   4   1   265.70   257.37    23.72 o
   0   4   1   265.70   279.65    25.88 o
   0  -4  -1   265.01   261.32    24.44 o
   0  -4  -1   265.01   294.03    23.00 o
   0  -4  -1   265.01   278.21    22.29 o
   0  -4  -1   265.01   255.93    24.08 o
   0  -4  -1   265.01   278.57    22.29 o
   0  -4  -1   265.01   299.78    24.08 o
   1   4   1  2027.83  2180.06   148.09 o
   1   4   1  2027.83  1841.82   146.30 o
  -1  -4  -1  2029.57  1826.36   146.65 o
  -1  -4  -1  2029.57  2325.64   151.69 o
  -1  -4  -1  2029.57  2118.60   146.65 o
  -1  -4  -1  2029.57  2407.95   149.17 o
  -1  -4  -1  2029.57  2126.86   147.01 o
  -1  -4  -1  2029.57  2362.66   148.81 o
  -1  -4  -1  2029.57  1961.16   146.30 o
  -1  -4  -1  2029.57  1968.35   148.81 o
   2   4   1   447.47   414.80    37.38 o
   2   4   1   447.47   475.55    37.02 o
   2   4   1   447.47   402.58    37.02 o
  -2  -4  -1   447.40   509.70    34.15 o
  -2  -4  -1   447.40   458.66    35.94 o
  -2  -4  -1   447.40   431.70    36.30 o
  -2  -4  -1   447.40   399.71    38.46 o
  -2  -4  -1   447.40   490.29    35.59 o
   3   4   1   237.98   293.67    24.80 o
   3   4   1   237.98   240.83    24.80 o
  -3  -4  -1   237.52   186.55    24.80 o
  -3  -4  -1   237.52   235.44    24.80 o
  -7   5   1    28.80    25.52     8.63 <
  -7   5   1    28.80    22.29    12.58 <
  -7   5   1    28.80    19.05    10.42 <
   7  -5  -1    30.25    25.88    10.06 <
   7  -5  -1    30.25    21.57    10.06 <
   7  -5  -1    30.25    21.57    11.14 <
  -6   5   1  1030.46  1048.87    79.08 o
  -6   5   1  1030.46  1084.46    77.64 o
  -6   5   1  1030.46  1133.70    76.92 o
  -6   5   1  1030.46  1056.42    80.52 o
   6  -5  -1  1037.68  1025.15    78.36 o
   6  -5  -1  1037.68  1130.11    78.72 o
   6  -5  -1  1037.68  1086.62    79.44 o
   6  -5  -1  1037.68  1001.79    79.44 o
  -5   5   1    74.09    72.61    14.02 o
  -5   5   1    74.09    95.25    15.82 o
  -5   5   1    74.09    98.85    15.46 o
  -5   5   1    74.09    69.37    11.86 o
   5  -5  -1    75.46    78.36    12.94 o
   5  -5  -1    75.46    77.28    14.38 o
   5  -5  -1    75.46    76.20    13.66 o
  -4   5   1    13.97    18.69     7.91 <
  -4   5   1    13.97    12.22     6.11 <
  -4   5   1    13.97     7.19     8.99 <
  -4   5   1    13.97    10.78     5.75 <
  -4   5   1    13.97     2.88     7.55 <
  -4   5   1    13.97     0.72     8.63 <
  -4   5   1    13.97    10.06     6.83 <
  -4   5   1    13.97    21.57     7.91 <
   4  -5  -1    13.18     4.31     9.35 <
   4  -5  -1    13.18    11.14     6.47 <
   4  -5  -1    13.18     6.11     8.63 <
   4  -5  -1    13.18     5.39     9.35 <
   4  -5  -1    13.18    10.78     6.47 <
  -3   5   1   820.80   851.90    62.90 o
  -3   5   1   820.80   856.93    63.26 o
  -3   5   1   820.80   822.42    61.11 o
  -3   5   1   820.80   777.13    62.18 o
  -3   5   1   820.80   929.90    61.83 o
  -3   5   1   820.80   775.69    62.90 o
  -3   5   1   820.80   876.34    62.18 o
   3  -5  -1   829.90   947.51    62.18 o
   3  -5  -1   829.90   864.48    61.11 o
   3  -5  -1   829.90   831.77    61.83 o
   3  -5  -1   829.90   987.41    61.83 o
   3  -5  -1   829.90   763.83    62.18 o
   3  -5  -1   829.90   862.32    61.83 o
   3  -5  -1   829.90   794.74    62.18 o
  -2   5   1   819.20   811.64    62.54 o
  -2   5   1   819.20   832.84    61.11 o
  -2   5   1   819.20   906.53    61.47 o
  -2   5   1   819.20   788.63    61.83 o
  -2   5   1   819.20   780.36    62.54 o
  -2   5   1   819.20   921.63    63.98 o
   2  -5  -1   828.24   777.49    62.18 o
   2  -5  -1   828.24   918.75    61.83 o
   2  -5  -1   828.24   846.86    60.75 o
   2  -5  -1   828.24   851.18    61.83 o
   2  -5  -1   828.24   897.55    61.83 o
   2  -5  -1   828.24   905.81    60.75 o
   2  -5  -1   828.24   824.22    63.26 o
  -1   5   1    13.97    -4.67     8.63 <
  -1   5   1    13.97     6.47     6.47 <
  -1   5   1    13.97     6.47     8.63 <
  -1   5   1    13.97     5.39     6.47 <
   1  -5  -1    13.18     4.67     8.63 <
   1  -5  -1    13.18    10.78     7.55 <
   1  -5  -1    13.18    10.42     8.99 <
   1  -5  -1    13.18    -1.44     5.75 <
   0   5   1    74.41    97.77    14.38 o
   0   5   1    74.41    85.91    16.18 o
   0   5   1    74.41    98.13    17.61 o
   0   5   1    74.41    94.54    11.86 o
   0  -5  -1    75.81    85.55    13.66 o
   0  -5  -1    75.81    84.47    15.46 o
   0  -5  -1    75.81   101.72    11.14 o
   1   5   1  1032.67   974.83    79.44 o
   1   5   1  1032.67  1144.49    79.08 o
   1   5   1  1032.67  1065.41    80.16 o
  -1  -5  -1  1039.85  1106.75    80.16 o
  -1  -5  -1  1039.85  1078.71    78.72 o
  -2  -5  -1    30.14    29.83    13.30 <
  -7   6   1   166.05   152.77    23.00 o
  -7   6   1   166.05   175.41    19.05 o
  -7   6   1   166.05   112.15    21.57 o
   7  -6  -1   168.53   126.89    17.25 o
  -6   6   1    48.68    21.57    13.66 <
  -6   6   1    48.68    34.87    12.22 <
   6  -6  -1    48.30    52.84    10.42 o
   6  -6  -1    48.30    29.12    11.50 <
  -5   6   1   344.14   452.55    32.71 o
  -5   6   1   344.14   415.16    36.30 o
  -5   6   1   344.14   327.46    33.43 o
   5  -6  -1   343.51   358.73    32.71 o
  -4   6   1   264.09   292.23    28.04 o
  -4   6   1   264.09   261.68    25.52 o
  -4   6   1   264.09   289.72    25.16 o
  -4   6   1   264.09   281.09    23.36 o
   4  -6  -1   267.82   269.23    22.65 o
   4  -6  -1   267.82   306.97    26.60 o
   4  -6  -1   267.82   259.16    23.72 o
   4  -6  -1   267.82   274.26    24.80 o
  -3   6   1    55.80    92.38    15.10 o
  -3   6   1    55.80    73.69    11.14 o
   3  -6  -1    58.78    95.61    16.18 o
   3  -6  -1    58.78    75.48    10.42 o
   3  -6  -1    58.78    89.50    13.66 o
  -2   6   1   264.60   262.40    26.60 o
  -2   6   1   264.60   277.49    23.36 o
  -2   6   1   264.60   240.83    25.52 o
  -2   6   1   264.60   282.53    24.80 o
   2  -6  -1   268.39   266.35    23.00 o
   2  -6  -1   268.39   308.77    25.88 o
   2  -6  -1   268.39   286.12    25.88 o
  -1   6   1   343.99   347.59    37.02 o
  -1   6   1   343.99   367.00    32.71 o
   1  -6  -1   343.29   360.53    30.91 o
   1  -6  -1   343.29   384.97    31.63 o
   0  -6  -1    48.83    90.94    14.38 o
  -6   7   1    47.96     5.75    16.18 <
   6  -7  -1    45.37    31.99    13.66 <
  -5   7   1   535.48   513.29    42.06 o
  -5   7   1   535.48   487.05    41.34 o
  -5   7   1   535.48   582.31    44.21 o
  -5   7   1   535.48   540.61    42.42 o
   5  -7  -1   536.72   427.74    39.18 o
   5  -7  -1   536.72   520.84    43.13 o
  -4   7   1   185.27   176.85    25.16 o
  -4   7   1   185.27   188.35    22.65 o
  -4   7   1   185.27   185.48    21.93 o
  -4   7   1   185.27   193.74    19.41 o
   4  -7  -1   182.28   161.03    19.41 o
  -3   7   1   184.63   151.69    20.85 o
  -3   7   1   184.63   144.86    19.05 o
  -3   7   1   184.63   187.63    19.05 o
   3  -7  -1   181.67   157.44    17.97 o
   3  -7  -1   181.67   135.51    19.05 o
   2  -7  -1   536.73   453.98    35.94 o
   2  -7  -1   536.73   429.54    37.74 o
   1  -7   2    38.44    59.31    13.30 o
   2  -7   2    31.00    47.81    11.14 o
   3  -7   2   199.66   180.80    18.33 o
   3  -7   2   199.66   138.39    19.77 o
  -3   7  -2   201.74   171.46    19.77 o
  -3   7  -2   201.74   206.68    19.77 o
   4  -7   2   200.19   185.48    19.05 o
  -4   7  -2   202.30   213.15    20.85 o
  -4   7  -2   202.30   191.23    25.88 o
  -4   7  -2   202.30   158.52    19.77 o
   5  -7   2    31.03    40.98    10.42 o
   5  -7   2    31.03    47.45    12.94 o
   5  -7   2    31.03    42.06    10.06 o
  -5   7  -2    38.49    56.07    14.38 o
   6  -7   2    38.34     6.47    12.94 <
  -6   7  -2    39.85    51.40    14.74 o
  -1  -6   2   225.23   183.32    20.85 o
   0  -6   2    21.55    60.39    11.14 o
   0   6  -2    21.60    30.55    12.58 <
   1  -6   2   408.89   442.12    35.23 o
  -1   6  -2   409.54   484.90    37.38 o
  -1   6  -2   409.54   526.59    41.70 o
  -1   6  -2   409.54   425.59    37.74 o
  -1   6  -2   409.54   446.08    38.10 o
   2  -6   2   347.58   349.03    29.12 o
  -2   6  -2   349.18   378.86    35.59 o
  -2   6  -2   349.18   356.21    31.27 o
  -2   6  -2   349.18   362.33    30.91 o
  -2   6  -2   349.18   392.52    31.27 o
   3  -6   2    27.58    51.76    11.14 o
   3  -6   2    27.58    34.15     9.35 o
   3  -6   2    27.58    29.47     8.63 o
  -3   6  -2    28.68    27.68    11.86 <
  -3   6  -2    28.68    24.80    11.14 <
  -3   6  -2    28.68    33.43    12.94 <
  -3   6  -2    28.68    24.08    10.06 <
   4  -6   2   346.50   376.70    29.47 o
   4  -6   2   346.50   430.98    30.19 o
   4  -6   2   346.50   384.61    31.63 o
   4  -6   2   346.50   385.33    29.47 o
  -4   6  -2   348.04   358.37    34.15 o
  -4   6  -2   348.04   372.75    32.35 o
  -4   6  -2   348.04   331.41    31.63 o
  -4   6  -2   348.04   358.01    31.27 o
  -4   6  -2   348.04   414.45    31.99 o
  -4   6  -2   348.04   406.18    35.94 o
  -4   6  -2   348.04   357.65    31.63 o
   5  -6   2   409.63   465.85    36.66 o
   5  -6   2   409.63   493.17    34.51 o
  -5   6  -2   410.31   391.80    38.10 o
  -5   6  -2   410.31   425.59    37.38 o
  -5   6  -2   410.31   457.58    38.46 o
  -5   6  -2   410.31   468.72    36.30 o
   6  -6   2    21.40    24.08    10.06 <
   6  -6   2    21.40    24.44     8.27 <
   6  -6   2    21.40    27.68    10.06 <
  -6   6  -2    21.45    19.41    14.74 <
  -6   6  -2    21.45    42.77    12.94 o
   7  -6   2   225.57   179.01    22.29 o
  -2  -5   2    31.17    39.90    12.58 o
   2   5  -2    30.47    20.49    15.46 <
  -1  -5   2   990.99  1134.06    76.92 o
  -1  -5   2   990.99  1046.00    76.92 o
  -1  -5   2   990.99  1058.22    77.28 o
  -1  -5   2   990.99  1031.62    75.84 o
   1   5  -2   991.53  1098.84    79.44 o
   1   5  -2   991.53   922.71    81.24 o
   1   5  -2   991.53  1138.02    78.72 o
   0  -5   2    91.68    90.94    11.14 o
   0  -5   2    91.68   115.38    14.02 o
   0   5  -2    92.22   129.76    15.10 o
   0   5  -2    92.22   105.32    12.58 o
   0   5  -2    92.22    97.77    15.82 o
   0   5  -2    92.22   107.83    15.10 o
   0   5  -2    92.22   108.55    15.46 o
   0   5  -2    92.22   124.01    12.94 o
   0   5  -2    92.22   114.31    17.61 o
   1  -5   2    16.09    17.61     7.91 <
   1  -5   2    16.09    17.25     6.47 <
   1  -5   2    16.09    18.69     7.55 <
   1  -5   2    16.09    21.93     6.83 o
  -1   5  -2    16.71    24.44    10.06 <
  -1   5  -2    16.71    21.21     8.27 <
  -1   5  -2    16.71    23.00     9.71 <
  -1   5  -2    16.71    16.18     6.83 <
   2  -5   2   785.37   896.83    59.67 o
   2  -5   2   785.37   808.76    58.95 o
   2  -5   2   785.37   858.72    59.31 o
   2  -5   2   785.37   843.27    58.95 o
   2  -5   2   785.37   821.34    58.23 o
   2  -5   2   785.37   798.34    60.75 o
  -2   5  -2   788.86   813.79    58.95 o
  -2   5  -2   788.86   777.13    60.75 o
  -2   5  -2   788.86   805.53    60.03 o
  -2   5  -2   788.86   759.52    59.67 o
  -2   5  -2   788.86   858.01    59.31 o
  -2   5  -2   788.86   783.96    61.47 o
   3  -5   2   787.36   815.23    58.23 o
   3  -5   2   787.36   926.30    58.59 o
   3  -5   2   787.36   833.20    58.23 o
   3  -5   2   787.36   721.41    59.31 o
   3  -5   2   787.36   864.12    59.31 o
   3  -5   2   787.36   838.96    60.39 o
   3  -5   2   787.36   767.42    59.31 o
  -3   5  -2   790.92   833.92    58.95 o
  -3   5  -2   790.92   816.67    59.31 o
  -3   5  -2   790.92   822.78    59.67 o
  -3   5  -2   790.92   775.33    59.31 o
  -3   5  -2   790.92   781.44    58.95 o
  -3   5  -2   790.92   859.09    61.47 o
  -3   5  -2   790.92   781.08    61.11 o
   4  -5   2    16.10    25.16     6.83 o
   4  -5   2    16.10    22.65     9.35 <
   4  -5   2    16.10    28.40     8.27 o
  -4   5  -2    16.71    20.49    10.06 <
  -4   5  -2    16.71    12.94    12.94 <
  -4   5  -2    16.71     3.24     6.11 <
  -4   5  -2    16.71    17.25     6.83 <
  -4   5  -2    16.71    21.93     9.35 <
   5  -5   2    91.36   101.36    10.42 o
   5  -5   2    91.36    79.80    13.30 o
  -5   5  -2    91.86    76.56    14.38 o
  -5   5  -2    91.86    81.95    17.25 o
  -5   5  -2    91.86    81.24    12.94 o
  -5   5  -2    91.86    99.21    12.58 o
  -5   5  -2    91.86    78.72    13.66 o
   6  -5   2   989.57  1086.26    74.77 o
   6  -5   2   989.57  1202.36    78.36 o
   6  -5   2   989.57  1000.71    76.92 o
   6  -5   2   989.57   999.99    76.92 o
  -6   5  -2   990.14  1046.00    78.36 o
  -6   5  -2   990.14   983.09    77.28 o
  -6   5  -2   990.14  1097.76    76.20 o
  -6   5  -2   990.14  1030.54    79.08 o
   7  -5   2    31.33    30.55    12.22 <
   7  -5   2    31.33    20.49     8.27 <
  -7   5  -2    30.63    30.55    11.14 <
  -7   5  -2    30.63    32.71    11.86 <
  -7   5  -2    30.63    35.94    13.66 <
  -7   5  -2    30.63    25.16     8.63 <
  -3  -4   2   317.37   322.07    30.91 o
  -3  -4   2   317.37   304.09    28.76 o
   3   4  -2   313.76   375.62    30.55 o
   3   4  -2   313.76   312.72    29.47 o
  -2  -4   2   395.92   404.38    31.99 o
  -2  -4   2   395.92   439.25    34.51 o
  -2  -4   2   395.92   419.12    33.43 o
   2   4  -2   395.23   379.94    34.87 o
   2   4  -2   395.23   428.11    34.87 o
   2   4  -2   395.23   402.22    34.51 o
   2   4  -2   395.23   465.49    33.79 o
  -1  -4   2   584.18   564.34    43.13 o
  -1  -4   2   584.18   607.47    43.85 o
  -1  -4   2   584.18   567.93    44.21 o
  -1  -4   2   584.18   620.41    44.57 o
  -1  -4   2   584.18   576.20    45.29 o
  -1  -4   2   584.18   577.64    44.21 o
   1   4  -2   592.25   571.88    47.09 o
   1   4  -2   592.25   681.16    45.65 o
   1   4  -2   592.25   575.48    43.49 o
   0  -4   2   354.45   384.25    28.40 o
   0  -4   2   354.45   346.51    28.76 o
   0  -4   2   354.45   423.07    29.12 o
   0  -4   2   354.45   363.04    29.83 o
   0  -4   2   354.45   407.98    28.76 o
   0   4  -2   354.23   348.67    28.40 o
   0   4  -2   354.23   296.90    29.83 o
   0   4  -2   354.23   384.97    28.04 o
   0   4  -2   354.23   338.60    30.19 o
   0   4  -2   354.23   326.38    29.12 o
   0   4  -2   354.23   407.62    29.12 o
   1  -4   2    42.08    52.12     7.91 o
   1  -4   2    42.08    38.46     8.27 o
   1  -4   2    42.08    43.85     9.35 o
   1  -4   2    42.08    56.07    10.06 o
   1  -4   2    42.08    63.26     9.71 o
   1  -4   2    42.08    31.63     9.35 o
  -1   4  -2    43.13    25.52    10.06 <
  -1   4  -2    43.13    36.30     8.27 o
  -1   4  -2    43.13    50.68     8.99 o
  -1   4  -2    43.13    61.47    10.78 o
   2  -4   2  1690.10  1473.38   111.43 o
   2  -4   2  1690.10  1548.51   111.43 o
   2  -4   2  1690.10  1482.37   111.43 o
   2  -4   2  1690.10  1479.85   111.07 o
   2  -4   2  1690.10  1585.53   110.71 o
  -2   4  -2  1706.53  1731.11   112.51 o
  -2   4  -2  1706.53  1462.96   111.43 o
  -2   4  -2  1706.53  1800.84   112.15 o
  -2   4  -2  1706.53  1884.24   112.51 o
  -2   4  -2  1706.53  1736.14   111.43 o
  -2   4  -2  1706.53  1430.25   111.07 o
   3  -4   2    41.88    49.60     9.71 o
   3  -4   2    41.88    60.39    10.06 o
   3  -4   2    41.88    50.32     7.91 o
   3  -4   2    41.88    59.67     8.63 o
   3  -4   2    41.88    63.26     8.63 o
   3  -4   2    41.88    61.47    10.42 o
  -3   4  -2    42.91    39.90     8.99 o
  -3   4  -2    42.91    30.55    12.22 <
  -3   4  -2    42.91    47.09     9.35 o
  -3   4  -2    42.91    59.67    10.06 o
   4  -4   2   354.09   304.81    27.68 o
   4  -4   2   354.09   413.01    26.60 o
   4  -4   2   354.09   354.78    27.32 o
   4  -4   2   354.09   311.28    27.32 o
  -4   4  -2   353.92   384.61    27.32 o
  -4   4  -2   353.92   312.72    27.32 o
  -4   4  -2   353.92   352.62    26.60 o
  -4   4  -2   353.92   354.78    28.76 o
  -4   4  -2   353.92   379.22    27.68 o
  -4   4  -2   353.92   339.32    26.60 o
  -4   4  -2   353.92   326.74    29.47 o
  -4   4  -2   353.92   337.88    28.40 o
   5  -4   2   584.24   565.41    42.42 o
   5  -4   2   584.24   585.18    43.85 o
   5  -4   2   584.24   579.07    43.49 o
   5  -4   2   584.24   583.03    44.57 o
   5  -4   2   584.24   534.86    42.06 o
  -5   4  -2   592.27   531.98    42.77 o
  -5   4  -2   592.27   514.73    43.13 o
  -5   4  -2   592.27   622.93    44.21 o
  -5   4  -2   592.27   609.99    42.77 o
  -5   4  -2   592.27   575.12    43.49 o
  -5   4  -2   592.27   699.49    47.81 o
  -5   4  -2   592.27   605.67    43.85 o
   6  -4   2   397.98   430.62    29.83 o
   6  -4   2   397.98   377.78    31.27 o
   6  -4   2   397.98   352.98    31.27 o
   6  -4   2   397.98   374.19    29.47 o
  -6   4  -2   397.26   368.44    35.23 o
  -6   4  -2   397.26   366.28    31.99 o
  -6   4  -2   397.26   428.11    30.55 o
  -6   4  -2   397.26   388.92    30.19 o
  -6   4  -2   397.26   345.43    31.63 o
   7  -4   2   316.40   304.81    29.47 o
   7  -4   2   316.40   335.73    27.32 o
  -7   4  -2   312.84   308.77    28.40 o
  -7   4  -2   312.84   360.89    27.32 o
  -7   4  -2   312.84   362.33    32.71 o
  -4  -3   2   316.40   300.14    32.71 o
  -4  -3   2   316.40   358.01    29.83 o
   4   3  -2   312.84   347.59    31.27 o
   4   3  -2   312.84   333.57    29.83 o
  -3  -3   2    22.00    30.19    12.58 <
  -3  -3   2    22.00    40.62     7.19 o
  -3  -3   2    22.00    21.57     8.27 <
  -3  -3   2    22.00    31.27     7.55 o
   3   3  -2    21.14    20.85    10.42 <
   3   3  -2    21.14    10.42    11.50 <
   3   3  -2    21.14     8.27     9.35 <
  -2  -3   2   214.04   178.65    18.69 o
  -2  -3   2   214.04   205.96    17.61 o
  -2  -3   2   214.04   187.63    18.69 o
  -2  -3   2   214.04   207.76    19.77 o
  -2  -3   2   214.04   214.23    17.97 o
  -2  -3   2   214.04   247.66    19.77 o
   2   3  -2   211.23   251.62    20.13 o
   2   3  -2   211.23   187.99    19.41 o
   2   3  -2   211.23   164.63    20.13 o
   2   3  -2   211.23   182.60    20.13 o
   2   3  -2   211.23   234.36    19.77 o
  -1  -3   2   480.89   499.28    38.10 o
  -1  -3   2   480.89   553.19    39.54 o
  -1  -3   2   480.89   500.71    37.74 o
  -1  -3   2   480.89   524.08    38.10 o
  -1  -3   2   480.89   521.56    39.90 o
  -1  -3   2   480.89   525.88    39.18 o
   1   3  -2   478.69   576.20    39.90 o
   1   3  -2   478.69   527.31    38.10 o
   1   3  -2   478.69   515.45    39.54 o
   1   3  -2   478.69   493.17    40.62 o
   0  -3   2    10.30     8.99     5.75 <
   0  -3   2    10.30     5.39     6.83 <
   0  -3   2    10.30     9.71     7.91 <
   0   3  -2    10.60     4.31     6.47 <
   0   3  -2    10.60     7.55     6.11 <
   0   3  -2    10.60     7.91     6.83 <
   0   3  -2    10.60     2.16     5.03 <
   0   3  -2    10.60    17.97     7.55 <
   0   3  -2    10.60     1.44     7.19 <
   0   3  -2    10.60    12.94     7.91 <
   1  -3   2   483.31   415.16    33.79 o
   1  -3   2   483.31   521.92    33.79 o
   1  -3   2   483.31   514.73    34.15 o
  -1   3  -2   482.29   439.97    34.51 o
  -1   3  -2   482.29   505.39    34.51 o
  -1   3  -2   482.29   477.71    33.79 o
  -1   3  -2   482.29   422.35    33.79 o
  -1   3  -2   482.29   483.82    34.51 o
  -1   3  -2   482.29   467.64    34.87 o
   2  -3   2   484.31   530.55    35.59 o
   2  -3   2   484.31   559.66    35.23 o
   2  -3   2   484.31   421.27    35.59 o
   2  -3   2   484.31   567.57    35.94 o
   2  -3   2   484.31   471.96    35.23 o
  -2   3  -2   483.34   468.00    36.66 o
  -2   3  -2   483.34   447.52    35.59 o
  -2   3  -2   483.34   482.02    36.30 o
  -2   3  -2   483.34   506.46    36.30 o
  -2   3  -2   483.34   501.07    35.23 o
  -2   3  -2   483.34   495.32    35.23 o
  -2   3  -2   483.34   469.08    35.59 o
   3  -3   2    10.41     6.83     5.03 <
   3  -3   2    10.41     4.31     5.39 <
   3  -3   2    10.41    10.06     6.11 <
   3  -3   2    10.41     8.27     6.83 <
   3  -3   2    10.41     5.75     6.47 <
   3  -3   2    10.41     6.47     7.55 <
  -3   3  -2    10.71     9.35     7.55 <
  -3   3  -2    10.71     3.24     7.19 <
  -3   3  -2    10.71     2.52     6.83 <
  -3   3  -2    10.71     2.52     5.03 <
  -3   3  -2    10.71     8.63     8.27 <
  -3   3  -2    10.71    13.66     7.91 <
   4  -3   2   481.32   520.12    39.18 o
   4  -3   2   481.32   489.57    39.54 o
   4  -3   2   481.32   510.42    40.62 o
   4  -3   2   481.32   582.31    40.62 o
  -4   3  -2   479.04   520.84    39.90 o
  -4   3  -2   479.04   501.79    40.98 o
  -4   3  -2   479.04   506.11    39.90 o
  -4   3  -2   479.04   536.30    38.82 o
  -4   3  -2   479.04   570.45    39.90 o
  -4   3  -2   479.04   523.00    40.62 o
  -4   3  -2   479.04   556.79    39.54 o
   5  -3   2   213.68   195.90    21.21 o
   5  -3   2   213.68   212.07    19.41 o
   5  -3   2   213.68   187.63    18.69 o
   5  -3   2   213.68   200.57    17.25 o
  -5   3  -2   210.88   192.31    21.21 o
  -5   3  -2   210.88   230.41    18.33 o
  -5   3  -2   210.88   174.33    20.13 o
  -5   3  -2   210.88   245.50    19.77 o
  -5   3  -2   210.88   246.22    19.41 o
  -5   3  -2   210.88   193.38    17.61 o
  -5   3  -2   210.88   185.12    19.05 o
   6  -3   2    22.00    18.33     9.35 <
   6  -3   2    22.00    21.93    10.06 <
   6  -3   2    22.00    21.93     6.83 o
  -6   3  -2    21.14    11.14    10.42 <
  -6   3  -2    21.14    29.47     8.63 o
  -6   3  -2    21.14    15.82     9.71 <
  -6   3  -2    21.14    12.94     7.19 <
  -6   3  -2    21.14    25.88    12.22 <
   7  -3   2   317.37   328.90    27.68 o
   7  -3   2   317.37   327.10    31.63 o
  -7   3  -2   313.76   378.14    30.19 o
  -7   3  -2   313.76   281.45    32.71 o
  -7   3  -2   313.76   361.97    27.68 o
  -7   3  -2   313.76   365.56    30.55 o
  -5  -2   2    31.33    44.21    11.50 o
  -4  -2   2   397.98   373.83    32.35 o
  -4  -2   2   397.98   446.44    30.91 o
  -4  -2   2   397.98   345.79    31.99 o
  -4  -2   2   397.98   441.40    31.27 o
  -4  -2   2   397.98   392.52    32.71 o
   4   2  -2   397.26   377.42    37.02 o
   4   2  -2   397.26   432.06    33.79 o
  -3  -2   2   213.67   212.79    19.77 o
  -3  -2   2   213.67   188.71    19.41 o
  -3  -2   2   213.67   195.54    18.33 o
  -3  -2   2   213.67   240.11    18.69 o
  -3  -2   2   213.67   249.46    19.77 o
  -3  -2   2   213.67   199.13    19.41 o
  -3  -2   2   213.67   251.26    17.97 o
  -3  -2   2   213.67   203.09    19.41 o
   3   2  -2   210.88   235.44    20.13 o
   3   2  -2   210.88   190.51    20.85 o
   3   2  -2   210.88   242.27    20.49 o
   3   2  -2   210.88   180.44    19.05 o
  -2  -2   2    11.05    10.06     4.31 <
  -2  -2   2    11.05    13.66     6.47 <
  -2  -2   2    11.05    21.21     7.55 <
  -2  -2   2    11.05    10.42     6.11 <
  -2  -2   2    11.05    22.65     7.55 o
  -2  -2   2    11.05    10.78     7.91 <
  -2  -2   2    11.05    12.94     7.91 <
  -2  -2   2    11.05    13.30     6.11 <
   2   2  -2    10.08     6.47     7.55 <
   2   2  -2    10.08    13.30     8.63 <
   2   2  -2    10.08    13.30     8.27 <
   2   2  -2    10.08    33.79    10.06 o
  -1  -2   2   755.58   791.87    52.84 o
  -1  -2   2   755.58   800.85    53.20 o
  -1  -2   2   755.58   674.69    53.20 o
  -1  -2   2   755.58   805.17    53.20 o
  -1  -2   2   755.58   795.46    52.84 o
   1   2  -2   756.06   722.49    53.56 o
   1   2  -2   756.06   717.82    53.56 o
   1   2  -2   756.06   758.80    53.20 o
   1   2  -2   756.06   737.23    52.48 o
   1   2  -2   756.06   711.35    53.92 o
   1   2  -2   756.06   753.05    53.92 o
   0  -2   2   103.74   114.31    10.06 o
   0  -2   2   103.74   104.60     9.71 o
   0  -2   2   103.74   120.42     8.99 o
   0  -2   2   103.74   101.00    10.78 o
   0   2  -2   104.70   103.52    10.06 o
   0   2  -2   104.70    96.33    10.06 o
   0   2  -2   104.70   120.06     9.71 o
   0   2  -2   104.70   116.10    10.42 o
   1  -2   2     5.88     7.91     3.95 <
   1  -2   2     5.88     3.95     3.24 <
   1  -2   2     5.88     5.75     3.59 <
   1  -2   2     5.88     0.36     3.95 <
   1  -2   2     5.88     5.03     3.24 <
   1  -2   2     5.88     6.11     5.03 <
  -1   2  -2     6.02     4.67     4.31 <
  -1   2  -2     6.02     5.39     3.95 <
  -1   2  -2     6.02     5.39     3.24 <
  -1   2  -2     6.02     4.31     3.59 <
  -1   2  -2     6.02     8.99     4.67 <
   2  -2   2   103.64   104.96     8.99 o
   2  -2   2   103.64   102.80    10.78 o
   2  -2   2   103.64   106.04     9.35 o
   2  -2   2   103.64   111.79    10.78 o
  -2   2  -2   104.57   122.93     9.35 o
  -2   2  -2   104.57    98.13    10.42 o
  -2   2  -2   104.57   118.98    11.50 o
  -2   2  -2   104.57    89.86     9.35 o
  -2   2  -2   104.57   105.68    10.06 o
  -2   2  -2   104.57   107.47    10.42 o
  -2   2  -2   104.57   109.99    10.42 o
   3  -2   2   754.46   689.78    51.40 o
   3  -2   2   754.46   649.89    49.96 o
   3  -2   2   754.46   727.89    51.40 o
   3  -2   2   754.46   726.81    51.40 o
   3  -2   2   754.46   751.97    50.68 o
   3  -2   2   754.46   615.02    51.04 o
  -3   2  -2   755.00   772.82    51.04 o
  -3   2  -2   755.00   759.52    50.32 o
  -3   2  -2   755.00   676.12    52.12 o
  -3   2  -2   755.00   738.67    51.76 o
  -3   2  -2   755.00   732.20    50.68 o
  -3   2  -2   755.00   735.79    51.40 o
  -3   2  -2   755.00   751.25    50.68 o
  -3   2  -2   755.00   649.89    50.32 o
   4  -2   2    11.05    19.05     8.27 <
   4  -2   2    11.05    20.13     7.19 <
   4  -2   2    11.05    17.61     9.35 <
   4  -2   2    11.05    26.96     8.63 o
   4  -2   2    11.05     9.35     9.35 <
   4  -2   2    11.05    19.05     7.91 <
  -4   2  -2    10.08    12.58     6.47 <
  -4   2  -2    10.08     2.16     7.55 <
  -4   2  -2    10.08     5.03     7.19 <
  -4   2  -2    10.08    21.93     8.27 <
  -4   2  -2    10.08     9.35     7.55 <
  -4   2  -2    10.08    11.50     8.99 <
  -4   2  -2    10.08    16.53     9.71 <
   5  -2   2   214.04   221.06    18.33 o
   5  -2   2   214.04   202.01    20.85 o
   5  -2   2   214.04   200.21    19.77 o
   5  -2   2   214.04   231.13    20.85 o
   5  -2   2   214.04   245.15    20.85 o
   5  -2   2   214.04   215.31    17.97 o
   5  -2   2   214.04   175.77    19.41 o
  -5   2  -2   211.23   186.91    21.21 o
  -5   2  -2   211.23   231.49    20.13 o
  -5   2  -2   211.23   205.96    19.05 o
  -5   2  -2   211.23   204.17    20.85 o
  -5   2  -2   211.23   226.09    18.33 o
  -5   2  -2   211.23   239.03    20.49 o
  -5   2  -2   211.23   180.44    17.61 o
  -5   2  -2   211.23   199.85    19.05 o
   6  -2   2   395.92   365.56    30.19 o
   6  -2   2   395.92   357.29    31.99 o
  -6   2  -2   395.23   377.42    32.71 o
  -6   2  -2   395.23   434.58    30.91 o
  -6   2  -2   395.23   405.10    32.71 o
  -6   2  -2   395.23   419.48    31.27 o
  -6   2  -2   395.23   396.11    33.79 o
   7  -2   2    31.17    29.12     9.35 o
   7  -2   2    31.17    36.66    12.94 <
  -7   2  -2    30.47    33.79     9.35 o
  -7   2  -2    30.47    15.82    17.97 <
  -6  -1   2   225.57   227.89    25.16 o
  -5  -1   2   989.57  1034.50    73.69 o
  -5  -1   2   989.57  1046.36    75.13 o
  -5  -1   2   989.57  1070.44    77.28 o
  -5  -1   2   989.57  1068.64    77.64 o
  -5  -1   2   989.57  1059.66    74.77 o
   5   1  -2   990.14   998.91    77.28 o
   5   1  -2   990.14  1024.79    77.64 o
   5   1  -2   990.14  1013.65    77.28 o
   5   1  -2   990.14  1106.39    76.92 o
  -4  -1   2   584.24   603.52    45.65 o
  -4  -1   2   584.24   697.69    48.53 o
  -4  -1   2   584.24   548.16    46.01 o
  -4  -1   2   584.24   663.18    47.81 o
   4   1  -2   592.27   686.19    51.04 o
   4   1  -2   592.27   686.19    48.17 o
   4   1  -2   592.27   567.21    47.45 o
   4   1  -2   592.27   631.55    47.09 o
  -3  -1   2   481.32   438.53    39.18 o
  -3  -1   2   481.32   538.10    36.66 o
  -3  -1   2   481.32   454.34    38.82 o
  -3  -1   2   481.32   497.12    37.38 o
  -3  -1   2   481.32   494.24    37.38 o
  -3  -1   2   481.32   523.72    37.38 o
  -3  -1   2   481.32   487.77    35.94 o
  -3  -1   2   481.32   554.63    37.74 o
   3   1  -2   479.04   518.69    38.10 o
   3   1  -2   479.04   522.64    38.10 o
   3   1  -2   479.04   491.73    38.46 o
   3   1  -2   479.04   499.99    38.46 o
  -2  -1   2   754.47   735.79    53.20 o
  -2  -1   2   754.47   767.78    53.20 o
  -2  -1   2   754.47   635.15    52.12 o
  -2  -1   2   754.47   631.91    52.48 o
  -2  -1   2   754.47   809.48    52.48 o
   2   1  -2   755.00   811.28    53.56 o
   2   1  -2   755.00   786.12    53.56 o
   2   1  -2   755.00   736.87    53.56 o
   2   1  -2   755.00   783.24    52.84 o
   2   1  -2   755.00   775.33    53.20 o
   2   1  -2   755.00   760.59    53.56 o
  -1  -1   2  4290.32  3074.73   228.61 o
  -1  -1   2  4290.32  3273.87   228.61 o
  -1  -1   2  4290.32  2953.60   228.97 o
  -1  -1   2  4290.32  3443.53   228.61 o
  -1  -1   2  4290.32  2838.21   228.61 o
  -1  -1   2  4290.32  3421.24   228.61 o
  -1  -1   2  4290.32  3410.82   228.97 o
   1   1  -2  4326.01  3634.04   228.97 o
   1   1  -2  4326.01  3655.24   228.97 o
   1   1  -2  4326.01  3683.64   228.97 o
   0  -1   2    93.44    83.75     7.91 o
   0  -1   2    93.44    97.05     8.27 o
   0  -1   2    93.44    81.24     7.55 o
   0   1  -2    92.81    99.93     8.27 o
   0   1  -2    92.81   112.15     7.91 o
   0   1  -2    92.81    93.46     8.63 o
   1  -1   2    93.43   114.66     9.35 o
   1  -1   2    93.43   101.36    10.06 o
  -1   1  -2    92.81    96.69     8.99 o
  -1   1  -2    92.81   110.71     9.35 o
  -1   1  -2    92.81    97.77     8.63 o
  -1   1  -2    92.81    98.85     8.27 o
  -1   1  -2    92.81   107.12    10.78 o
  -1   1  -2    92.81    97.77     9.35 o
   2  -1   2  4290.33  2962.22   213.87 o
   2  -1   2  4290.33  3498.52   214.95 o
   2  -1   2  4290.33  3047.05   214.23 o
   2  -1   2  4290.33  3416.21   214.59 o
   2  -1   2  4290.33  2819.52   213.87 o
   2  -1   2  4290.33  3014.70   214.23 o
   2  -1   2  4290.33  3324.55   214.95 o
   2  -1   2  4290.33  2869.13   214.59 o
  -2   1  -2  4326.01  3281.42   214.95 o
  -2   1  -2  4326.01  3221.03   214.59 o
  -2   1  -2  4326.01  3083.72   214.23 o
  -2   1  -2  4326.01  3446.76   214.59 o
  -2   1  -2  4326.01  2739.37   214.59 o
  -2   1  -2  4326.01  3164.24   214.59 o
  -2   1  -2  4326.01  3026.93   214.23 o
   3  -1   2   755.58   704.52    52.84 o
   3  -1   2   755.58   772.46    51.76 o
   3  -1   2   755.58   643.05    51.76 o
   3  -1   2   755.58   798.70    52.84 o
   3  -1   2   755.58   653.12    52.48 o
   3  -1   2   755.58   678.64    52.48 o
   3  -1   2   755.58   753.41    52.12 o
   3  -1   2   755.58   771.38    52.48 o
  -3   1  -2   756.06   786.12    52.48 o
  -3   1  -2   756.06   797.26    51.76 o
  -3   1  -2   756.06   695.53    52.12 o
  -3   1  -2   756.06   733.28    52.48 o
  -3   1  -2   756.06   746.94    53.20 o
  -3   1  -2   756.06   780.72    52.84 o
  -3   1  -2   756.06   730.76    51.76 o
   4  -1   2   480.89   499.28    38.10 o
   4  -1   2   480.89   474.47    38.10 o
   4  -1   2   480.89   495.68    38.46 o
   4  -1   2   480.89   512.22    37.38 o
   4  -1   2   480.89   485.98    38.82 o
  -4   1  -2   478.69   500.71    39.18 o
  -4   1  -2   478.69   536.66    37.74 o
  -4   1  -2   478.69   474.83    38.10 o
  -4   1  -2   478.69   496.76    38.10 o
  -4   1  -2   478.69   480.94    37.38 o
  -4   1  -2   478.69   568.65    38.82 o
  -4   1  -2   478.69   531.98    38.46 o
  -4   1  -2   478.69   533.06    38.82 o
   5  -1   2   584.18   697.33    49.60 o
   5  -1   2   584.18   535.94    46.37 o
   5  -1   2   584.18   674.69    47.81 o
   5  -1   2   584.18   584.11    46.01 o
   5  -1   2   584.18   673.97    49.60 o
   5  -1   2   584.18   669.29    48.53 o
  -5   1  -2   592.25   624.72    47.81 o
  -5   1  -2   592.25   661.39    48.53 o
  -5   1  -2   592.25   682.59    46.73 o
  -5   1  -2   592.25   593.09    47.81 o
  -5   1  -2   592.25   628.32    46.37 o
   6  -1   2   990.99  1144.85    81.24 o
   6  -1   2   990.99  1050.31    80.16 o
   6  -1   2   990.99  1006.46    81.95 o
   6  -1   2   990.99  1146.28    78.72 o
  -6   1  -2   991.53  1092.01    80.88 o
  -6   1  -2   991.53  1153.83    83.75 o
  -6   1  -2   991.53  1022.63    79.44 o
  -7   1  -2   223.40   122.57    29.47 o
  -7   1  -2   223.40   194.46    23.72 o
  -7   1  -2   223.40   192.66    18.33 o
  -6   0   2    21.40    25.52    11.50 <
  -6   0   2    21.40    17.97    13.30 <
   6   0  -2    21.45    31.99    12.94 <
  -5   0   2    91.36    95.97    14.38 o
  -5   0   2    91.36   101.36    15.10 o
  -5   0   2    91.36   105.32    11.14 o
   5   0  -2    91.86    90.58    15.46 o
   5   0  -2    91.86    99.21    12.94 o
   5   0  -2    91.86    91.30    11.50 o
   5   0  -2    91.86    81.24    14.74 o
  -4   0   2   354.09   392.16    28.76 o
  -4   0   2   354.09   343.27    27.32 o
  -4   0   2   354.09   364.48    28.40 o
  -4   0   2   354.09   376.34    28.40 o
  -4   0   2   354.09   301.22    29.83 o
  -4   0   2   354.09   382.45    28.76 o
  -4   0   2   354.09   383.89    29.83 o
   4   0  -2   353.92   363.76    29.83 o
   4   0  -2   353.92   335.73    29.47 o
   4   0  -2   353.92   318.11    29.12 o
   4   0  -2   353.92   402.58    29.83 o
   4   0  -2   353.92   379.94    28.04 o
   4   0  -2   353.92   334.29    30.19 o
   4   0  -2   353.92   413.01    29.47 o
   4   0  -2   353.92   370.23    28.40 o
  -3   0   2    10.41    13.66     5.03 <
  -3   0   2    10.41     9.35     5.39 <
  -3   0   2    10.41     6.47     6.11 <
  -3   0   2    10.41    11.86     5.75 <
  -3   0   2    10.41     9.35     7.19 <
   3   0  -2    10.71     5.75     6.47 <
   3   0  -2    10.71    16.18     6.83 <
   3   0  -2    10.71     0.72     5.75 <
   3   0  -2    10.71     6.47     7.19 <
   3   0  -2    10.71     4.31     6.11 <
   3   0  -2    10.71    12.94     7.91 <
  -2   0   2   103.64   101.36     8.99 o
  -2   0   2   103.64   107.12     9.35 o
  -2   0   2   103.64    86.99     8.63 o
  -2   0   2   103.64    98.13     9.71 o
  -2   0   2   103.64   108.91     8.63 o
   2   0  -2   104.58   120.42    10.06 o
   2   0  -2   104.58    83.39     9.35 o
   2   0  -2   104.58   124.37     9.71 o
   2   0  -2   104.58    90.58     9.35 o
   2   0  -2   104.58   114.31     8.99 o
   2   0  -2   104.58   105.32     9.71 o
  -1   0   2    93.43    71.17     5.75 o
  -1   0   2    93.43    69.01     6.11 o
  -1   0   2    93.43    69.01     6.47 o
   1   0  -2    92.81    67.94     7.19 o
   1   0   2    93.44   102.80     9.35 o
   1   0   2    93.44   110.35     8.99 o
   1   0   2    93.44   115.38    10.42 o
   1   0   2    93.44    97.41     9.71 o
  -1   0  -2    92.81   124.73    10.78 o
  -1   0  -2    92.81   129.04     9.71 o
  -1   0  -2    92.81    93.10     9.71 o
  -1   0  -2    92.81   114.66     9.71 o
  -1   0  -2    92.81   121.49     8.99 o
  -1   0  -2    92.81   100.29    11.14 o
  -1   0  -2    92.81   114.66    10.06 o
   2   0   2   103.74   112.15    10.78 o
   2   0   2   103.74   117.18    10.42 o
   2   0   2   103.74   104.24     9.71 o
   2   0   2   103.74   120.78     8.99 o
   2   0   2   103.74    90.94     9.71 o
   2   0   2   103.74   109.99    11.50 o
  -2   0  -2   104.70    89.86     9.35 o
  -2   0  -2   104.70    92.02     9.71 o
  -2   0  -2   104.70    90.22     9.35 o
  -2   0  -2   104.70   107.83    10.42 o
  -2   0  -2   104.70   120.06    10.78 o
  -2   0  -2   104.70   102.44     9.71 o
  -2   0  -2   104.70   107.12    10.42 o
   3   0   2    10.30    11.14     9.35 <
   3   0   2    10.30    14.02     6.83 <
   3   0   2    10.30     3.59     7.55 <
   3   0   2    10.30     7.91     7.19 <
   3   0   2    10.30    12.22     7.91 <
   3   0   2    10.30    10.06     8.63 <
   3   0   2    10.30     5.39     5.03 <
  -3   0  -2    10.60     8.27     6.11 <
  -3   0  -2    10.60     3.95     7.19 <
  -3   0  -2    10.60     9.71     6.83 <
  -3   0  -2    10.60     5.39     8.63 <
  -3   0  -2    10.60     0.00     7.55 <
  -3   0  -2    10.60    13.30     6.83 <
  -3   0  -2    10.60     8.63     5.39 <
  -3   0  -2    10.60     4.31     6.83 <
  -3   0  -2    10.60     7.91     7.55 <
   4   0   2   354.45   342.56    28.40 o
   4   0   2   354.45   349.03    28.40 o
   4   0   2   354.45   338.60    28.04 o
   4   0   2   354.45   349.74    26.96 o
   4   0   2   354.45   336.80    29.12 o
   4   0   2   354.45   324.22    28.76 o
  -4   0  -2   354.23   319.91    27.68 o
  -4   0  -2   354.23   381.74    28.40 o
  -4   0  -2   354.23   295.83    29.12 o
  -4   0  -2   354.23   392.16    28.04 o
  -4   0  -2   354.23   375.27    27.32 o
  -4   0  -2   354.23   410.85    28.40 o
  -4   0  -2   354.23   309.49    27.68 o
  -4   0  -2   354.23   370.23    30.19 o
   5   0   2    91.68   113.23    13.66 o
   5   0   2    91.68   115.38    15.46 o
   5   0   2    91.68    87.71    15.10 o
  -5   0  -2    92.22    79.44    15.46 o
   6   0   2    21.55    11.86    11.50 <
   6   0   2    21.55    20.49    10.06 <
  -6   0  -2    21.60    22.65    12.58 <
  -6   0  -2    21.60    36.30    12.58 <
  -7   1   2    38.34    30.91    15.10 <
  -6   1   2   409.63   489.21    39.54 o
   6  -1  -2   410.31   436.01    38.10 o
   6  -1  -2   410.31   441.76    38.82 o
   6  -1  -2   410.31   451.11    37.02 o
   6  -1  -2   410.31   463.33    36.30 o
   6  -1  -2   410.31   411.21    37.74 o
  -5   1   2    16.10    26.24     6.47 o
  -5   1   2    16.10    11.86     8.63 <
  -5   1   2    16.10    11.14     7.91 <
   5  -1  -2    16.71    21.93     8.99 <
   5  -1  -2    16.71    10.78     7.55 <
   5  -1  -2    16.71     7.19     8.99 <
   5  -1  -2    16.71    10.06    10.42 <
   5  -1  -2    16.71    11.86     6.11 <
   5  -1  -2    16.71    28.04     8.27 o
   5  -1  -2    16.71    14.38    10.78 <
   5  -1  -2    16.71    15.82     9.35 <
  -4   1   2    41.88    40.98     9.71 o
  -4   1   2    41.88    44.93     6.11 o
  -4   1   2    41.88    37.02     7.55 o
  -4   1   2    41.88    30.19     9.71 o
  -4   1   2    41.88    51.76     7.55 o
  -4   1   2    41.88    56.07    10.78 o
   4  -1  -2    42.91    58.59    10.06 o
   4  -1  -2    42.91    34.15     7.91 o
   4  -1  -2    42.91    30.91     9.71 o
   4  -1  -2    42.91    23.00     8.99 <
   4  -1  -2    42.91    34.51     7.55 o
   4  -1  -2    42.91    21.57     9.35 <
  -3   1   2   484.31   470.16    35.23 o
  -3   1   2   484.31   512.22    34.51 o
  -3   1   2   484.31   413.37    33.79 o
  -3   1   2   484.31   525.88    35.59 o
  -3   1   2   484.31   474.11    34.87 o
   3  -1  -2   483.33   479.86    35.59 o
   3  -1  -2   483.33   497.48    35.23 o
   3  -1  -2   483.33   420.92    35.23 o
   3  -1  -2   483.33   505.39    35.23 o
   3  -1  -2   483.33   456.50    35.59 o
   3  -1  -2   483.33   469.80    35.23 o
   3  -1  -2   483.33   563.26    35.59 o
   3  -1  -2   483.33   503.23    34.51 o
  -2   1   2     5.88     2.88     3.95 <
  -2   1   2     5.88    -0.72     2.52 <
  -2   1   2     5.88     7.19     3.24 <
  -2   1   2     5.88     5.03     2.88 <
  -2   1   2     5.88     7.91     4.31 <
  -2   1   2     5.88     9.71     3.59 <
  -2   1   2     5.88     5.75     4.67 <
  -2   1   2     5.88     3.95     3.24 <
   2  -1  -2     6.02     2.52     3.24 <
   2  -1  -2     6.02     2.88     4.31 <
   2  -1  -2     6.02     6.11     3.95 <
   2  -1  -2     6.02     5.75     3.95 <
   2  -1  -2     6.02     4.31     3.95 <
   2  -1  -2     6.02     4.31     3.95 <
   2  -1  -2     6.02     4.31     3.95 <
   2  -1  -2     6.02     5.03     4.31 <
  -1   1   2    93.44    71.89     7.19 o
  -1   1   2    93.44    69.01     7.55 o
  -1   1   2    93.44   104.24     8.63 o
  -1   1   2    93.44    79.08     7.91 o
   1  -1  -2    92.81    98.49     8.27 o
   1  -1  -2    92.81   104.24     8.63 o
   1  -1  -2    92.81    97.41     7.55 o
   1  -1  -2    92.81    84.47     7.91 o
   0   1   2    93.43   103.52     9.35 o
   0   1   2    93.43   102.44     8.99 o
   0   1   2    93.43   104.96     9.71 o
   0   1   2    93.43   103.88    11.50 o
   0  -1  -2    92.81   123.29     8.99 o
   0  -1  -2    92.81   107.47    10.06 o
   0  -1  -2    92.81   112.51     9.71 o
   0  -1  -2    92.81   107.47    11.14 o
   1   1   2     5.88     5.03     5.39 <
   1   1   2     5.88     3.59     3.59 <
   1   1   2     5.88    12.58     5.39 <
   1   1   2     5.88     6.83     5.39 <
   1   1   2     5.88     1.08     4.31 <
   1   1   2     5.88     6.47     4.31 <
  -1  -1  -2     6.02     9.35     5.75 <
  -1  -1  -2     6.02     8.27     4.67 <
  -1  -1  -2     6.02     7.19     3.95 <
  -1  -1  -2     6.02    10.42     4.67 <
  -1  -1  -2     6.02    12.94     6.47 <
  -1  -1  -2     6.02     6.83     3.95 <
  -1  -1  -2     6.02    12.22     5.75 <
  -1  -1  -2     6.02     5.39     3.95 <
   2   1   2   483.31   455.42    37.38 o
   2   1   2   483.31   503.95    36.66 o
   2   1   2   483.31   492.80    37.02 o
   2   1   2   483.31   474.11    35.94 o
  -2  -1  -2   482.29   514.73    37.02 o
  -2  -1  -2   482.29   521.92    37.38 o
  -2  -1  -2   482.29   579.43    37.74 o
  -2  -1  -2   482.29   504.67    36.66 o
  -2  -1  -2   482.29   471.60    35.94 o
   3   1   2    42.08    31.27     9.35 o
   3   1   2    42.08    32.35     9.71 o
   3   1   2    42.08    30.19    10.42 <
   3   1   2    42.08    34.15     9.35 o
  -3  -1  -2    43.13    26.96     9.71 <
  -3  -1  -2    43.13    19.05     8.27 <
  -3  -1  -2    43.13    25.88    10.06 <
  -3  -1  -2    43.13    40.26     9.35 o
   4   1   2    16.09    20.49     9.71 <
   4   1   2    16.09    23.72    11.86 <
   4   1   2    16.09    24.08    10.42 <
  -4  -1  -2    16.71    14.38     8.27 <
  -4  -1  -2    16.71    17.61     8.27 <
  -4  -1  -2    16.71     3.24    10.06 <
  -4  -1  -2    16.71    15.82     7.55 <
  -4  -1  -2    16.71     4.31     9.71 <
   5   1   2   408.89   508.62    37.02 o
   5   1   2   408.89   419.12    37.74 o
   5   1   2   408.89   405.10    37.38 o
  -5  -1  -2   409.54   457.94    38.46 o
  -5  -1  -2   409.54   475.55    35.59 o
  -7   2   2    31.03    67.94    14.38 o
  -7   2   2    31.03    60.03    20.85 <
  -6   2   2   346.50   349.39    30.91 o
  -6   2   2   346.50   368.08    28.04 o
  -6   2   2   346.50   301.58    32.35 o
   6  -2  -2   348.04   332.49    30.91 o
   6  -2  -2   348.04   350.82    30.91 o
   6  -2  -2   348.04   360.17    28.40 o
   6  -2  -2   348.04   382.45    29.47 o
   6  -2  -2   348.04   399.35    30.91 o
   6  -2  -2   348.04   365.92    31.27 o
  -5   2   2   787.36   804.81    58.59 o
  -5   2   2   787.36   836.80    60.39 o
  -5   2   2   787.36   810.56    57.87 o
  -5   2   2   787.36   894.67    59.31 o
  -5   2   2   787.36   842.55    57.87 o
  -5   2   2   787.36   849.74    59.67 o
  -5   2   2   787.36   840.75    61.47 o
   5  -2  -2   790.92   852.97    60.39 o
   5  -2  -2   790.92   785.04    60.39 o
   5  -2  -2   790.92   914.08    60.39 o
   5  -2  -2   790.92   822.06    58.95 o
   5  -2  -2   790.92   698.41    61.11 o
   5  -2  -2   790.92   769.58    59.31 o
   5  -2  -2   790.92   820.26    60.75 o
   5  -2  -2   790.92   818.11    60.75 o
  -4   2   2  1690.10  1491.00   114.66 o
  -4   2   2  1690.10  1906.88   116.46 o
  -4   2   2  1690.10  1456.85   115.74 o
  -4   2   2  1690.10  1568.64   115.02 o
  -4   2   2  1690.10  1866.26   116.10 o
  -4   2   2  1690.10  1612.49   114.31 o
  -4   2   2  1690.10  1579.78   114.66 o
  -4   2   2  1690.10  1575.11   115.38 o
  -4   2   2  1690.10  1523.71   114.66 o
   4  -2  -2  1706.53  1717.09   116.10 o
   4  -2  -2  1706.53  1740.46   115.74 o
   4  -2  -2  1706.53  1501.42   116.10 o
   4  -2  -2  1706.53  1530.54   115.38 o
   4  -2  -2  1706.53  1760.94   115.74 o
   4  -2  -2  1706.53  1852.60   115.38 o
   4  -2  -2  1706.53  1868.78   116.46 o
   4  -2  -2  1706.53  1650.95   115.38 o
  -3   2   2   483.31   512.93    37.02 o
  -3   2   2   483.31   541.33    35.94 o
  -3   2   2   483.31   497.12    37.38 o
  -3   2   2   483.31   511.50    35.59 o
  -3   2   2   483.31   496.76    36.30 o
   3  -2  -2   482.29   534.14    35.94 o
   3  -2  -2   482.29   487.77    36.30 o
   3  -2  -2   482.29   492.45    36.30 o
   3  -2  -2   482.29   447.87    36.30 o
   3  -2  -2   482.29   498.92    37.02 o
  -2   2   2   103.74   108.55     8.99 o
  -2   2   2   103.74    78.36     9.35 o
  -2   2   2   103.74    99.93     8.99 o
  -2   2   2   103.74   116.10     8.63 o
  -2   2   2   103.74   102.80    10.42 o
  -2   2   2   103.74   100.65     9.71 o
  -2   2   2   103.74    93.82     8.99 o
   2  -2  -2   104.70    96.33     9.35 o
   2  -2  -2   104.70    96.69     9.71 o
   2  -2  -2   104.70    82.67    10.06 o
   2  -2  -2   104.70   102.08     9.35 o
  -1   2   2  4290.32  2985.23   205.25 o
  -1   2   2  4290.32  3071.14   204.89 o
  -1   2   2  4290.32  2959.35   204.89 o
  -1   2   2  4290.32  2978.04   205.25 o
  -1   2   2  4290.32  2957.55   204.89 o
   1  -2  -2  4326.01  2648.07   204.89 o
   1  -2  -2  4326.01  3171.78   205.25 o
   1  -2  -2  4326.01  3285.01   204.89 o
   1  -2  -2  4326.01  3167.47   205.25 o
   1  -2  -2  4326.01  2786.81   204.89 o
   1  -2  -2  4326.01  2870.56   204.89 o
   0   2   2   103.64    97.77    10.06 o
   0   2   2   103.64    88.07     9.71 o
   0   2   2   103.64   109.27     9.35 o
   0   2   2   103.64    78.72     9.35 o
   0   2   2   103.64   110.35     8.99 o
   0  -2  -2   104.57    91.66     9.71 o
   0  -2  -2   104.57   109.63     9.71 o
   0  -2  -2   104.57    72.97     8.99 o
   0  -2  -2   104.57    79.44     8.99 o
   1   2   2   484.31   494.24    35.94 o
   1   2   2   484.31   485.62    37.02 o
   1   2   2   484.31   505.03    37.02 o
   1   2   2   484.31   448.59    37.38 o
   1   2   2   484.31   470.16    37.38 o
  -1  -2  -2   483.33   481.30    35.94 o
  -1  -2  -2   483.33   513.65    36.30 o
  -1  -2  -2   483.33   547.80    37.74 o
  -1  -2  -2   483.33   526.59    36.30 o
  -1  -2  -2   483.33   512.93    36.66 o
  -1  -2  -2   483.33   493.88    37.38 o
  -1  -2  -2   483.33   556.07    40.62 o
   2   2   2  1690.10  1400.42   115.38 o
   2   2   2  1690.10  1872.73   116.82 o
   2   2   2  1690.10  1477.70   115.74 o
   2   2   2  1690.10  1699.48   115.02 o
   2   2   2  1690.10  1778.56   116.10 o
  -2  -2  -2  1706.53  1741.53   115.38 o
  -2  -2  -2  1706.53  1776.04   116.46 o
  -2  -2  -2  1706.53  1527.66   114.66 o
  -2  -2  -2  1706.53  1476.62   115.02 o
  -2  -2  -2  1706.53  1770.29   116.46 o
  -2  -2  -2  1706.53  1731.47   116.10 o
  -2  -2  -2  1706.53  1485.96   115.38 o
  -2  -2  -2  1706.53  1705.23   115.38 o
  -2  -2  -2  1706.53  1762.38   116.10 o
   3   2   2   785.37   783.60    60.75 o
   3   2   2   785.37   845.07    61.11 o
   3   2   2   785.37   753.05    61.47 o
   3   2   2   785.37   829.61    61.11 o
  -3  -2  -2   788.86   876.34    61.11 o
  -3  -2  -2   788.86   830.69    61.83 o
  -3  -2  -2   788.86   931.33    59.31 o
  -3  -2  -2   788.86   841.83    60.03 o
  -3  -2  -2   788.86   801.93    62.54 o
  -3  -2  -2   788.86   872.74    60.03 o
  -3  -2  -2   788.86   832.84    60.03 o
  -3  -2  -2   788.86   800.85    61.83 o
  -3  -2  -2   788.86   828.53    59.67 o
   4   2   2   347.58   407.62    31.99 o
   4   2   2   347.58   352.26    33.07 o
  -4  -2  -2   349.18   347.95    32.71 o
  -4  -2  -2   349.18   381.38    29.83 o
  -4  -2  -2   349.18   405.82    28.40 o
  -4  -2  -2   349.18   343.99    29.47 o
  -4  -2  -2   349.18   397.55    31.63 o
  -4  -2  -2   349.18   382.45    30.19 o
  -5  -2  -2    38.51    73.69    13.30 o
  -5  -2  -2    38.51    42.06    14.74 <
  -7   3   2   200.19   168.58    15.82 o
  -7   3   2   200.19   163.19    21.21 o
   7  -3  -2   202.30   187.63    19.41 o
   7  -3  -2   202.30   184.40    18.69 o
   7  -3  -2   202.30   190.51    20.13 o
  -6   3   2    27.58    24.80    12.22 <
  -6   3   2    27.58    39.18     8.27 o
  -6   3   2    27.58    43.49     9.35 o
  -6   3   2    27.58    50.68     7.91 o
  -6   3   2    27.58    58.59     8.27 o
   6  -3  -2    28.68    57.51    12.58 o
   6  -3  -2    28.68    23.36    10.78 <
   6  -3  -2    28.68    52.84    10.78 o
   6  -3  -2    28.68    26.24    10.78 <
  -5   3   2   785.37   802.29    61.47 o
  -5   3   2   785.37   814.15    58.95 o
  -5   3   2   785.37   876.70    59.31 o
  -5   3   2   785.37   873.10    60.75 o
  -5   3   2   785.37   855.49    60.03 o
  -5   3   2   785.37   796.90    58.95 o
  -5   3   2   785.37   847.58    59.31 o
   5  -3  -2   788.86   824.22    59.31 o
   5  -3  -2   788.86   869.87    60.39 o
   5  -3  -2   788.86   834.28    60.75 o
   5  -3  -2   788.86   780.36    60.03 o
   5  -3  -2   788.86   791.87    60.75 o
   5  -3  -2   788.86   860.16    61.47 o
   5  -3  -2   788.86   805.53    61.11 o
  -4   3   2    42.08    24.08     6.83 o
  -4   3   2    42.08    37.74     7.55 o
  -4   3   2    42.08    40.26     7.55 o
  -4   3   2    42.08    55.71     9.71 o
  -4   3   2    42.08    38.46     9.71 o
  -4   3   2    42.08    26.96    10.42 <
   4  -3  -2    43.13    29.12     7.91 o
   4  -3  -2    43.13    31.99     8.99 o
   4  -3  -2    43.13    33.79     9.35 o
   4  -3  -2    43.13    39.18     8.99 o
   4  -3  -2    43.13    33.43     7.55 o
  -3   3   2    10.30    10.78     7.91 <
  -3   3   2    10.30     1.44     5.39 <
  -3   3   2    10.30     6.83     6.11 <
  -3   3   2    10.30     2.52     5.75 <
  -3   3   2    10.30     9.35     7.55 <
  -3   3   2    10.30     6.83     6.83 <
  -3   3   2    10.30    -1.44     5.75 <
  -3   3   2    10.30     2.52     4.67 <
   3  -3  -2    10.60     9.71     6.11 <
   3  -3  -2    10.60    12.58     7.91 <
   3  -3  -2    10.60    11.86     7.19 <
   3  -3  -2    10.60     5.03     5.39 <
   3  -3  -2    10.60    12.22     7.55 <
  -2   3   2   755.58   746.94    51.76 o
  -2   3   2   755.58   760.24    52.12 o
  -2   3   2   755.58   754.48    52.48 o
  -2   3   2   755.58   792.59    52.84 o
  -2   3   2   755.58   713.15    52.84 o
  -2   3   2   755.58   613.94    51.76 o
   2  -3  -2   756.06   752.69    52.12 o
   2  -3  -2   756.06   696.25    52.48 o
   2  -3  -2   756.06   739.75    52.48 o
   2  -3  -2   756.06   796.18    52.12 o
   2  -3  -2   756.06   710.27    52.12 o
   2  -3  -2   756.06   728.60    52.12 o
  -1   3   2   754.46   753.41    53.56 o
  -1   3   2   754.46   759.16    53.92 o
  -1   3   2   754.46   767.78    54.28 o
  -1   3   2   754.46   764.19    52.84 o
   1  -3  -2   755.00   698.77    53.56 o
   1  -3  -2   755.00   742.26    53.20 o
   1  -3  -2   755.00   737.95    53.20 o
   1  -3  -2   755.00   782.52    54.28 o
   1  -3  -2   755.00   797.62    53.92 o
   1  -3  -2   755.00   737.59    53.92 o
   1  -3  -2   755.00   747.30    53.56 o
   0   3   2    10.41    13.66     8.27 <
   0   3   2    10.41     4.31     7.55 <
   0   3   2    10.41     6.11     8.27 <
   0   3   2    10.41     7.55     6.11 <
   0   3   2    10.41     1.44     6.11 <
   0   3   2    10.41     0.72     8.27 <
   0  -3  -2    10.71    12.94     8.99 <
   0  -3  -2    10.71     7.19     7.55 <
   0  -3  -2    10.71     7.19     5.75 <
   0  -3  -2    10.71     3.95     6.47 <
   0  -3  -2    10.71     3.59     6.47 <
   0  -3  -2    10.71    10.78     8.27 <
   1   3   2    41.88    39.18     9.71 o
   1   3   2    41.88    67.94    11.50 o
   1   3   2    41.88    26.96    11.50 <
   1   3   2    41.88    27.68    12.94 <
   1   3   2    41.88    56.43     8.99 o
  -1  -3  -2    42.91    60.39    10.06 o
  -1  -3  -2    42.91    29.12     8.27 o
  -1  -3  -2    42.91    49.24    11.50 o
  -1  -3  -2    42.91    44.21    11.50 o
  -1  -3  -2    42.91    60.39     9.35 o
  -1  -3  -2    42.91    29.83    11.14 <
  -1  -3  -2    42.91    45.65     8.63 o
  -1  -3  -2    42.91    36.30    10.78 o
   2   3   2   787.36   865.91    61.83 o
   2   3   2   787.36   830.33    62.90 o
   2   3   2   787.36   733.64    61.83 o
   2   3   2   787.36   774.26    61.47 o
   2   3   2   787.36   903.66    61.11 o
   2   3   2   787.36   901.86    62.18 o
  -2  -3  -2   790.92   883.89    60.03 o
  -2  -3  -2   790.92   786.84    61.83 o
  -2  -3  -2   790.92   865.20    60.03 o
  -2  -3  -2   790.92   856.21    64.34 o
  -2  -3  -2   790.92   883.89    61.83 o
  -2  -3  -2   790.92   866.27    61.11 o
  -2  -3  -2   790.92   831.77    60.75 o
  -2  -3  -2   790.92   828.17    62.90 o
  -2  -3  -2   790.92   836.80    60.75 o
   3   3   2    27.58    30.91     9.35 o
   3   3   2    27.58    35.23    13.30 <
   3   3   2    27.58    23.72    10.78 <
   3   3   2    27.58    18.69    12.22 <
  -3  -3  -2    28.68    37.38    12.22 o
  -3  -3  -2    28.68    26.24     8.63 o
  -3  -3  -2    28.68    39.18    10.42 o
   4   3   2   199.66   188.35    20.13 o
   4   3   2   199.66   177.57    21.21 o
  -4  -3  -2   201.74   246.58    29.12 o
  -4  -3  -2   201.74   165.35    21.57 o
  -4  -3  -2   201.74   195.18    16.18 o
  -7   4   2   199.66   141.62    23.72 o
  -7   4   2   199.66   162.11    20.49 o
  -7   4   2   199.66   211.00    17.97 o
   7  -4  -2   201.74   166.79    19.77 o
   7  -4  -2   201.74   173.26    20.49 o
   7  -4  -2   201.74   177.57    20.13 o
   7  -4  -2   201.74   184.40    18.69 o
  -6   4   2   347.58   346.87    32.35 o
  -6   4   2   347.58   337.16    28.40 o
  -6   4   2   347.58   338.96    30.55 o
  -6   4   2   347.58   393.96    29.12 o
  -6   4   2   347.58   425.23    30.19 o
  -6   4   2   347.58   437.81    29.12 o
   6  -4  -2   349.18   353.70    31.99 o
   6  -4  -2   349.18   359.09    31.63 o
   6  -4  -2   349.18   362.68    29.47 o
   6  -4  -2   349.18   406.90    31.99 o
   6  -4  -2   349.18   316.67    30.19 o
  -5   4   2    16.09    14.74     5.75 <
  -5   4   2    16.09    16.89     7.19 <
  -5   4   2    16.09    11.14    10.78 <
  -5   4   2    16.09    17.97     6.11 <
  -5   4   2    16.09     1.44     9.71 <
  -5   4   2    16.09    20.85     7.91 <
   5  -4  -2    16.71     6.47     6.83 <
   5  -4  -2    16.71    16.18     8.63 <
   5  -4  -2    16.71    19.05     9.35 <
   5  -4  -2    16.71    14.74     8.99 <
  -4   4   2   354.45   400.79    28.76 o
  -4   4   2   354.45   359.81    28.04 o
  -4   4   2   354.45   379.22    28.04 o
  -4   4   2   354.45   392.88    28.40 o
  -4   4   2   354.45   356.21    30.19 o
  -4   4   2   354.45   325.30    27.68 o
  -4   4   2   354.45   341.84    28.76 o
  -4   4   2   354.45   341.12    26.96 o
   4  -4  -2   354.23   359.81    28.04 o
   4  -4  -2   354.23   370.23    29.83 o
   4  -4  -2   354.23   375.27    27.68 o
   4  -4  -2   354.23   351.18    29.12 o
   4  -4  -2   354.23   343.99    28.76 o
  -3   4   2   480.89   497.12    38.10 o
  -3   4   2   480.89   521.92    38.10 o
  -3   4   2   480.89   514.73    38.82 o
  -3   4   2   480.89   495.68    38.10 o
  -3   4   2   480.89   547.80    38.46 o
  -3   4   2   480.89   517.25    39.18 o
  -3   4   2   480.89   486.33    38.10 o
  -3   4   2   480.89   472.68    37.74 o
   3  -4  -2   478.69   530.91    37.74 o
   3  -4  -2   478.69   577.99    38.46 o
   3  -4  -2   478.69   492.09    38.46 o
   3  -4  -2   478.69   494.60    38.10 o
   3  -4  -2   478.69   474.83    38.46 o
  -2   4   2    11.05     7.55     7.55 <
  -2   4   2    11.05     8.27     6.47 <
  -2   4   2    11.05    14.74     9.71 <
  -2   4   2    11.05     7.55     7.19 <
  -2   4   2    11.05     8.27     8.27 <
   2  -4  -2    10.08     8.99     9.35 <
   2  -4  -2    10.08     9.35     8.63 <
   2  -4  -2    10.08    11.86     7.19 <
   2  -4  -2    10.08    13.66     9.35 <
   2  -4  -2    10.08    15.10     7.19 <
   2  -4  -2    10.08    10.78     7.91 <
   2  -4  -2    10.08     6.47     5.75 <
  -1   4   2   481.32   524.08    40.26 o
  -1   4   2   481.32   484.90    38.82 o
  -1   4   2   481.32   439.25    40.62 o
  -1   4   2   481.32   550.32    38.46 o
  -1   4   2   481.32   549.96    38.82 o
   1  -4  -2   479.04   571.88    38.46 o
   1  -4  -2   479.04   525.16    38.82 o
   1  -4  -2   479.04   469.44    38.46 o
   1  -4  -2   479.04   446.44    39.18 o
   1  -4  -2   479.04   563.26    39.18 o
   0   4   2   354.09   403.30    28.40 o
   0   4   2   354.09   345.43    28.40 o
   0   4   2   354.09   335.73    30.91 o
   0   4   2   354.09   341.84    29.47 o
   0  -4  -2   353.92   412.29    28.76 o
   0  -4  -2   353.92   395.75    28.40 o
   0  -4  -2   353.92   328.54    29.83 o
   0  -4  -2   353.92   408.69    31.99 o
   0  -4  -2   353.92   326.38    30.19 o
   1   4   2    16.10    28.40     7.55 o
   1   4   2    16.10    27.32    11.86 <
  -1  -4  -2    16.71    13.30     9.35 <
  -1  -4  -2    16.71    15.82     6.11 <
  -1  -4  -2    16.71     9.71    12.22 <
  -1  -4  -2    16.71     7.19     6.47 <
  -1  -4  -2    16.71    12.94    11.50 <
  -1  -4  -2    16.71     3.24     8.27 <
   2   4   2   346.50   339.32    32.35 o
   2   4   2   346.50   385.69    31.99 o
   2   4   2   346.50   412.29    31.63 o
   2   4   2   346.50   340.04    31.99 o
  -2  -4  -2   348.04   424.87    29.12 o
  -2  -4  -2   348.04   365.56    29.47 o
  -2  -4  -2   348.04   363.76    29.83 o
  -2  -4  -2   348.04   337.16    31.99 o
   3   4   2   200.19   206.68    22.29 o
   3   4   2   200.19   170.74    21.93 o
  -3  -4  -2   202.30   228.97    18.69 o
  -3  -4  -2   202.30   181.16    22.29 o
  -7   5   2    31.00    53.56    11.14 o
  -7   5   2    31.00    63.98    10.78 o
   7  -5  -2    38.51    47.81    12.22 o
  -6   5   2   408.89   470.52    35.94 o
  -6   5   2   408.89   478.43    39.18 o
  -6   5   2   408.89   383.89    37.02 o
   6  -5  -2   409.54   393.96    37.02 o
   6  -5  -2   409.54   473.39    35.94 o
   6  -5  -2   409.54   500.35    38.10 o
   6  -5  -2   409.54   447.87    37.74 o
  -5   5   2    91.68   116.82    15.82 o
  -5   5   2    91.68    85.91    13.30 o
  -5   5   2    91.68    94.89    14.74 o
   5  -5  -2    92.22    97.41    15.82 o
   5  -5  -2    92.22    89.50    14.74 o
   5  -5  -2    92.22   100.29    12.58 o
   5  -5  -2    92.22   109.99    15.10 o
  -4   5   2   584.18   594.17    45.29 o
  -4   5   2   584.18   597.41    46.73 o
  -4   5   2   584.18   695.53    47.81 o
  -4   5   2   584.18   617.89    46.37 o
  -4   5   2   584.18   589.50    46.01 o
  -4   5   2   584.18   654.20    47.81 o
  -4   5   2   584.18   601.36    47.09 o
  -4   5   2   584.18   594.17    46.37 o
   4  -5  -2   592.25   552.83    45.65 o
   4  -5  -2   592.25   677.20    47.45 o
   4  -5  -2   592.25   654.20    45.65 o
   4  -5  -2   592.25   712.43    47.81 o
   4  -5  -2   592.25   557.87    46.37 o
  -3   5   2   214.04   200.93    20.49 o
  -3   5   2   214.04   184.04    19.41 o
  -3   5   2   214.04   218.54    17.97 o
  -3   5   2   214.04   196.98    21.21 o
   3  -5  -2   211.23   253.05    19.05 o
   3  -5  -2   211.23   201.65    19.77 o
   3  -5  -2   211.23   210.64    19.77 o
   3  -5  -2   211.23   209.20    19.05 o
   3  -5  -2   211.23   211.00    17.97 o
  -2   5   2   213.68   202.73    18.69 o
  -2   5   2   213.68   254.13    19.41 o
  -2   5   2   213.68   207.04    21.21 o
  -2   5   2   213.68   177.21    20.85 o
  -2   5   2   213.68   191.23    20.49 o
   2  -5  -2   210.88   249.46    19.05 o
   2  -5  -2   210.88   249.46    18.69 o
   2  -5  -2   210.88   173.26    20.85 o
   2  -5  -2   210.88   198.06    21.21 o
   2  -5  -2   210.88   209.56    18.69 o
   2  -5  -2   210.88   213.15    20.13 o
   2  -5  -2   210.88   212.43    19.41 o
  -1   5   2   584.24   603.88    45.65 o
  -1   5   2   584.24   617.89    43.49 o
  -1   5   2   584.24   549.24    43.85 o
  -1   5   2   584.24   631.55    45.65 o
  -1   5   2   584.24   510.78    43.85 o
   1  -5  -2   592.27   572.24    43.13 o
   1  -5  -2   592.27   602.80    45.29 o
   1  -5  -2   592.27   544.93    43.85 o
   1  -5  -2   592.27   618.61    44.21 o
   0   5   2    91.36   131.20    17.61 o
   0   5   2    91.36   113.95    17.61 o
   0  -5  -2    91.86   112.15    17.97 o
   0  -5  -2    91.86   135.87    14.38 o
   1   5   2   409.63   435.65    40.98 o
  -1  -5  -2   410.31   552.11    37.74 o
  -1  -5  -2   410.31   442.48    41.34 o
  -1  -5  -2   410.31   522.28    40.62 o
  -2  -5  -2    38.49    77.28    15.46 o
  -2  -5  -2    38.49    53.92    17.97 <
  -7   6   2    38.44    15.82    16.53 <
   7  -6  -2    39.97    11.14    14.38 <
  -6   6   2    21.55    31.27    10.06 o
  -6   6   2    21.55    25.88    13.66 <
  -6   6   2    21.55    25.52    13.30 <
   6  -6  -2    21.60    23.36    11.14 <
   6  -6  -2    21.60    14.02    12.94 <
  -5   6   2   990.99  1278.56    83.39 o
  -5   6   2   990.99  1153.47    83.75 o
  -5   6   2   990.99  1055.70    84.47 o
   5  -6  -2   991.53  1062.17    83.39 o
   5  -6  -2   991.53  1181.15    83.39 o
  -4   6   2   395.92   408.33    34.51 o
  -4   6   2   395.92   467.64    34.15 o
  -4   6   2   395.92   425.95    36.30 o
  -4   6   2   395.92   367.00    38.10 o
  -4   6   2   395.92   427.74    32.35 o
   4  -6  -2   395.23   388.92    31.99 o
   4  -6  -2   395.23   367.00    33.07 o
   4  -6  -2   395.23   386.05    34.87 o
   4  -6  -2   395.23   478.43    35.94 o
  -3   6   2    22.00    31.27     9.71 o
  -3   6   2    22.00    17.61    10.78 <
  -3   6   2    22.00    29.83     8.27 o
   3  -6  -2    21.14    21.21     7.19 <
   3  -6  -2    21.14    23.36    12.58 <
   3  -6  -2    21.14    13.30    10.06 <
   3  -6  -2    21.14    22.29     7.91 <
  -2   6   2   397.98   415.88    33.07 o
  -2   6   2   397.98   365.56    33.79 o
  -2   6   2   397.98   388.57    31.27 o
   2  -6  -2   397.26   410.85    33.07 o
   2  -6  -2   397.26   419.12    31.27 o
  -1   6   2   989.57  1050.31    76.92 o
   1  -6  -2   990.14  1007.18    75.13 o
   0  -6  -2    21.45    24.80    10.42 <
   0  -6  -2    21.45    31.63    12.22 <
  -6   7   2   225.23   188.35    26.24 o
  -6   7   2   225.23   133.36    21.93 o
   6  -7  -2   223.40   184.40    22.29 o
  -5   7   2    31.17    12.94    12.58 <
  -5   7   2    31.17    48.53    12.22 o
  -5   7   2    31.17    23.36    12.58 <
  -5   7   2    31.17    19.41    14.74 <
   5  -7  -2    30.47    38.46    14.02 <
   5  -7  -2    30.47    26.96    10.78 <
   5  -7  -2    30.47    27.32    14.74 <
  -4   7   2   317.37   354.42    33.07 o
  -4   7   2   317.37   329.98    30.19 o
  -4   7   2   317.37   349.74    34.15 o
   4  -7  -2   313.76   400.79    29.83 o
   4  -7  -2   313.76   355.50    33.07 o
  -3   7   2   316.40   352.62    33.07 o
  -3   7   2   316.40   332.85    28.76 o
  -3   7   2   316.40   320.27    30.91 o
   3  -7  -2   312.84   301.22    28.40 o
   1  -7  -2   223.67   174.33    20.49 o
   1  -7   3    73.13    71.53    13.66 o
   2  -7   3    36.92    67.94    12.94 o
   3  -7   3   564.61   574.04    45.29 o
   3  -7   3   564.61   579.79    44.21 o
  -3   7  -3   557.36   569.37    46.01 o
  -3   7  -3   557.36   595.25    49.24 o
   4  -7   3   566.59   563.98    43.49 o
   4  -7   3   566.59   565.41    44.93 o
  -4   7  -3   559.31   562.18    45.29 o
  -4   7  -3   559.31   591.65    46.73 o
   5  -7   3    37.01    37.02    10.78 o
   5  -7   3    37.01    -5.03    12.22 <
   6  -7   3    72.55    84.47    14.02 o
  -6   7  -3    72.31    60.75    20.13 o
  -1  -6   3   139.91   125.81    16.89 o
   0  -6   3   866.15   759.88    60.03 o
   0   6  -3   864.16   881.37    62.54 o
   1  -6   3   266.66   262.40    22.29 o
   1  -6   3   266.66   271.02    24.08 o
   1  -6   3   266.66   313.44    24.08 o
  -1   6  -3   266.91   271.74    25.16 o
  -1   6  -3   266.91   247.30    25.52 o
  -1   6  -3   266.91   278.93    23.72 o
   2  -6   3    61.50    76.92    12.22 o
   2  -6   3    61.50    59.67    10.06 o
   2  -6   3    61.50    70.81    11.86 o
  -2   6  -3    61.94    66.50    13.66 o
  -2   6  -3    61.94    63.98    17.25 o
  -2   6  -3    61.94    37.38    10.78 o
   3  -6   3  1584.71  1369.86   107.83 o
   3  -6   3  1584.71  1493.51   108.55 o
  -3   6  -3  1581.96  1731.11   112.15 o
  -3   6  -3  1581.96  1412.28   109.27 o
  -3   6  -3  1581.96  1609.97   109.63 o
  -3   6  -3  1581.96  1649.87   111.07 o
   4  -6   3    60.94    57.15     9.35 o
   4  -6   3    60.94    72.97     8.99 o
   4  -6   3    60.94    76.20    12.94 o
  -4   6  -3    61.38    46.73    11.50 o
  -4   6  -3    61.38    33.43    11.86 <
  -4   6  -3    61.38    89.14    14.74 o
  -4   6  -3    61.38    58.59    12.22 o
  -4   6  -3    61.38    66.50    12.94 o
  -4   6  -3    61.38    46.37    15.46 <
  -4   6  -3    61.38    61.47    10.42 o
   5  -6   3   266.88   295.83    24.44 o
   5  -6   3   266.88   276.78    23.36 o
   5  -6   3   266.88   235.08    20.85 o
   5  -6   3   266.88   286.48    23.36 o
  -5   6  -3   267.12   265.27    23.36 o
  -5   6  -3   267.12   225.01    24.80 o
  -5   6  -3   267.12   257.01    25.16 o
  -5   6  -3   267.12   223.58    26.96 o
   6  -6   3   866.29   792.59    61.11 o
   6  -6   3   866.29   764.91    61.11 o
   6  -6   3   866.29   828.17    62.18 o
  -6   6  -3   864.33   919.47    63.98 o
  -6   6  -3   864.33   825.30    64.70 o
   7  -6   3   140.92   108.55    18.33 o
  -7   6  -3   140.60    70.81    19.05 o
  -2  -5   3    49.90    58.59    14.02 o
  -1  -5   3   373.74   442.12    32.71 o
  -1  -5   3   373.74   411.57    31.99 o
  -1  -5   3   373.74   403.66    31.99 o
  -1  -5   3   373.74   416.60    30.91 o
   1   5  -3   379.11   360.53    31.63 o
   1   5  -3   379.11   387.49    34.51 o
   1   5  -3   379.11   409.41    34.87 o
   1   5  -3   379.11   335.73    32.71 o
   1   5  -3   379.11   402.58    34.51 o
   0  -5   3   280.82   269.59    23.72 o
   0  -5   3   280.82   265.63    23.00 o
   0  -5   3   280.82   290.80    24.44 o
   0   5  -3   277.08   295.11    25.52 o
   0   5  -3   277.08   298.34    28.04 o
   0   5  -3   277.08   303.73    26.60 o
   0   5  -3   277.08   299.42    26.24 o
   0   5  -3   277.08   269.59    24.44 o
   0   5  -3   277.08   317.04    23.72 o
   0   5  -3   277.08   311.64    26.96 o
   1  -5   3    38.83    66.50    10.78 o
   1  -5   3    38.83    96.69    11.86 o
   1  -5   3    38.83    58.59    10.06 o
   1  -5   3    38.83    76.56     9.71 o
  -1   5  -3    37.10    80.88    10.42 o
   2  -5   3   411.17   488.85    34.87 o
   2  -5   3   411.17   461.53    34.15 o
   2  -5   3   411.17   464.41    33.43 o
   2  -5   3   411.17   478.43    34.51 o
   2  -5   3   411.17   429.90    35.94 o
  -2   5  -3   410.05   416.96    36.66 o
  -2   5  -3   410.05   453.27    36.30 o
  -2   5  -3   410.05   438.53    34.15 o
  -2   5  -3   410.05   466.21    34.51 o
  -2   5  -3   410.05   422.35    35.23 o
   3  -5   3   412.25   519.41    34.87 o
   3  -5   3   412.25   533.78    35.94 o
   3  -5   3   412.25   470.52    34.51 o
   3  -5   3   412.25   478.79    35.23 o
   3  -5   3   412.25   489.57    34.51 o
  -3   5  -3   411.04   448.95    35.23 o
  -3   5  -3   411.04   458.66    35.23 o
  -3   5  -3   411.04   448.23    38.46 o
  -3   5  -3   411.04   433.50    37.74 o
  -3   5  -3   411.04   438.89    36.66 o
  -3   5  -3   411.04   410.85    35.94 o
   4  -5   3    38.56    66.50     8.99 o
   4  -5   3    38.56    63.98    11.50 o
   4  -5   3    38.56    74.77    10.78 o
   4  -5   3    38.56    52.84     8.27 o
  -4   5  -3    36.83    30.19    11.86 <
  -4   5  -3    36.83    34.87    11.14 o
  -4   5  -3    36.83    64.34    10.78 o
  -4   5  -3    36.83    48.17     9.71 o
   5  -5   3   280.73   293.67    25.16 o
   5  -5   3   280.73   296.19    22.65 o
  -5   5  -3   277.04   303.73    26.24 o
  -5   5  -3   277.04   267.43    25.16 o
  -5   5  -3   277.04   293.67    24.44 o
   6  -5   3   373.58   391.08    31.99 o
   6  -5   3   373.58   400.79    31.99 o
  -6   5  -3   378.86   378.14    32.71 o
  -6   5  -3   378.86   393.24    31.27 o
  -6   5  -3   378.86   356.93    34.15 o
  -6   5  -3   378.86   377.42    33.43 o
   7  -5   3    49.59    24.80    10.42 <
   7  -5   3    49.59    43.49    13.30 o
  -7   5  -3    52.62    44.93    11.50 o
  -7   5  -3    52.62    29.12    16.53 <
  -7   5  -3    52.62    18.33    12.58 <
   3   4  -3   668.20   622.57    51.04 o
   3   4  -3   668.20   702.36    52.12 o
  -2  -4   3    90.55   123.65    17.61 o
  -2  -4   3    90.55    92.02    10.06 o
  -2  -4   3    90.55    67.94    14.38 o
  -2  -4   3    90.55    89.86    10.78 o
  -2  -4   3    90.55    84.11    11.14 o
   2   4  -3    95.36    78.36    15.10 o
   2   4  -3    95.36    75.48    13.66 o
   2   4  -3    95.36    90.58    15.82 o
   2   4  -3    95.36    84.11    13.66 o
   2   4  -3    95.36    52.48    12.22 o
  -1  -4   3    15.26     4.31     6.83 <
  -1  -4   3    15.26     2.88     6.11 <
  -1  -4   3    15.26    13.30     5.75 <
  -1  -4   3    15.26     6.83     8.27 <
  -1  -4   3    15.26    17.97     7.91 <
   1   4  -3    14.83     6.83     9.35 <
   1   4  -3    14.83    14.38    11.14 <
   1   4  -3    14.83    10.78     8.99 <
   1   4  -3    14.83    -4.31    10.06 <
   1   4  -3    14.83     8.27     6.47 <
   0  -4   3   992.88  1052.83    72.25 o
   0  -4   3   992.88  1024.07    73.69 o
   0  -4   3   992.88  1135.50    73.33 o
   0  -4   3   992.88   989.92    72.61 o
   0   4  -3   985.97   998.55    73.33 o
   0   4  -3   985.97  1086.62    72.97 o
   0   4  -3   985.97  1058.94    72.25 o
   0   4  -3   985.97   928.82    73.33 o
   0   4  -3   985.97   917.32    73.69 o
   1  -4   3   235.59   222.86    19.05 o
   1  -4   3   235.59   222.14    20.13 o
   1  -4   3   235.59   207.40    20.13 o
   1  -4   3   235.59   257.37    18.69 o
   1  -4   3   235.59   208.84    19.05 o
  -1   4  -3   232.69   232.92    20.13 o
  -1   4  -3   232.69   254.49    20.13 o
  -1   4  -3   232.69   219.98    21.57 o
  -1   4  -3   232.69   249.46    19.05 o
  -1   4  -3   232.69   240.47    19.05 o
   2  -4   3    12.23    12.22     6.11 <
   2  -4   3    12.23    18.69     7.91 <
   2  -4   3    12.23     3.95     7.19 <
   2  -4   3    12.23    -1.44     8.63 <
   2  -4   3    12.23     4.67     5.75 <
   2  -4   3    12.23     6.11     6.11 <
  -2   4  -3    13.20    16.18     8.99 <
  -2   4  -3    13.20     3.59     6.47 <
  -2   4  -3    13.20     5.39     8.27 <
  -2   4  -3    13.20     3.24     6.11 <
  -2   4  -3    13.20    -0.36     6.47 <
   3  -4   3   234.62   252.69    20.49 o
   3  -4   3   234.62   252.33    20.49 o
   3  -4   3   234.62   239.75    19.77 o
   3  -4   3   234.62   221.78    19.05 o
   3  -4   3   234.62   245.15    19.05 o
   3  -4   3   234.62   229.69    21.21 o
   3  -4   3   234.62   261.68    20.13 o
  -3   4  -3   231.75   240.47    23.72 o
  -3   4  -3   231.75   226.81    20.49 o
  -3   4  -3   231.75   254.13    20.13 o
  -3   4  -3   231.75   238.68    21.57 o
  -3   4  -3   231.75   256.29    20.49 o
   4  -4   3   992.09  1112.50    72.25 o
   4  -4   3   992.09   973.39    70.81 o
   4  -4   3   992.09  1019.40    70.45 o
  -4   4  -3   985.12   942.48    71.53 o
  -4   4  -3   985.12   957.93    70.45 o
  -4   4  -3   985.12   914.44    71.17 o
  -4   4  -3   985.12   977.34    71.17 o
  -4   4  -3   985.12  1075.11    71.53 o
  -4   4  -3   985.12  1017.60    70.81 o
   5  -4   3    15.31     7.55     5.75 <
   5  -4   3    15.31    10.78     8.27 <
   5  -4   3    15.31    14.74     9.35 <
   5  -4   3    15.31     2.16     5.39 <
   5  -4   3    15.31     9.35     8.27 <
  -5   4  -3    14.87     7.55     6.83 <
  -5   4  -3    14.87     3.95     9.35 <
  -5   4  -3    14.87     5.39     7.91 <
  -5   4  -3    14.87     6.83    11.50 <
  -5   4  -3    14.87     5.03     8.27 <
  -5   4  -3    14.87    15.46     5.39 <
  -5   4  -3    14.87    14.74     7.91 <
  -5   4  -3    14.87     7.19     6.83 <
   6  -4   3    91.16    88.07    10.78 o
   6  -4   3    91.16    72.25    13.30 o
   6  -4   3    91.16    80.52    12.94 o
   6  -4   3    91.16    99.93    14.74 o
  -6   4  -3    96.01    90.58    12.22 o
  -6   4  -3    96.01    76.92    13.30 o
  -6   4  -3    96.01    72.25    15.82 o
  -6   4  -3    96.01    99.21    12.58 o
   7  -4   3   669.61   591.29    51.04 o
   7  -4   3   669.61   678.64    48.17 o
  -7   4  -3   664.97   594.17    50.68 o
  -7   4  -3   664.97   704.52    49.24 o
  -7   4  -3   664.97   707.76    54.28 o
   4   3  -3   664.97   658.15    53.56 o
   4   3  -3   664.97   708.84    53.92 o
  -3  -3   3  1607.05  1474.46   114.66 o
  -3  -3   3  1607.05  1786.46   113.59 o
  -3  -3   3  1607.05  1500.34   111.43 o
  -3  -3   3  1607.05  1590.92   111.79 o
  -3  -3   3  1607.05  1659.94   112.15 o
   3   3  -3  1604.81  1492.08   113.59 o
   3   3  -3  1604.81  1653.11   113.95 o
   3   3  -3  1604.81  1641.25   113.23 o
  -2  -3   3   313.90   366.64    28.04 o
  -2  -3   3   313.90   339.32    25.88 o
  -2  -3   3   313.90   342.56    26.24 o
  -2  -3   3   313.90   359.09    27.68 o
  -2  -3   3   313.90   329.98    26.96 o
  -2  -3   3   313.90   340.04    27.32 o
  -2  -3   3   313.90   329.26    26.24 o
   2   3  -3   312.21   384.97    28.76 o
   2   3  -3   312.21   297.27    25.88 o
   2   3  -3   312.21   348.31    27.68 o
   2   3  -3   312.21   305.53    28.40 o
   2   3  -3   312.21   338.60    28.40 o
   2   3  -3   312.21   343.63    28.40 o
  -1  -3   3   359.88   372.75    29.47 o
  -1  -3   3   359.88   365.92    28.40 o
  -1  -3   3   359.88   380.66    28.76 o
  -1  -3   3   359.88   333.57    28.04 o
  -1  -3   3   359.88   371.67    28.40 o
  -1  -3   3   359.88   373.83    29.12 o
  -1  -3   3   359.88   360.17    27.68 o
  -1  -3   3   359.88   358.01    27.32 o
   1   3  -3   359.30   335.73    29.12 o
   1   3  -3   359.30   421.27    29.83 o
   1   3  -3   359.30   363.40    30.91 o
   1   3  -3   359.30   363.76    29.12 o
   1   3  -3   359.30   418.76    28.04 o
   0  -3   3  7699.23  7972.59   541.69 o
   0  -3   3  7699.23  7428.39   542.05 o
   0  -3   3  7699.23  7973.67   542.05 o
   0  -3   3  7699.23  7136.51   544.93 o
   0   3  -3  7694.23  8505.66   542.77 o
   0   3  -3  7694.23  7265.20   541.69 o
   0   3  -3  7694.23  8703.71   542.77 o
   0   3  -3  7694.23  7710.19   542.41 o
   0   3  -3  7694.23  8854.32   542.05 o
   0   3  -3  7694.23  7695.46   542.41 o
   1  -3   3    89.03   101.00     8.63 o
   1  -3   3    89.03   104.60    10.42 o
   1  -3   3    89.03    89.86    11.86 o
  -1   3  -3    87.77    83.75    10.06 o
  -1   3  -3    87.77    90.58     8.99 o
  -1   3  -3    87.77    80.88    10.42 o
  -1   3  -3    87.77    66.50    10.42 o
  -1   3  -3    87.77    90.22    10.06 o
   2  -3   3    89.37    91.30     8.99 o
   2  -3   3    89.37    98.13     9.71 o
   2  -3   3    89.37    82.67    10.42 o
  -2   3  -3    88.10    94.89     9.35 o
  -2   3  -3    88.10   106.40     9.35 o
  -2   3  -3    88.10    81.24    10.06 o
  -2   3  -3    88.10   112.87    10.78 o
  -2   3  -3    88.10    79.44    10.78 o
  -2   3  -3    88.10    84.11     9.71 o
  -2   3  -3    88.10    79.80    12.22 o
   3  -3   3  7699.36  7923.71   575.12 o
   3  -3   3  7699.36  7742.19   575.48 o
   3  -3   3  7699.36  8516.44   575.84 o
   3  -3   3  7699.36  7870.87   575.48 o
   3  -3   3  7699.36  8065.69   575.48 o
  -3   3  -3  7694.38  8822.33   575.84 o
  -3   3  -3  7694.38  9026.14   575.84 o
  -3   3  -3  7694.38  8907.88   576.56 o
  -3   3  -3  7694.38  9096.23   576.20 o
  -3   3  -3  7694.38  8483.37   575.12 o
  -3   3  -3  7694.38  8920.82   576.20 o
  -3   3  -3  7694.38  7567.49   575.48 o
   4  -3   3   361.64   294.39    29.12 o
   4  -3   3   361.64   381.38    28.04 o
   4  -3   3   361.64   344.35    28.76 o
   4  -3   3   361.64   375.98    26.60 o
   4  -3   3   361.64   352.98    29.83 o
   4  -3   3   361.64   384.97    29.47 o
  -4   3  -3   361.10   392.16    28.04 o
  -4   3  -3   361.10   350.10    29.47 o
  -4   3  -3   361.10   334.29    28.76 o
  -4   3  -3   361.10   394.68    28.76 o
  -4   3  -3   361.10   375.27    29.12 o
  -4   3  -3   361.10   345.07    27.32 o
  -4   3  -3   361.10   362.33    30.91 o
   5  -3   3   313.03   295.11    26.96 o
   5  -3   3   313.03   322.79    27.32 o
   5  -3   3   313.03   349.74    25.88 o
   5  -3   3   313.03   308.77    26.96 o
   5  -3   3   313.03   301.94    30.91 o
   5  -3   3   313.03   399.35    28.76 o
   5  -3   3   313.03   354.78    25.88 o
  -5   3  -3   311.29   359.09    27.68 o
  -5   3  -3   311.29   285.04    26.96 o
  -5   3  -3   311.29   313.44    29.12 o
  -5   3  -3   311.29   356.93    26.24 o
  -5   3  -3   311.29   312.36    27.68 o
  -5   3  -3   311.29   387.49    26.96 o
   6  -3   3  1607.05  1604.58   120.78 o
   6  -3   3  1607.05  1570.44   119.34 o
   6  -3   3  1607.05  1700.20   120.78 o
   6  -3   3  1607.05  1500.70   118.98 o
  -6   3  -3  1604.81  1637.65   119.70 o
  -6   3  -3  1604.81  1991.35   123.65 o
  -6   3  -3  1604.81  1895.02   121.85 o
  -6   3  -3  1604.81  1789.70   122.21 o
  -6   3  -3  1604.81  1706.67   121.85 o
   7  -3   3   672.82   605.31    51.76 o
   7  -3   3   672.82   685.47    49.24 o
  -7   3  -3   668.20   680.80    49.24 o
  -7   3  -3   668.20   657.07    52.84 o
  -7   3  -3   668.20   710.27    51.40 o
  -7   3  -3   668.20   626.16    53.20 o
  -5  -2   3    49.59    71.53    13.66 o
  -4  -2   3    91.16   102.44    14.38 o
  -4  -2   3    91.16   106.76    11.50 o
  -4  -2   3    91.16    83.39    11.14 o
  -4  -2   3    91.16   103.16    10.06 o
  -4  -2   3    91.16    71.17    11.86 o
   4   2  -3    96.01    92.74    14.74 o
   4   2  -3    96.01    93.82    16.18 o
  -3  -2   3   313.03   365.92    27.32 o
  -3  -2   3   313.03   328.90    26.24 o
  -3  -2   3   313.03   316.67    27.32 o
  -3  -2   3   313.03   374.55    28.04 o
  -3  -2   3   313.03   359.45    26.24 o
  -3  -2   3   313.03   327.10    25.88 o
  -3  -2   3   313.03   377.06    27.68 o
   3   2  -3   311.29   390.36    29.12 o
   3   2  -3   311.29   329.26    27.32 o
   3   2  -3   311.29   323.86    28.40 o
   3   2  -3   311.29   292.59    28.04 o
  -2  -2   3    12.36    11.86     7.91 <
  -2  -2   3    12.36    15.82     7.55 <
  -2  -2   3    12.36    20.13     8.27 <
  -2  -2   3    12.36    14.74     5.75 <
  -2  -2   3    12.36    21.21     7.55 <
  -2  -2   3    12.36    13.66     6.11 <
  -2  -2   3    12.36    15.10     7.55 <
   2   2  -3    13.74    13.66     7.55 <
   2   2  -3    13.74    16.89     9.71 <
   2   2  -3    13.74    21.93     8.99 <
   2   2  -3    13.74    15.46     8.27 <
  -1  -2   3   190.01   202.01    14.38 o
  -1  -2   3   190.01   159.96    16.53 o
  -1  -2   3   190.01   202.37    15.46 o
  -1  -2   3   190.01   169.66    15.10 o
  -1  -2   3   190.01   204.17    14.74 o
   1   2  -3   194.32   166.43    14.02 o
   1   2  -3   194.32   172.18    15.10 o
   1   2  -3   194.32   208.12    16.18 o
   1   2  -3   194.32   176.13    15.82 o
   1   2  -3   194.32   175.05    16.53 o
   0  -2   3   415.20   381.38    29.12 o
   0  -2   3   415.20   446.08    28.76 o
   0   2  -3   412.60   437.81    29.47 o
   0   2  -3   412.60   406.18    29.47 o
   0   2  -3   412.60   448.23    29.12 o
   0   2  -3   412.60   387.85    29.83 o
   0   2  -3   412.60   344.35    29.12 o
   0   2  -3   412.60   409.41    29.47 o
   1  -2   3    13.78    14.38     3.95 o
   1  -2   3    13.78     2.52     3.24 <
   1  -2   3    13.78     5.03     5.03 <
   1  -2   3    13.78     5.75     3.24 <
   1  -2   3    13.78    10.78     3.95 <
  -1   2  -3    13.02    13.30     4.67 <
  -1   2  -3    13.02     5.03     5.03 <
  -1   2  -3    13.02     1.08     3.95 <
  -1   2  -3    13.02     5.03     3.95 <
  -1   2  -3    13.02     5.03     3.24 <
   2  -2   3   415.07   433.86    31.27 o
   2  -2   3   415.07   431.34    30.19 o
   2  -2   3   415.07   422.71    31.63 o
   2  -2   3   415.07   436.37    30.91 o
   2  -2   3   415.07   411.57    30.55 o
  -2   2  -3   412.52   434.58    30.91 o
  -2   2  -3   412.52   460.81    31.27 o
  -2   2  -3   412.52   358.73    30.91 o
  -2   2  -3   412.52   456.14    31.27 o
  -2   2  -3   412.52   467.64    30.55 o
  -2   2  -3   412.52   460.10    32.35 o
  -2   2  -3   412.52   369.15    30.91 o
  -2   2  -3   412.52   445.00    31.27 o
   3  -2   3   189.68   175.05    17.25 o
   3  -2   3   189.68   143.78    14.38 o
   3  -2   3   189.68   174.69    15.82 o
   3  -2   3   189.68   141.98    12.94 o
   3  -2   3   189.68   183.68    14.74 o
   3  -2   3   189.68   145.58    15.46 o
  -3   2  -3   193.96   172.90    14.74 o
  -3   2  -3   193.96   197.70    14.74 o
  -3   2  -3   193.96   150.61    14.02 o
  -3   2  -3   193.96   191.95    14.02 o
  -3   2  -3   193.96   179.73    16.89 o
   4  -2   3    12.36    15.46     9.71 <
   4  -2   3    12.36    18.33     8.63 <
   4  -2   3    12.36     9.71     7.55 <
   4  -2   3    12.36    11.50     6.83 <
   4  -2   3    12.36    11.86     5.75 <
   4  -2   3    12.36    20.13     8.27 <
   4  -2   3    12.36    13.30     8.99 <
   4  -2   3    12.36    19.41     8.63 <
  -4   2  -3    13.74     8.63    10.78 <
  -4   2  -3    13.74    11.86     7.91 <
  -4   2  -3    13.74    12.94     7.91 <
  -4   2  -3    13.74    17.97     8.99 <
  -4   2  -3    13.74    17.97     7.55 <
  -4   2  -3    13.74     7.55     8.27 <
   5  -2   3   313.90   313.08    27.32 o
   5  -2   3   313.90   331.77    28.04 o
   5  -2   3   313.90   344.71    25.88 o
   5  -2   3   313.90   356.57    26.24 o
   5  -2   3   313.90   292.23    26.96 o
   5  -2   3   313.90   317.75    27.68 o
  -5   2  -3   312.20   356.93    26.60 o
  -5   2  -3   312.20   343.99    26.24 o
  -5   2  -3   312.20   317.75    26.96 o
  -5   2  -3   312.20   342.20    29.12 o
  -5   2  -3   312.20   320.27    27.68 o
  -5   2  -3   312.20   363.40    28.40 o
  -5   2  -3   312.20   317.39    27.68 o
  -5   2  -3   312.20   325.30    27.32 o
   6  -2   3    90.55    75.48    13.66 o
   6  -2   3    90.55   104.24    11.14 o
  -6   2  -3    95.36    92.02    13.30 o
  -6   2  -3    95.36    85.55    15.10 o
  -6   2  -3    95.36   100.65    14.74 o
   7  -2   3    49.90    38.46    10.06 o
   7  -2   3    49.90    55.00    15.10 o
  -7   2  -3    52.93    38.10    17.25 <
  -6  -1   3   140.92   107.12    19.41 o
  -5  -1   3   373.58   388.21    30.91 o
  -5  -1   3   373.58   407.26    33.07 o
  -5  -1   3   373.58   400.43    30.55 o
  -5  -1   3   373.58   445.72    34.87 o
   5   1  -3   378.87   327.82    33.43 o
   5   1  -3   378.87   428.46    33.43 o
   5   1  -3   378.87   356.21    33.43 o
  -4  -1   3    15.31     8.99     5.75 <
  -4  -1   3    15.31    12.22     8.99 <
  -4  -1   3    15.31    10.06     9.71 <
  -4  -1   3    15.31    20.49     6.83 <
   4   1  -3    14.87     5.75    10.42 <
   4   1  -3    14.87     6.11     7.19 <
   4   1  -3    14.87     1.80     8.63 <
   4   1  -3    14.87     7.91     8.27 <
   4   1  -3    14.87    14.38     9.35 <
  -3  -1   3   361.64   344.71    28.04 o
  -3  -1   3   361.64   367.36    28.04 o
  -3  -1   3   361.64   343.63    27.32 o
  -3  -1   3   361.64   387.49    26.96 o
  -3  -1   3   361.64   370.23    28.40 o
  -3  -1   3   361.64   333.21    27.68 o
  -3  -1   3   361.64   378.86    28.76 o
   3   1  -3   361.10   353.34    28.04 o
   3   1  -3   361.10   328.54    28.76 o
   3   1  -3   361.10   370.95    28.40 o
  -2  -1   3   189.68   190.15    16.18 o
  -2  -1   3   189.68   200.57    16.18 o
  -2  -1   3   189.68   183.32    15.82 o
  -2  -1   3   189.68   213.15    15.10 o
  -2  -1   3   189.68   156.00    15.46 o
   2   1  -3   193.96   218.90    16.53 o
   2   1  -3   193.96   171.46    16.89 o
   2   1  -3   193.96   166.79    15.46 o
   2   1  -3   193.96   202.37    16.18 o
   2   1  -3   193.96   190.15    16.53 o
   2   1  -3   193.96   209.56    15.46 o
  -1  -1   3     1.94    -2.16     3.24 <
  -1  -1   3     1.94     3.59     3.24 <
  -1  -1   3     1.94    -1.80     2.88 <
  -1  -1   3     1.94     2.88     3.24 <
  -1  -1   3     1.94     0.36     2.88 <
  -1  -1   3     1.94     1.80     2.88 <
   1   1  -3     1.81     1.44     4.31 <
   1   1  -3     1.81     5.75     3.59 <
   1   1  -3     1.81    -3.59     3.95 <
   1   1  -3     1.81     0.72     3.59 <
   1   1  -3     1.81     2.88     3.24 <
   0  -1   3   164.30   113.59     7.55 o
   0   1  -3   163.35    91.66     8.27 o
   0   1  -3   163.35    87.71     8.63 o
   1  -1   3   163.97   169.30    13.66 o
   1  -1   3   163.97   172.18    12.58 o
  -1   1  -3   163.01   168.22    12.58 o
  -1   1  -3   163.01   156.00    12.58 o
  -1   1  -3   163.01   175.77    12.22 o
  -1   1  -3   163.01   182.24    14.02 o
  -1   1  -3   163.01   133.36    12.58 o
  -1   1  -3   163.01   161.75    12.58 o
  -1   1  -3   163.01   149.17    12.22 o
   2  -1   3     1.94    -1.44     3.95 <
   2  -1   3     1.94     2.16     2.52 <
   2  -1   3     1.94     3.59     3.59 <
   2  -1   3     1.94     5.39     2.88 <
   2  -1   3     1.94     1.08     3.59 <
   2  -1   3     1.94     1.44     4.67 <
  -2   1  -3     1.81    -1.08     3.95 <
  -2   1  -3     1.81    -1.08     3.59 <
  -2   1  -3     1.81     2.88     3.24 <
  -2   1  -3     1.81     4.67     3.95 <
  -2   1  -3     1.81     3.95     3.95 <
  -2   1  -3     1.81     3.59     5.39 <
  -2   1  -3     1.81    -0.36     2.52 <
  -2   1  -3     1.81     2.88     3.95 <
   3  -1   3   190.00   193.02    16.53 o
   3  -1   3   190.00   170.02    16.89 o
   3  -1   3   190.00   219.98    16.53 o
  -3   1  -3   194.32   193.74    15.10 o
  -3   1  -3   194.32   193.38    16.18 o
  -3   1  -3   194.32   190.51    15.10 o
  -3   1  -3   194.32   196.98    17.61 o
  -3   1  -3   194.32   171.46    17.25 o
  -3   1  -3   194.32   163.91    15.46 o
  -3   1  -3   194.32   190.87    16.18 o
   4  -1   3   359.88   336.45    27.68 o
   4  -1   3   359.88   341.12    29.12 o
   4  -1   3   359.88   346.15    29.12 o
   4  -1   3   359.88   384.97    27.32 o
   4  -1   3   359.88   350.46    28.04 o
   4  -1   3   359.88   325.66    27.68 o
  -4   1  -3   359.30   335.37    28.04 o
  -4   1  -3   359.30   351.90    28.04 o
  -4   1  -3   359.30   371.67    26.96 o
  -4   1  -3   359.30   323.51    28.76 o
  -4   1  -3   359.30   347.95    27.32 o
  -4   1  -3   359.30   324.22    28.40 o
  -4   1  -3   359.30   365.20    28.40 o
  -4   1  -3   359.30   378.86    27.32 o
  -4   1  -3   359.30   384.97    28.40 o
   5  -1   3    15.26     7.55    11.50 <
   5  -1   3    15.26     6.47     9.71 <
   5  -1   3    15.26    20.13     8.63 <
   5  -1   3    15.26    -2.16     6.83 <
   5  -1   3    15.26    12.22     5.75 <
  -5   1  -3    14.83    12.58    10.78 <
  -5   1  -3    14.83    -0.36     7.91 <
  -5   1  -3    14.83     1.44     6.83 <
  -5   1  -3    14.83     8.27     7.91 <
  -5   1  -3    14.83     7.91     7.91 <
   6  -1   3   373.74   397.91    33.79 o
   6  -1   3   373.74   412.65    35.23 o
  -6   1  -3   379.10   392.88    33.43 o
  -6   1  -3   379.10   402.22    34.87 o
  -6   1  -3   379.10   361.61    31.27 o
  -6   1  -3   379.10   415.16    37.02 o
   7  -1   3   139.91   104.60    17.25 o
  -7   1  -3   139.57   128.32    15.10 o
  -7   1  -3   139.57   106.76    23.00 o
  -6   0   3   866.30   891.43    65.78 o
   6   0  -3   864.33   962.25    67.58 o
   6   0  -3   864.33   794.74    67.94 o
  -5   0   3   280.73   287.20    22.65 o
  -5   0   3   280.73   275.70    25.16 o
   5   0  -3   277.04   265.27    23.72 o
   5   0  -3   277.04   296.90    26.60 o
   5   0  -3   277.04   295.11    24.80 o
   5   0  -3   277.04   295.47    23.36 o
   5   0  -3   277.04   289.72    25.88 o
   5   0  -3   277.04   276.78    26.24 o
  -4   0   3   992.09  1076.91    72.97 o
  -4   0   3   992.09   913.36    72.97 o
  -4   0   3   992.09  1067.21    72.61 o
  -4   0   3   992.09   978.42    71.17 o
  -4   0   3   992.09   966.20    72.61 o
  -4   0   3   992.09  1082.66    71.89 o
   4   0  -3   985.12  1034.50    72.97 o
   4   0  -3   985.12   954.34    71.89 o
   4   0  -3   985.12  1084.46    74.05 o
   4   0  -3   985.12   937.09    72.61 o
   4   0  -3   985.12  1080.15    72.97 o
   4   0  -3   985.12   994.60    72.97 o
   4   0  -3   985.12  1014.73    73.33 o
  -3   0   3  7699.36  7875.54   561.10 o
  -3   0   3  7699.36  7879.50   561.10 o
  -3   0   3  7699.36  9029.74   561.82 o
  -3   0   3  7699.36  7594.81   560.74 o
  -3   0   3  7699.36  7042.70   561.46 o
   3   0  -3  7694.38  7778.85   561.82 o
   3   0  -3  7694.38  9036.92   561.82 o
   3   0  -3  7694.38  8224.57   561.46 o
   3   0  -3  7694.38  8376.25   561.46 o
   3   0  -3  7694.38  9335.99   562.18 o
   3   0  -3  7694.38  8628.23   561.10 o
   3   0  -3  7694.38  7671.37   562.18 o
  -2   0   3   415.07   414.09    29.12 o
  -2   0   3   415.07   354.42    30.19 o
  -2   0   3   415.07   413.37    28.76 o
  -2   0   3   415.07   370.23    29.47 o
  -2   0   3   415.07   444.28    29.12 o
  -2   0   3   415.07   410.49    29.47 o
   2   0  -3   412.52   411.57    29.83 o
   2   0  -3   412.52   359.45    29.47 o
   2   0  -3   412.52   434.93    29.12 o
   2   0  -3   412.52   351.18    29.12 o
   2   0  -3   412.52   445.36    29.12 o
   2   0  -3   412.52   433.86    29.47 o
   2   0  -3   412.52   423.43    29.47 o
   2   0  -3   412.52   445.72    29.83 o
   1   0  -3   163.01   149.89    10.78 o
   1   0  -3   163.01   154.92    10.78 o
   1   0  -3   163.01   128.68    11.50 o
   1   0  -3   163.01   141.62    10.78 o
   1   0   3   164.30   168.94    12.94 o
   1   0   3   164.30   165.71    13.30 o
   1   0   3   164.30   167.86    13.30 o
   1   0   3   164.30   159.60    13.66 o
  -1   0  -3   163.35   187.99    12.94 o
  -1   0  -3   163.35   174.33    13.30 o
  -1   0  -3   163.35   162.83    13.30 o
  -1   0  -3   163.35   167.86    13.66 o
  -1   0  -3   163.35   170.02    14.38 o
  -1   0  -3   163.35   182.60    13.66 o
  -1   0  -3   163.35   190.51    14.02 o
   2   0   3   415.20   447.15    30.91 o
   2   0   3   415.20   440.33    31.27 o
   2   0   3   415.20   448.59    31.63 o
   2   0   3   415.20   471.96    31.99 o
   2   0   3   415.20   472.68    32.35 o
   2   0   3   415.20   482.02    31.99 o
  -2   0  -3   412.60   470.52    31.27 o
  -2   0  -3   412.60   404.02    31.27 o
  -2   0  -3   412.60   447.15    31.27 o
  -2   0  -3   412.60   402.94    31.63 o
  -2   0  -3   412.60   457.22    31.99 o
  -2   0  -3   412.60   426.31    31.27 o
  -2   0  -3   412.60   374.55    31.63 o
  -2   0  -3   412.60   367.36    31.63 o
  -2   0  -3   412.60   406.54    30.91 o
   3   0   3  7699.23  9541.23   606.39 o
   3   0   3  7699.23  7678.56   605.67 o
   3   0   3  7699.23  9567.47   606.39 o
   3   0   3  7699.23  7709.48   606.03 o
   3   0   3  7699.23  8581.14   605.67 o
   3   0   3  7699.23  9965.74   607.11 o
  -3   0  -3  7694.23  8673.16   605.67 o
  -3   0  -3  7694.23  8635.78   605.67 o
  -3   0  -3  7694.23  8124.28   606.03 o
  -3   0  -3  7694.23  9250.44   606.75 o
  -3   0  -3  7694.23  9449.57   606.39 o
  -3   0  -3  7694.23  9101.62   606.39 o
   4   0   3   992.88  1005.38    72.25 o
   4   0   3   992.88  1062.17    73.33 o
   4   0   3   992.88   966.56    70.81 o
   4   0   3   992.88   994.60    72.25 o
   4   0   3   992.88   964.04    71.89 o
   4   0   3   992.88   933.49    72.25 o
  -4   0  -3   985.97   943.55    71.89 o
  -4   0  -3   985.97  1014.73    72.25 o
  -4   0  -3   985.97  1054.27    70.81 o
  -4   0  -3   985.97  1019.40    73.33 o
  -4   0  -3   985.97  1009.69    70.81 o
  -4   0  -3   985.97  1050.67    71.89 o
  -4   0  -3   985.97  1070.08    71.53 o
  -4   0  -3   985.97   925.58    71.53 o
   5   0   3   280.82   283.25    25.88 o
   5   0   3   280.82   329.98    27.32 o
   5   0   3   280.82   273.90    26.24 o
   5   0   3   280.82   297.98    25.16 o
  -5   0  -3   277.08   306.25    23.72 o
  -5   0  -3   277.08   303.02    29.83 o
  -5   0  -3   277.08   246.58    29.12 o
   6   0   3   866.15   758.44    62.18 o
   6   0   3   866.15   825.30    63.62 o
  -6   0  -3   864.16   941.76    64.70 o
  -7   1   3    72.55    87.71    16.89 o
  -6   1   3   266.88   298.34    27.68 o
   6  -1  -3   267.12   253.77    26.60 o
   6  -1  -3   267.12   248.74    24.80 o
   6  -1  -3   267.12   269.95    25.52 o
   6  -1  -3   267.12   289.72    27.32 o
   6  -1  -3   267.12   305.89    26.96 o
  -5   1   3    38.56   109.99    13.66 o
  -5   1   3    38.56    72.61    10.42 o
   5  -1  -3    36.83   109.63    14.02 o
   5  -1  -3    36.83    81.24    10.78 o
  -4   1   3   234.62   278.21    20.13 o
  -4   1   3   234.62   263.12    19.41 o
  -4   1   3   234.62   276.06    21.93 o
  -4   1   3   234.62   244.07    20.13 o
  -4   1   3   234.62   226.81    21.93 o
  -4   1   3   234.62   263.84    21.93 o
   4  -1  -3   231.75   234.00    21.57 o
   4  -1  -3   231.75   249.10    22.29 o
   4  -1  -3   231.75   210.28    21.57 o
   4  -1  -3   231.75   254.13    20.13 o
   4  -1  -3   231.75   228.25    21.21 o
   4  -1  -3   231.75   266.35    21.93 o
  -3   1   3    89.37   108.91     8.99 o
  -3   1   3    89.37    86.99    10.78 o
  -3   1   3    89.37    79.80    12.58 o
   3  -1  -3    88.10   108.19     9.71 o
   3  -1  -3    88.10    94.89    11.50 o
   3  -1  -3    88.10   112.51    11.86 o
   3  -1  -3    88.10    98.49    11.14 o
   3  -1  -3    88.10    82.31    10.78 o
   3  -1  -3    88.10    84.83    11.50 o
   3  -1  -3    88.10    81.95    10.42 o
   3  -1  -3    88.10   105.32    10.06 o
  -2   1   3    13.78    11.14     4.67 <
  -2   1   3    13.78     6.83     2.88 <
  -2   1   3    13.78    10.78     3.95 <
  -2   1   3    13.78     2.88     4.31 <
  -2   1   3    13.78    11.14     4.31 <
  -2   1   3    13.78     7.91     3.59 <
   2  -1  -3    13.02     4.31     4.67 <
   2  -1  -3    13.02     4.67     3.24 <
   2  -1  -3    13.02     5.39     3.95 <
   2  -1  -3    13.02     6.47     3.59 <
   2  -1  -3    13.02    16.18     3.59 o
  -1   1   3   164.30   118.98     8.99 o
  -1   1   3   164.30    98.13    10.06 o
  -1   1   3   164.30   113.59     9.35 o
  -1   1   3   164.30   124.01     9.35 o
   1  -1  -3   163.35   126.17    10.42 o
   0   1   3   163.97   167.86    12.58 o
   0   1   3   163.97   168.94    12.94 o
   0   1   3   163.97   156.36    13.30 o
   0  -1  -3   163.01   178.65    12.58 o
   0  -1  -3   163.01   179.37    14.02 o
   0  -1  -3   163.01   131.20    13.30 o
   0  -1  -3   163.01   174.69    13.30 o
   0  -1  -3   163.01   173.61    13.30 o
   1   1   3    13.78     8.63     5.39 <
   1   1   3    13.78     7.55     5.39 <
   1   1   3    13.78    12.22     4.67 <
   1   1   3    13.78     6.11     4.31 <
   1   1   3    13.78     1.44     3.59 <
   1   1   3    13.78     3.59     4.67 <
  -1  -1  -3    13.02     3.95     3.95 <
  -1  -1  -3    13.02    17.25     5.39 o
  -1  -1  -3    13.02    22.29     6.47 o
  -1  -1  -3    13.02    14.38     6.11 <
  -1  -1  -3    13.02    11.86     4.67 <
  -1  -1  -3    13.02     9.35     4.67 <
  -1  -1  -3    13.02     6.47     4.31 <
  -1  -1  -3    13.02     5.39     3.95 <
   2   1   3    89.03    91.66    11.86 o
   2   1   3    89.03    74.77    11.50 o
   2   1   3    89.03    71.53    12.22 o
   2   1   3    89.03   101.72    10.42 o
   2   1   3    89.03   124.73    12.94 o
  -2  -1  -3    87.77    88.42    12.58 o
  -2  -1  -3    87.77    90.22    11.86 o
  -2  -1  -3    87.77    86.27    11.86 o
  -2  -1  -3    87.77    94.89    10.42 o
  -2  -1  -3    87.77   107.12    11.86 o
  -2  -1  -3    87.77    99.57    10.06 o
  -2  -1  -3    87.77   116.10    11.14 o
   3   1   3   235.59   258.80    21.93 o
   3   1   3   235.59   229.69    22.29 o
   3   1   3   235.59   248.38    21.57 o
   3   1   3   235.59   240.47    21.93 o
   3   1   3   235.59   232.92    21.93 o
  -3  -1  -3   232.69   259.88    20.49 o
  -3  -1  -3   232.69   259.52    22.29 o
  -3  -1  -3   232.69   270.67    21.57 o
  -3  -1  -3   232.69   239.75    22.29 o
  -3  -1  -3   232.69   226.09    23.36 o
  -3  -1  -3   232.69   231.85    21.93 o
  -3  -1  -3   232.69   263.84    20.49 o
  -3  -1  -3   232.69   289.00    21.57 o
   4   1   3    38.83    49.96    13.30 o
   4   1   3    38.83    70.45    14.38 o
  -4  -1  -3    37.10    69.37    10.06 o
  -4  -1  -3    37.10    93.46    11.86 o
  -4  -1  -3    37.10    85.55    14.02 o
  -4  -1  -3    37.10    63.62     9.71 o
  -4  -1  -3    37.10    65.42    10.78 o
   5   1   3   266.66   211.72    24.08 o
   5   1   3   266.66   238.68    25.16 o
   5   1   3   266.66   285.40    24.08 o
  -5  -1  -3   266.91   306.61    28.04 o
  -5  -1  -3   266.91   217.47    25.52 o
  -7   2   3    37.01    28.04    12.58 <
   7  -2  -3    39.71    15.10     9.71 <
   7  -2  -3    39.71    26.60    13.30 <
  -6   2   3    60.94    40.26    11.86 o
  -6   2   3    60.94    34.51    13.66 <
  -6   2   3    60.94    55.36     8.27 o
   6  -2  -3    61.38    31.99    10.78 <
   6  -2  -3    61.38    62.90    11.14 o
   6  -2  -3    61.38    78.72    13.30 o
   6  -2  -3    61.38    64.34    10.42 o
   6  -2  -3    61.38    51.04    15.46 o
   6  -2  -3    61.38    35.94    10.78 o
  -5   2   3   412.25   472.68    37.74 o
  -5   2   3   412.25   464.77    36.66 o
  -5   2   3   412.25   462.25    34.15 o
  -5   2   3   412.25   531.27    36.66 o
  -5   2   3   412.25   502.15    34.87 o
  -5   2   3   412.25   458.66    35.94 o
  -5   2   3   412.25   494.24    35.23 o
   5  -2  -3   411.04   489.57    36.30 o
   5  -2  -3   411.04   416.96    36.66 o
   5  -2  -3   411.04   447.52    37.02 o
   5  -2  -3   411.04   512.22    37.02 o
   5  -2  -3   411.04   448.23    34.87 o
   5  -2  -3   411.04   483.46    38.46 o
   5  -2  -3   411.04   414.80    35.94 o
   5  -2  -3   411.04   414.80    35.23 o
  -4   2   3    12.23     5.75     5.75 <
  -4   2   3    12.23     1.08     8.27 <
  -4   2   3    12.23     2.16     7.91 <
  -4   2   3    12.23     3.24     4.67 <
  -4   2   3    12.23    13.30     6.47 <
  -4   2   3    12.23    19.05     7.19 <
  -4   2   3    12.23     5.03     4.67 <
  -4   2   3    12.23     3.95     7.19 <
   4  -2  -3    13.20     0.00     7.91 <
   4  -2  -3    13.20     3.59     7.91 <
   4  -2  -3    13.20    -3.24     6.47 <
   4  -2  -3    13.20     4.31     7.55 <
   4  -2  -3    13.20     7.19     8.63 <
   4  -2  -3    13.20     7.55     8.27 <
   4  -2  -3    13.20     3.24     7.91 <
   4  -2  -3    13.20    -3.24     6.11 <
  -3   2   3    89.03    95.25     8.99 o
  -3   2   3    89.03    97.05     9.35 o
  -3   2   3    89.03    80.52    11.50 o
  -3   2   3    89.03   115.02     9.71 o
  -3   2   3    89.03    88.42    11.14 o
   3  -2  -3    87.77    86.27    10.42 o
   3  -2  -3    87.77    79.08    11.50 o
   3  -2  -3    87.77    75.13     9.71 o
   3  -2  -3    87.77    93.46    10.42 o
   3  -2  -3    87.77   103.16    11.50 o
   3  -2  -3    87.77   105.32     9.71 o
  -2   2   3   415.20   331.41    29.47 o
  -2   2   3   415.20   424.15    29.83 o
  -2   2   3   415.20   430.62    29.47 o
  -2   2   3   415.20   437.09    28.76 o
  -2   2   3   415.20   407.98    29.12 o
   2  -2  -3   412.60   351.90    28.76 o
   2  -2  -3   412.60   376.34    29.83 o
   2  -2  -3   412.60   402.58    29.12 o
   2  -2  -3   412.60   414.80    29.83 o
   2  -2  -3   412.60   428.11    29.47 o
   2  -2  -3   412.60   455.78    29.12 o
  -1   2   3     1.94    -1.44     3.24 <
  -1   2   3     1.94    -0.36     3.59 <
  -1   2   3     1.94     2.16     3.59 <
  -1   2   3     1.94     1.44     3.24 <
  -1   2   3     1.94     3.95     5.03 <
  -1   2   3     1.94     2.52     3.59 <
   1  -2  -3     1.81     2.52     4.67 <
   1  -2  -3     1.81     5.03     4.31 <
   1  -2  -3     1.81    -0.36     3.59 <
   1  -2  -3     1.81     3.24     3.59 <
   1  -2  -3     1.81    -1.80     4.31 <
   1  -2  -3     1.81     4.31     4.31 <
   1  -2  -3     1.81     9.35     5.03 <
   0   2   3   415.07   416.96    31.27 o
   0   2   3   415.07   424.15    31.27 o
   0   2   3   415.07   442.12    30.55 o
   0   2   3   415.07   416.60    30.91 o
   0  -2  -3   412.52   432.42    30.55 o
   0  -2  -3   412.52   455.42    31.27 o
   0  -2  -3   412.52   431.70    31.27 o
   0  -2  -3   412.52   365.20    30.55 o
   0  -2  -3   412.52   452.91    30.91 o
   0  -2  -3   412.52   403.66    30.91 o
   1   2   3    89.37    76.92    11.14 o
   1   2   3    89.37   103.52    10.06 o
   1   2   3    89.37    86.27    12.22 o
   1   2   3    89.37    81.95    12.22 o
  -1  -2  -3    88.10    90.94    13.66 o
  -1  -2  -3    88.10    92.38    11.50 o
  -1  -2  -3    88.10    95.97    10.78 o
  -1  -2  -3    88.10    98.85    10.06 o
  -1  -2  -3    88.10    93.10    12.58 o
   2   2   3    12.23     7.19     7.19 <
   2   2   3    12.23    -1.08     7.19 <
   2   2   3    12.23     9.71     7.91 <
   2   2   3    12.23    -0.36     8.99 <
   2   2   3    12.23     7.19     8.99 <
   2   2   3    12.23     4.67     8.27 <
  -2  -2  -3    13.20     3.59     6.83 <
  -2  -2  -3    13.20     7.91     6.83 <
  -2  -2  -3    13.20    -3.59     5.75 <
  -2  -2  -3    13.20    -2.16     7.55 <
  -2  -2  -3    13.20     0.36     6.11 <
  -2  -2  -3    13.20    13.66     7.19 <
  -2  -2  -3    13.20    -3.59     8.27 <
  -2  -2  -3    13.20     1.08     8.27 <
   3   2   3   411.17   507.18    36.30 o
   3   2   3   411.17   506.11    36.30 o
   3   2   3   411.17   420.20    36.66 o
  -3  -2  -3   410.05   438.17    35.94 o
  -3  -2  -3   410.05   388.21    36.66 o
  -3  -2  -3   410.05   445.00    37.02 o
  -3  -2  -3   410.05   470.52    35.59 o
  -3  -2  -3   410.05   448.23    34.51 o
  -3  -2  -3   410.05   413.01    34.15 o
  -3  -2  -3   410.05   511.50    35.23 o
  -3  -2  -3   410.05   486.70    36.66 o
  -3  -2  -3   410.05   430.98    34.51 o
  -4  -2  -3    61.94    38.82     8.63 o
  -4  -2  -3    61.94    33.07    12.94 <
  -4  -2  -3    61.94    28.04     8.63 o
  -4  -2  -3    61.94    60.03    10.78 o
  -4  -2  -3    61.94    37.02    10.78 o
  -7   3   3   566.59   546.00    41.70 o
  -7   3   3   566.59   445.72    44.93 o
   7  -3  -3   559.31   532.70    41.70 o
   7  -3  -3   559.31   519.41    41.34 o
   7  -3  -3   559.31   487.05    42.42 o
  -6   3   3  1584.71  1540.96   109.27 o
  -6   3   3  1584.71  1424.14   109.63 o
  -6   3   3  1584.71  1475.90   109.27 o
  -6   3   3  1584.71  1805.88   112.87 o
  -6   3   3  1584.71  1371.30   109.27 o
  -6   3   3  1584.71  1824.57   113.59 o
   6  -3  -3  1581.96  1712.06   112.87 o
   6  -3  -3  1581.96  1689.05   112.15 o
   6  -3  -3  1581.96  1567.92   111.43 o
   6  -3  -3  1581.96  1340.75   111.43 o
  -5   3   3   411.17   441.05    33.79 o
  -5   3   3   411.17   439.97    33.79 o
  -5   3   3   411.17   507.90    36.30 o
  -5   3   3   411.17   493.52    34.15 o
  -5   3   3   411.17   500.71    34.15 o
  -5   3   3   411.17   464.41    34.51 o
   5  -3  -3   410.05   445.72    35.59 o
   5  -3  -3   410.05   413.01    36.30 o
   5  -3  -3   410.05   448.95    34.51 o
   5  -3  -3   410.05   474.11    35.94 o
   5  -3  -3   410.05   447.52    36.30 o
   5  -3  -3   410.05   447.52    35.23 o
  -4   3   3   235.59   224.30    19.41 o
  -4   3   3   235.59   249.82    21.57 o
  -4   3   3   235.59   239.39    22.29 o
  -4   3   3   235.59   245.15    20.85 o
  -4   3   3   235.59   261.68    20.49 o
  -4   3   3   235.59   254.49    19.41 o
  -4   3   3   235.59   197.70    19.05 o
  -4   3   3   235.59   259.16    19.77 o
   4  -3  -3   232.69   246.94    20.85 o
   4  -3  -3   232.69   239.03    21.21 o
   4  -3  -3   232.69   244.79    20.49 o
  -3   3   3  7699.23  9035.49   573.68 o
  -3   3   3  7699.23  9039.80   574.76 o
  -3   3   3  7699.23  8109.18   574.04 o
  -3   3   3  7699.23  7530.11   573.32 o
  -3   3   3  7699.23  9385.23   574.40 o
  -3   3   3  7699.23  9091.20   574.76 o
  -3   3   3  7699.23  7555.99   572.96 o
  -3   3   3  7699.23  7834.92   573.68 o
   3  -3  -3  7694.23  9465.03   574.76 o
   3  -3  -3  7694.23  8352.17   573.32 o
   3  -3  -3  7694.23  7223.14   574.04 o
   3  -3  -3  7694.23  8833.12   574.04 o
   3  -3  -3  7694.23  7568.21   573.32 o
  -2   3   3   190.01   149.17    15.46 o
  -2   3   3   190.01   141.62    15.10 o
  -2   3   3   190.01   187.99    17.97 o
   2  -3  -3   194.32   171.82    14.38 o
   2  -3  -3   194.32   192.31    15.46 o
   2  -3  -3   194.32   195.54    16.53 o
   2  -3  -3   194.32   198.78    15.82 o
  -1   3   3   189.68   146.30    15.10 o
  -1   3   3   189.68   152.05    15.46 o
  -1   3   3   189.68   189.07    16.89 o
   1  -3  -3   193.96   178.29    15.46 o
   1  -3  -3   193.96   191.23    15.46 o
   1  -3  -3   193.96   182.60    15.82 o
   1  -3  -3   193.96   173.26    16.89 o
   0   3   3  7699.36  7426.95   570.45 o
   0   3   3  7699.36  8535.13   570.81 o
   0   3   3  7699.36  9116.36   571.88 o
   0   3   3  7699.36  8707.67   571.16 o
   0   3   3  7699.36  9234.62   571.53 o
   0  -3  -3  7694.38  8217.02   570.45 o
   0  -3  -3  7694.38  7617.46   570.81 o
   0  -3  -3  7694.38  8857.92   571.53 o
   0  -3  -3  7694.38  7596.97   570.45 o
   0  -3  -3  7694.38  7553.12   570.81 o
   0  -3  -3  7694.38  8885.24   571.16 o
   1   3   3   234.62   264.91    21.21 o
   1   3   3   234.62   272.82    22.29 o
   1   3   3   234.62   221.78    25.52 o
   1   3   3   234.62   249.46    22.65 o
  -1  -3  -3   231.75   248.74    20.85 o
  -1  -3  -3   231.75   275.34    22.29 o
  -1  -3  -3   231.75   251.26    23.72 o
  -1  -3  -3   231.75   243.35    23.36 o
  -1  -3  -3   231.75   253.41    23.00 o
  -1  -3  -3   231.75   276.78    21.57 o
  -1  -3  -3   231.75   278.21    26.24 o
  -1  -3  -3   231.75   259.52    21.21 o
   2   3   3   412.25   530.55    36.66 o
   2   3   3   412.25   429.90    35.94 o
   2   3   3   412.25   505.75    37.38 o
   2   3   3   412.25   514.01    39.54 o
   2   3   3   412.25   442.12    38.10 o
  -2  -3  -3   411.04   489.21    35.23 o
  -2  -3  -3   411.04   430.98    37.02 o
  -2  -3  -3   411.04   481.66    36.30 o
  -2  -3  -3   411.04   409.77    38.10 o
  -2  -3  -3   411.04   442.84    35.23 o
  -2  -3  -3   411.04   462.61    35.59 o
  -2  -3  -3   411.04   482.02    37.38 o
  -2  -3  -3   411.04   469.08    37.38 o
   3   3   3  1584.71  1946.06   124.01 o
   3   3   3  1584.71  1895.38   123.29 o
  -3  -3  -3  1581.96  1685.46   121.85 o
  -3  -3  -3  1581.96  1835.71   123.29 o
  -3  -3  -3  1581.96  1462.24   118.98 o
  -3  -3  -3  1581.96  1606.38   120.06 o
  -3  -3  -3  1581.96  1591.64   120.06 o
   4   3   3   564.61   569.01    47.81 o
   4   3   3   564.61   615.74    47.09 o
  -4  -3  -3   557.36   615.38    49.24 o
  -4  -3  -3   557.36   574.04    42.77 o
  -4  -3  -3   557.36   561.46    46.37 o
  -7   4   3   564.61   593.81    44.21 o
  -7   4   3   564.61   547.44    46.37 o
  -7   4   3   564.61   621.85    43.13 o
  -7   4   3   564.61   656.71    52.48 o
   7  -4  -3   557.36   599.92    45.65 o
   7  -4  -3   557.36   531.27    45.29 o
   7  -4  -3   557.36   526.23    48.17 o
  -6   4   3    61.50    43.85     7.55 o
  -6   4   3    61.50    30.91    11.14 <
  -6   4   3    61.50    28.04    10.78 <
   6  -4  -3    61.94    39.90    11.50 o
   6  -4  -3    61.94    43.13    10.78 o
   6  -4  -3    61.94    43.49    11.50 o
   6  -4  -3    61.94    33.43    11.14 o
   6  -4  -3    61.94    34.87     8.63 o
  -5   4   3    38.83    72.97    10.42 o
  -5   4   3    38.83    86.99    10.06 o
  -5   4   3    38.83    76.92    11.14 o
   5  -4  -3    37.10    77.64    12.58 o
   5  -4  -3    37.10    72.61    13.66 o
   5  -4  -3    37.10    60.03    10.06 o
  -4   4   3   992.88  1044.56    73.33 o
  -4   4   3   992.88   984.17    70.45 o
  -4   4   3   992.88   987.77    72.25 o
  -4   4   3   992.88   976.27    71.53 o
  -4   4   3   992.88   938.52    71.17 o
  -4   4   3   992.88   953.62    71.89 o
  -4   4   3   992.88  1016.88    71.53 o
  -4   4   3   992.88  1026.95    73.33 o
  -4   4   3   992.88  1027.67    71.89 o
   4  -4  -3   985.97   916.24    71.53 o
   4  -4  -3   985.97  1016.16    72.25 o
   4  -4  -3   985.97  1039.53    71.17 o
   4  -4  -3   985.97  1135.50    72.61 o
   4  -4  -3   985.97   998.91    72.61 o
   4  -4  -3   985.97   993.16    71.53 o
  -3   4   3   359.88   353.34    28.40 o
  -3   4   3   359.88   416.96    29.12 o
  -3   4   3   359.88   337.52    29.83 o
  -3   4   3   359.88   324.58    28.76 o
  -3   4   3   359.88   377.06    28.76 o
  -3   4   3   359.88   364.12    27.68 o
  -3   4   3   359.88   375.27    28.76 o
   3  -4  -3   359.30   418.76    28.40 o
   3  -4  -3   359.30   384.61    29.12 o
   3  -4  -3   359.30   377.42    30.55 o
   3  -4  -3   359.30   352.98    29.47 o
   3  -4  -3   359.30   320.27    29.47 o
  -2   4   3    12.36     4.31     6.83 <
  -2   4   3    12.36    16.53     8.27 <
  -2   4   3    12.36     1.44     9.71 <
  -2   4   3    12.36    10.78     7.55 <
  -2   4   3    12.36    25.88     8.63 <
   2  -4  -3    13.74     1.44     7.55 <
   2  -4  -3    13.74    10.42     8.99 <
   2  -4  -3    13.74     7.55     6.11 <
   2  -4  -3    13.74     6.83     7.91 <
   2  -4  -3    13.74     8.99     8.99 <
   2  -4  -3    13.74    13.66     7.19 <
   2  -4  -3    13.74     3.59     9.35 <
   2  -4  -3    13.74    16.18     9.35 <
  -1   4   3   361.64   321.35    27.68 o
  -1   4   3   361.64   317.39    29.12 o
  -1   4   3   361.64   402.58    28.76 o
  -1   4   3   361.64   353.34    26.96 o
  -1   4   3   361.64   350.82    28.40 o
  -1   4   3   361.64   361.97    30.55 o
   1  -4  -3   361.10   397.91    28.76 o
   1  -4  -3   361.10   309.85    29.12 o
   1  -4  -3   361.10   332.13    29.12 o
   1  -4  -3   361.10   360.17    28.40 o
   1  -4  -3   361.10   362.33    27.32 o
   1  -4  -3   361.10   381.02    27.68 o
   0   4   3   992.09  1033.78    71.17 o
   0   4   3   992.09  1001.79    71.53 o
   0   4   3   992.09   956.50    72.61 o
   0   4   3   992.09  1023.35    71.53 o
   0   4   3   992.09  1002.15    73.33 o
   0   4   3   992.09   962.25    72.25 o
   0  -4  -3   985.12  1022.99    71.53 o
   0  -4  -3   985.12  1025.15    73.69 o
   0  -4  -3   985.12  1053.19    71.53 o
   0  -4  -3   985.12   991.72    73.33 o
   0  -4  -3   985.12   952.18    71.17 o
   0  -4  -3   985.12  1008.26    71.53 o
   0  -4  -3   985.12   999.99    72.25 o
   1   4   3    38.56    49.24    13.66 o
  -1  -4  -3    36.83    66.86    10.78 o
  -1  -4  -3    36.83    56.79     9.35 o
  -1  -4  -3    36.83    81.95    16.18 o
   2   4   3    60.94    41.70    12.58 o
   2   4   3    60.94    47.45    13.66 o
  -2  -4  -3    61.38    43.13    10.06 o
  -2  -4  -3    61.38    31.99     9.35 o
  -2  -4  -3    61.38    66.86     9.71 o
  -2  -4  -3    61.38    48.89    11.86 o
  -2  -4  -3    61.38    44.93    11.86 o
   3   4   3   566.59   557.15    47.09 o
   3   4   3   566.59   603.52    47.09 o
  -3  -4  -3   559.31   611.78    47.81 o
  -3  -4  -3   559.31   583.39    42.77 o
  -3  -4  -3   559.31   554.99    47.45 o
  -7   5   3    36.92    23.00     8.63 <
   7  -5  -3    39.62    29.83    10.42 <
  -6   5   3   266.66   264.91    26.96 o
  -6   5   3   266.66   277.14    26.96 o
  -6   5   3   266.66   303.73    24.08 o
   6  -5  -3   266.91   270.67    24.80 o
   6  -5  -3   266.91   302.30    26.60 o
   6  -5  -3   266.91   251.62    26.24 o
   6  -5  -3   266.91   255.21    25.88 o
  -5   5   3   280.82   282.53    27.68 o
  -5   5   3   280.82   286.48    24.08 o
   5  -5  -3   277.08   287.56    24.80 o
   5  -5  -3   277.08   299.78    26.60 o
   5  -5  -3   277.08   281.81    25.88 o
   5  -5  -3   277.08   303.02    26.60 o
  -4   5   3    15.26     5.75     7.91 <
  -4   5   3    15.26     9.71     6.11 <
  -4   5   3    15.26    -1.44     8.63 <
  -4   5   3    15.26     2.88     9.71 <
  -4   5   3    15.26     3.24     7.55 <
  -4   5   3    15.26     7.55     7.55 <
   4  -5  -3    14.83    12.94    10.78 <
   4  -5  -3    14.83    10.06     8.63 <
   4  -5  -3    14.83    10.42     6.47 <
   4  -5  -3    14.83     2.52     8.27 <
   4  -5  -3    14.83    15.46     6.47 <
  -3   5   3   313.90   290.08    26.60 o
  -3   5   3   313.90   318.83    28.04 o
  -3   5   3   313.90   357.65    26.96 o
  -3   5   3   313.90   336.08    26.96 o
  -3   5   3   313.90   315.24    28.40 o
  -3   5   3   313.90   365.20    27.68 o
  -3   5   3   313.90   323.14    26.24 o
   3  -5  -3   312.20   309.13    27.68 o
   3  -5  -3   312.20   326.74    27.68 o
   3  -5  -3   312.20   348.31    26.60 o
   3  -5  -3   312.20   331.41    27.68 o
   3  -5  -3   312.20   369.51    26.96 o
   3  -5  -3   312.20   326.74    28.40 o
  -2   5   3   313.03   333.21    27.32 o
  -2   5   3   313.03   317.39    26.60 o
  -2   5   3   313.03   323.51    29.12 o
  -2   5   3   313.03   384.25    29.83 o
  -2   5   3   313.03   351.90    28.76 o
   2  -5  -3   311.29   319.91    29.12 o
   2  -5  -3   311.29   323.51    26.96 o
   2  -5  -3   311.29   372.39    27.32 o
   2  -5  -3   311.29   364.84    27.32 o
   2  -5  -3   311.29   331.77    28.40 o
   2  -5  -3   311.29   345.43    29.83 o
  -1   5   3    15.31     9.35     7.55 <
  -1   5   3    15.31     6.47     8.63 <
  -1   5   3    15.31     5.75     7.91 <
   1  -5  -3    14.87     8.99     6.47 <
   1  -5  -3    14.87     6.47     7.19 <
   1  -5  -3    14.87     1.44     8.63 <
   1  -5  -3    14.87     0.00     7.55 <
   1  -5  -3    14.87    24.08    10.06 <
   0   5   3   280.73   275.34    28.76 o
   0   5   3   280.73   333.93    29.12 o
   0  -5  -3   277.04   300.50    29.12 o
   0  -5  -3   277.04   327.46    25.88 o
   1   5   3   266.88   262.76    28.04 o
  -1  -5  -3   267.12   273.90    26.96 o
  -1  -5  -3   267.12   286.84    23.72 o
  -2  -5  -3    39.71    20.85    15.82 <
  -2  -5  -3    39.71    22.65     7.55 o
  -2  -5  -3    39.71     1.80    19.41 <
  -7   6   3    73.13    51.04    18.69 <
  -6   6   3   866.15   808.04    64.70 o
  -6   6   3   866.15   974.11    67.94 o
   6  -6  -3   864.16   878.14    66.86 o
  -5   6   3   373.74   429.18    37.38 o
  -5   6   3   373.74   427.74    34.87 o
  -5   6   3   373.74   491.01    34.87 o
  -5   6   3   373.74   377.06    36.66 o
   5  -6  -3   379.11   388.92    35.23 o
   5  -6  -3   379.11   381.38    35.94 o
   5  -6  -3   379.11   450.75    35.23 o
  -4   6   3    90.55   120.42    14.38 o
  -4   6   3    90.55    81.95    14.74 o
  -4   6   3    90.55    93.82    17.25 o
  -4   6   3    90.55    96.69    16.53 o
   4  -6  -3    95.36    89.50    11.14 o
   4  -6  -3    95.36    77.64    13.30 o
   4  -6  -3    95.36    54.28    13.66 o
  -3   6   3  1607.05  1604.94   111.43 o
  -3   6   3  1607.05  1423.06   111.79 o
   3  -6  -3  1604.81  1661.02   111.43 o
   3  -6  -3  1604.81  1639.09   112.87 o
   3  -6  -3  1604.81  1710.62   113.59 o
   3  -6  -3  1604.81  1469.43   111.07 o
  -2   6   3    91.16   112.87    14.02 o
  -2   6   3    91.16    58.95    14.02 o
  -2   6   3    91.16    90.58    14.74 o
   2  -6  -3    96.01    81.60    10.78 o
   2  -6  -3    96.01    85.55    14.02 o
   2  -6  -3    96.01    84.83    14.74 o
  -1   6   3   373.58   354.06    33.07 o
   1  -6  -3   378.87   342.20    31.27 o
   1  -6  -3   378.87   384.61    31.27 o
   0   6   3   866.29  1087.69    76.20 o
   0  -6  -3   864.33   852.61    69.37 o
   0  -6  -3   864.33   878.85    69.73 o
  -1  -6  -3    72.31    82.31    16.89 o
  -6   7   3   139.91   127.25    22.29 o
  -5   7   3    49.90    49.24    14.38 o
  -5   7   3    49.90    31.99    17.25 <
  -5   7   3    49.90    41.34    14.02 <
   5  -7  -3    52.93    62.18    15.10 o
   5  -7  -3    52.93    40.62    12.94 o
  -4   7   3   672.82   754.48    56.43 o
  -4   7   3   672.82   700.57    52.48 o
  -4   7   3   672.82   691.58    55.00 o
   4  -7  -3   668.20   701.29    51.76 o
   4  -7  -3   668.20   610.71    53.20 o
  -3   7   3   669.61   647.37    54.64 o
  -3   7   3   669.61   715.66    51.76 o
  -3   7   3   669.61   667.50    52.12 o
   3  -7  -3   664.97   601.00    51.40 o
   2  -7  -3    52.62    44.21    16.18 <
   1  -7   4   137.55   135.87    21.93 o
   2  -7   4    29.79    37.38    10.42 o
   3  -7   4   238.09   288.64    30.91 o
   3  -7   4   238.09   254.85    23.72 o
   4  -7   4   239.20   274.98    23.72 o
   4  -7   4   239.20   267.43    25.88 o
   5  -7   4    29.64    30.19    10.78 <
  -5   7  -4    30.50    26.96    14.38 <
   6  -7   4   136.98    83.03    14.38 o
   0  -6   4    29.22    20.49     8.99 <
   0   6  -4    29.06    37.74    11.14 o
   1  -6   4   748.99   848.30    58.95 o
   1  -6   4   748.99   799.42    57.87 o
   1  -6   4   748.99   823.14    58.59 o
  -1   6  -4   747.43   762.03    61.83 o
  -1   6  -4   747.43   838.60    60.39 o
  -1   6  -4   747.43   736.15    60.75 o
  -1   6  -4   747.43   832.84    58.95 o
  -1   6  -4   747.43   779.65    60.03 o
   2  -6   4   267.86   299.78    24.08 o
   2  -6   4   267.86   283.25    23.72 o
   2  -6   4   267.86   262.04    23.00 o
  -2   6  -4   269.15   269.23    25.52 o
  -2   6  -4   269.15   280.37    25.16 o
  -2   6  -4   269.15   301.58    26.24 o
  -2   6  -4   269.15   286.84    30.19 o
   3  -6   4    39.63    59.31    10.78 o
   3  -6   4    39.63    37.38     7.91 o
   3  -6   4    39.63    61.11    11.86 o
  -3   6  -4    39.71    62.54    11.86 o
  -3   6  -4    39.71    17.97    12.94 <
  -3   6  -4    39.71    13.30    12.58 <
  -3   6  -4    39.71    28.40    10.06 <
   4  -6   4   266.19   277.49    24.44 o
   4  -6   4   266.19   283.61    24.08 o
   4  -6   4   266.19   280.73    22.29 o
  -4   6  -4   267.47   296.19    25.52 o
  -4   6  -4   267.47   291.15    29.83 o
  -4   6  -4   267.47   257.73    25.52 o
  -4   6  -4   267.47   287.92    23.72 o
  -4   6  -4   267.47   274.62    24.80 o
   5  -6   4   750.12   796.54    58.59 o
   5  -6   4   750.12   880.65    59.31 o
   5  -6   4   750.12   749.81    57.51 o
  -5   6  -4   748.59   810.56    59.67 o
  -5   6  -4   748.59   812.72    58.59 o
  -5   6  -4   748.59   705.96    59.67 o
  -5   6  -4   748.59   753.77    61.11 o
  -5   6  -4   748.59   753.41    58.95 o
   6  -6   4    29.50    30.19    10.78 <
  -6   6  -4    29.34    18.33    12.22 <
  -6   6  -4    29.34    31.99    12.22 <
  -6   6  -4    29.34    16.89    16.89 <
  -6   6  -4    29.34    22.65    10.78 <
  -2  -5   4  2509.09  2303.35   163.91 o
  -1  -5   4   291.71   284.33    25.16 o
  -1  -5   4   291.71   215.67    22.65 o
  -1  -5   4   291.71   304.45    23.72 o
   1   5  -4   294.54   258.44    27.68 o
   1   5  -4   294.54   296.55    27.32 o
   1   5  -4   294.54   306.97    26.60 o
   1   5  -4   294.54   240.47    23.36 o
   0  -5   4    80.08    83.03    11.14 o
   0  -5   4    80.08    84.47    10.06 o
   0   5  -4    76.85    78.00    14.02 o
   0   5  -4    76.85   102.08    16.53 o
   0   5  -4    76.85   114.31    17.97 o
   0   5  -4    76.85    89.86    17.61 o
   0   5  -4    76.85    77.64    13.30 o
   0   5  -4    76.85    68.30    12.94 o
   1  -5   4  7720.77  7254.05   536.30 o
   1  -5   4  7720.77  7379.14   536.66 o
   1  -5   4  7720.77  7809.40   538.82 o
   1  -5   4  7720.77  7008.19   535.58 o
  -1   5  -4  7703.96  7985.17   536.66 o
  -1   5  -4  7703.96  9018.95   539.17 o
  -1   5  -4  7703.96  8461.08   537.74 o
  -1   5  -4  7703.96  8425.86   538.10 o
  -1   5  -4  7703.96  7086.91   536.66 o
  -1   5  -4  7703.96  7875.54   539.53 o
   2  -5   4   159.38   181.16    15.10 o
   2  -5   4   159.38   210.28    16.53 o
   2  -5   4   159.38   175.77    16.53 o
   2  -5   4   159.38   183.32    15.46 o
   2  -5   4   159.38   161.75    17.97 o
   2  -5   4   159.38   177.21    16.18 o
  -2   5  -4   161.16   144.50    17.25 o
  -2   5  -4   161.16   154.20    15.82 o
  -2   5  -4   161.16   138.39    18.33 o
   3  -5   4   160.05   163.91    15.46 o
   3  -5   4   160.05   158.52    13.30 o
  -3   5  -4   161.84   142.70    16.18 o
  -3   5  -4   161.84   131.20    15.82 o
  -3   5  -4   161.84   133.71    16.18 o
  -3   5  -4   161.84   148.45    18.69 o
  -3   5  -4   161.84   143.06    14.74 o
  -3   5  -4   161.84   158.88    14.74 o
   4  -5   4  7721.21  8465.40   535.58 o
   4  -5   4  7721.21  7110.63   532.34 o
   4  -5   4  7721.21  7493.81   533.78 o
   4  -5   4  7721.21  7183.96   532.70 o
   4  -5   4  7721.21  7883.09   534.86 o
  -4   5  -4  7704.42  8739.30   536.66 o
  -4   5  -4  7704.42  8335.28   533.78 o
  -4   5  -4  7704.42  8167.41   536.30 o
  -4   5  -4  7704.42  8567.84   534.86 o
  -4   5  -4  7704.42  7047.73   533.78 o
  -4   5  -4  7704.42  6566.79   533.06 o
  -4   5  -4  7704.42  7857.57   534.14 o
   5  -5   4    80.48    89.14    12.22 o
   5  -5   4    80.48    57.51    12.22 o
  -5   5  -4    77.24    70.81    16.89 o
  -5   5  -4    77.24    88.42    12.22 o
  -5   5  -4    77.24    61.83    12.58 o
  -5   5  -4    77.24    58.59    13.66 o
  -5   5  -4    77.24    92.74    14.02 o
   6  -5   4   291.68   252.33    25.16 o
   6  -5   4   291.68   340.76    26.24 o
  -6   5  -4   294.54   308.77    27.68 o
  -6   5  -4   294.54   337.88    25.88 o
  -6   5  -4   294.54   262.40    26.60 o
  -6   5  -4   294.54   260.96    27.68 o
  -6   5  -4   294.54   289.72    29.47 o
   7  -5   4  2509.30  2112.49   153.84 o
  -7   5  -4  2504.55  2209.54   156.36 o
  -7   5  -4  2504.55  2226.79   157.44 o
  -3  -4   4   217.61   223.94    21.93 o
   3   4  -4   217.88   234.36    23.72 o
   3   4  -4   217.88   179.73    21.21 o
  -2  -4   4   214.30   209.20    18.33 o
  -2  -4   4   214.30   222.86    18.69 o
  -2  -4   4   214.30   250.90    21.57 o
  -2  -4   4   214.30   223.94    19.05 o
  -2  -4   4   214.30   226.09    20.49 o
   2   4  -4   217.01   203.45    20.49 o
   2   4  -4   217.01   241.55    21.57 o
   2   4  -4   217.01   203.45    22.29 o
   2   4  -4   217.01   211.00    23.00 o
   2   4  -4   217.01   195.54    21.21 o
  -1  -4   4    13.80    -2.88     6.83 <
  -1  -4   4    13.80     8.99     5.75 <
  -1  -4   4    13.80     8.63     8.27 <
  -1  -4   4    13.80    11.50     6.11 <
  -1  -4   4    13.80     7.55     7.19 <
  -1  -4   4    13.80    14.74     7.55 <
   1   4  -4    13.74     6.47     6.83 <
   1   4  -4    13.74     2.52     8.99 <
   1   4  -4    13.74    15.10     8.63 <
   1   4  -4    13.74    15.10    10.06 <
   1   4  -4    13.74     5.39     8.99 <
   0  -4   4   316.03   304.81    25.88 o
   0  -4   4   316.03   323.86    28.04 o
   0  -4   4   316.03   338.24    27.32 o
   0  -4   4   316.03   375.62    26.96 o
   0  -4   4   316.03   375.62    27.32 o
   0   4  -4   316.10   309.13    29.12 o
   0   4  -4   316.10   368.44    30.91 o
   0   4  -4   316.10   368.08    26.60 o
   0   4  -4   316.10   378.50    27.68 o
   0   4  -4   316.10   324.94    28.40 o
   1  -4   4   309.78   314.52    25.16 o
   1  -4   4   309.78   334.29    25.52 o
   1  -4   4   309.78   287.56    26.24 o
   1  -4   4   309.78   363.04    25.88 o
   1  -4   4   309.78   336.45    25.88 o
   1  -4   4   309.78   341.12    24.80 o
  -1   4  -4   312.80   379.58    26.96 o
  -1   4  -4   312.80   306.61    26.24 o
  -1   4  -4   312.80   320.63    25.16 o
  -1   4  -4   312.80   324.58    27.68 o
  -1   4  -4   312.80   324.94    25.16 o
   2  -4   4    15.39     5.39     5.03 <
   2  -4   4    15.39    12.94     5.39 <
   2  -4   4    15.39     3.59     5.03 <
   2  -4   4    15.39     1.44     7.91 <
  -2   4  -4    16.62     5.39     8.99 <
  -2   4  -4    16.62    11.50     6.83 <
  -2   4  -4    16.62     7.91     7.19 <
  -2   4  -4    16.62    -1.08     7.55 <
  -2   4  -4    16.62    10.42     6.11 <
  -2   4  -4    16.62     6.11     8.27 <
   3  -4   4   308.73   334.29    25.16 o
   3  -4   4   308.73   362.68    26.60 o
   3  -4   4   308.73   355.14    26.24 o
   3  -4   4   308.73   363.76    26.60 o
   3  -4   4   308.73   298.34    26.96 o
   3  -4   4   308.73   356.57    26.60 o
   3  -4   4   308.73   341.84    25.16 o
  -3   4  -4   311.68   306.97    26.60 o
  -3   4  -4   311.68   337.52    28.40 o
  -3   4  -4   311.68   310.92    25.88 o
  -3   4  -4   311.68   332.49    31.27 o
  -3   4  -4   311.68   368.80    26.96 o
  -3   4  -4   311.68   319.19    27.32 o
  -3   4  -4   311.68   365.56    28.04 o
   4  -4   4   316.58   394.68    26.60 o
   4  -4   4   316.58   321.71    24.80 o
   4  -4   4   316.58   328.90    25.88 o
  -4   4  -4   316.72   375.27    26.96 o
  -4   4  -4   316.72   317.04    25.88 o
  -4   4  -4   316.72   264.91    28.40 o
  -4   4  -4   316.72   303.73    25.16 o
  -4   4  -4   316.72   346.15    26.60 o
  -4   4  -4   316.72   349.03    27.68 o
  -4   4  -4   316.72   292.23    26.60 o
   5  -4   4    13.84     6.47     5.03 <
   5  -4   4    13.84     9.71     7.19 <
   5  -4   4    13.84    10.06     8.99 <
   5  -4   4    13.84     4.67     5.75 <
   5  -4   4    13.84     9.71     7.91 <
  -5   4  -4    13.78    11.50     9.35 <
  -5   4  -4    13.78     2.16    11.14 <
  -5   4  -4    13.78     9.35     6.11 <
  -5   4  -4    13.78    16.89     8.27 <
  -5   4  -4    13.78     3.95     8.63 <
  -5   4  -4    13.78     3.24     8.63 <
  -5   4  -4    13.78    -0.72     5.75 <
   6  -4   4   214.64   200.57    18.33 o
   6  -4   4   214.64   207.40    16.89 o
   6  -4   4   214.64   198.78    19.77 o
   6  -4   4   214.64   179.01    19.05 o
  -6   4  -4   217.32   193.38    21.57 o
  -6   4  -4   217.32   177.21    21.93 o
  -6   4  -4   217.32   176.13    19.41 o
  -6   4  -4   217.32   207.76    23.00 o
  -6   4  -4   217.32   223.58    19.41 o
   7  -4   4   217.05   211.00    22.29 o
  -7   4  -4   217.34   219.62    23.36 o
  -7   4  -4   217.34   202.73    25.88 o
  -7   4  -4   217.34   232.56    20.49 o
  -4  -3   4   217.05   225.73    23.00 o
   4   3  -4   217.34   240.83    27.32 o
   4   3  -4   217.34   209.20    23.72 o
  -3  -3   4    24.60    24.08     7.55 o
  -3  -3   4    24.60    43.13     9.71 o
  -3  -3   4    24.60    46.73     9.71 o
   3   3  -4    24.08    27.32     9.71 <
   3   3  -4    24.08    24.44     8.63 <
   3   3  -4    24.08    14.02     9.71 <
   3   3  -4    24.08    14.38    11.14 <
  -2  -3   4   606.85   641.98    46.37 o
  -2  -3   4   606.85   684.03    47.09 o
  -2  -3   4   606.85   653.84    46.01 o
  -2  -3   4   606.85   671.09    46.01 o
  -2  -3   4   606.85   598.48    45.29 o
  -2  -3   4   606.85   611.06    45.29 o
  -2  -3   4   606.85   630.47    45.29 o
   2   3  -4   600.48   655.64    47.45 o
   2   3  -4   600.48   562.18    47.09 o
   2   3  -4   600.48   625.08    47.45 o
   2   3  -4   600.48   604.59    46.37 o
   2   3  -4   600.48   598.84    47.45 o
  -1  -3   4    37.38    26.24     6.83 o
  -1  -3   4    37.38    33.43     8.63 o
  -1  -3   4    37.38    22.65     7.19 o
  -1  -3   4    37.38    38.10     6.47 o
  -1  -3   4    37.38    47.45     8.63 o
  -1  -3   4    37.38    45.29     8.63 o
  -1  -3   4    37.38    40.98     9.35 o
  -1  -3   4    37.38    28.04     6.47 o
   1   3  -4    37.42    23.36     8.27 <
   1   3  -4    37.42    38.46     7.91 o
   1   3  -4    37.42    33.07    10.06 o
   1   3  -4    37.42    33.07     8.99 o
   1   3  -4    37.42    43.85     9.35 o
   0  -3   4     7.14    14.02     4.67 o
   0  -3   4     7.14    13.30     6.11 <
   0  -3   4     7.14     4.31     6.47 <
   0   3  -4     7.07     7.55     5.03 <
   0   3  -4     7.07    12.58     6.47 <
   0   3  -4     7.07     7.19     6.83 <
   0   3  -4     7.07     2.16     4.31 <
   0   3  -4     7.07    12.58     8.63 <
   0   3  -4     7.07     2.88     6.83 <
   1  -3   4   492.83   511.86    34.87 o
   1  -3   4   492.83   486.70    35.59 o
   1  -3   4   492.83   499.64    34.51 o
   1  -3   4   492.83   491.73    34.15 o
  -1   3  -4   490.58   533.42    35.23 o
  -1   3  -4   490.58   480.23    34.51 o
  -1   3  -4   490.58   450.39    34.87 o
  -1   3  -4   490.58   459.38    35.23 o
  -1   3  -4   490.58   417.68    35.23 o
  -1   3  -4   490.58   479.51    35.23 o
   2  -3   4   493.45   526.59    34.15 o
   2  -3   4   493.45   441.05    35.23 o
   2  -3   4   493.45   505.03    34.87 o
   2  -3   4   493.45   425.59    34.51 o
   2  -3   4   493.45   442.48    34.87 o
   2  -3   4   493.45   496.40    34.51 o
  -2   3  -4   491.25   501.79    34.87 o
  -2   3  -4   491.25   470.16    34.15 o
  -2   3  -4   491.25   472.32    35.23 o
  -2   3  -4   491.25   465.49    35.59 o
  -2   3  -4   491.25   502.51    35.23 o
  -2   3  -4   491.25   505.39    34.51 o
  -2   3  -4   491.25   488.13    36.66 o
   3  -3   4     7.13     4.31     8.63 <
   3  -3   4     7.13     6.47     6.83 <
   3  -3   4     7.13     7.91     5.03 <
  -3   3  -4     7.06     7.19     7.91 <
  -3   3  -4     7.06     0.36     5.75 <
  -3   3  -4     7.06    10.42     6.83 <
  -3   3  -4     7.06     6.47     9.35 <
  -3   3  -4     7.06     7.55     7.19 <
  -3   3  -4     7.06     4.67     6.47 <
  -3   3  -4     7.06     3.24     7.55 <
   4  -3   4    37.71    19.77     7.91 <
   4  -3   4    37.71    37.02     6.47 o
   4  -3   4    37.71    50.32     9.35 o
   4  -3   4    37.71    23.00     9.35 <
   4  -3   4    37.71    30.55     7.55 o
  -4   3  -4    37.74    31.63     7.55 o
  -4   3  -4    37.74    34.15     8.63 o
  -4   3  -4    37.74    23.36     8.63 <
  -4   3  -4    37.74    48.17     8.63 o
  -4   3  -4    37.74    26.60    11.86 <
  -4   3  -4    37.74    34.15     9.35 o
  -4   3  -4    37.74    49.60     9.71 o
   5  -3   4   604.75   608.19    46.37 o
   5  -3   4   604.75   670.01    49.60 o
   5  -3   4   604.75   638.74    44.21 o
   5  -3   4   604.75   603.52    45.65 o
   5  -3   4   604.75   620.41    44.57 o
   5  -3   4   604.75   604.23    45.65 o
  -5   3  -4   598.45   621.49    46.37 o
  -5   3  -4   598.45   625.80    46.73 o
  -5   3  -4   598.45   556.79    45.65 o
  -5   3  -4   598.45   599.92    44.93 o
  -5   3  -4   598.45   645.57    45.65 o
  -5   3  -4   598.45   605.31    47.81 o
   6  -3   4    24.60    27.68     8.99 o
   6  -3   4    24.60    32.71     9.71 o
   6  -3   4    24.60    29.12     7.91 o
  -6   3  -4    24.08    19.05     8.63 <
  -6   3  -4    24.08     5.03    11.14 <
  -6   3  -4    24.08    18.33    11.50 <
  -6   3  -4    24.08    19.77     8.63 <
   7  -3   4   217.61   214.59    19.77 o
   7  -3   4   217.61   201.65    22.65 o
  -7   3  -4   217.88   203.81    19.77 o
  -7   3  -4   217.88   215.31    22.29 o
  -4  -2   4   214.64   167.86    19.05 o
  -4  -2   4   214.64   184.04    17.61 o
  -4  -2   4   214.64   218.54    16.89 o
  -4  -2   4   214.64   214.95    17.97 o
  -4  -2   4   214.64   223.94    17.61 o
   4   2  -4   217.32   203.81    20.85 o
   4   2  -4   217.32   219.62    19.77 o
   4   2  -4   217.32   222.50    22.29 o
  -3  -2   4   604.75   573.68    44.21 o
  -3  -2   4   604.75   605.31    44.57 o
  -3  -2   4   604.75   590.93    43.49 o
  -3  -2   4   604.75   616.46    43.49 o
  -3  -2   4   604.75   655.64    44.93 o
   3   2  -4   598.45   577.99    45.29 o
   3   2  -4   598.45   658.51    46.01 o
   3   2  -4   598.45   565.77    44.57 o
  -2  -2   4 17156.90 17744.60  1193.01 o
  -2  -2   4 17156.90 16449.50  1192.65 o
  -2  -2   4 17156.90 15833.80  1193.37 o
  -2  -2   4 17156.90 16505.90  1192.29 o
  -2  -2   4 17156.90 16293.10  1192.65 o
  -2  -2   4 17156.90 16076.00  1192.65 o
  -2  -2   4 17156.90 20020.30  1193.37 o
   2   2  -4 17132.40 16407.80  1193.73 o
   2   2  -4 17132.40 17826.50  1193.01 o
   2   2  -4 17132.40 19259.00  1194.09 o
   2   2  -4 17132.40 19703.20  1193.73 o
  -1  -2   4   276.28   312.00    22.65 o
  -1  -2   4   276.28   300.86    22.65 o
  -1  -2   4   276.28   330.69    23.00 o
  -1  -2   4   276.28   290.80    23.00 o
   1   2  -4   280.43   320.27    24.44 o
   1   2  -4   280.43   300.14    23.72 o
   1   2  -4   280.43   290.80    22.29 o
   1   2  -4   280.43   270.67    23.72 o
   1   2  -4   280.43   296.55    23.72 o
   1   2  -4   280.43   350.46    23.36 o
   0  -2   4    86.44    90.58     7.91 o
   0  -2   4    86.44    86.27     7.19 o
   0   2  -4    83.88    74.05     8.63 o
   0   2  -4    83.88    93.10     9.35 o
   0   2  -4    83.88    87.35     7.55 o
   0   2  -4    83.88    74.05     8.27 o
   0   2  -4    83.88    72.25     8.27 o
   2  -2   4    86.85    79.80     7.55 o
   2  -2   4    86.85    88.42     9.35 o
   2  -2   4    86.85    87.71     7.91 o
   2  -2   4    86.85    79.80    10.06 o
   2  -2   4    86.85    82.31     8.27 o
  -2   2  -4    84.27    83.75     9.35 o
  -2   2  -4    84.27   103.88     9.35 o
  -2   2  -4    84.27    86.27     7.91 o
  -2   2  -4    84.27    71.17     8.99 o
   3  -2   4   276.44   295.11    22.29 o
   3  -2   4   276.44   280.01    22.65 o
   3  -2   4   276.44   292.59    24.80 o
   3  -2   4   276.44   319.91    22.65 o
  -3   2  -4   280.63   262.40    24.44 o
  -3   2  -4   280.63   253.05    22.29 o
  -3   2  -4   280.63   305.17    21.93 o
  -3   2  -4   280.63   292.95    22.65 o
  -3   2  -4   280.63   310.92    23.36 o
  -3   2  -4   280.63   299.42    22.65 o
  -3   2  -4   280.63   271.02    22.65 o
   4  -2   4 17156.90 19067.00  1236.51 o
   4  -2   4 17156.90 18055.50  1235.79 o
   4  -2   4 17156.90 18237.40  1235.79 o
   4  -2   4 17156.90 16712.30  1235.07 o
   4  -2   4 17156.90 18357.80  1236.51 o
   4  -2   4 17156.90 16554.10  1235.43 o
  -4   2  -4 17132.40 18345.60  1235.79 o
  -4   2  -4 17132.40 18953.10  1236.87 o
  -4   2  -4 17132.40 17630.60  1235.79 o
  -4   2  -4 17132.40 18395.90  1235.79 o
  -4   2  -4 17132.40 19173.00  1236.51 o
  -4   2  -4 17132.40 17519.20  1235.79 o
   5  -2   4   606.85   673.97    45.29 o
   5  -2   4   606.85   625.08    47.45 o
   5  -2   4   606.85   601.00    46.37 o
   5  -2   4   606.85   530.91    46.73 o
   5  -2   4   606.85   637.30    47.09 o
   5  -2   4   606.85   582.67    46.37 o
   5  -2   4   606.85   614.66    45.29 o
  -5   2  -4   600.48   640.90    48.53 o
  -5   2  -4   600.48   617.53    45.29 o
  -5   2  -4   600.48   594.53    46.73 o
  -5   2  -4   600.48   658.51    47.81 o
  -5   2  -4   600.48   626.52    46.73 o
  -5   2  -4   600.48   621.13    46.73 o
  -5   2  -4   600.48   662.11    46.37 o
   6  -2   4   214.30   218.54    21.57 o
   6  -2   4   214.30   227.53    19.77 o
   6  -2   4   214.30   219.26    21.57 o
  -6   2  -4   217.01   214.59    20.49 o
  -6   2  -4   217.01   210.64    20.85 o
  -6   2  -4   217.01   210.28    21.57 o
  -6   2  -4   217.01   205.96    21.93 o
  -6   2  -4   217.01   212.79    20.85 o
   7  -2   4  2509.09  2586.60   184.40 o
  -7   2  -4  2504.30  2713.13   182.24 o
  -7   2  -4  2504.30  2416.22   181.88 o
  -7   2  -4  2504.30  2538.07   184.04 o
  -7   2  -4  2504.30  2784.30   184.76 o
  -5  -1   4   291.68   322.07    26.96 o
  -5  -1   4   291.68   259.52    24.44 o
  -5  -1   4   291.68   328.54    24.44 o
   5   1  -4   294.54   291.15    28.04 o
   5   1  -4   294.54   303.73    25.88 o
   5   1  -4   294.54   297.62    27.68 o
   5   1  -4   294.54   327.82    27.68 o
   5   1  -4   294.54   281.09    28.40 o
  -4  -1   4    13.84     9.35     6.11 <
  -4  -1   4    13.84    12.22     6.47 <
  -4  -1   4    13.84    11.50     8.27 <
  -4  -1   4    13.84    12.58     6.83 <
  -4  -1   4    13.84     7.19     8.63 <
   4   1  -4    13.78    23.00     7.55 o
   4   1  -4    13.78     6.83     8.63 <
   4   1  -4    13.78    -5.39     8.99 <
   4   1  -4    13.78    -5.03     8.63 <
   4   1  -4    13.78    21.93     8.99 <
   4   1  -4    13.78    23.00     8.63 <
  -3  -1   4    37.71    44.21     7.91 o
  -3  -1   4    37.71    43.13     7.55 o
  -3  -1   4    37.71    24.44     7.91 o
  -3  -1   4    37.71    41.70     6.47 o
  -3  -1   4    37.71    24.08     8.27 <
   3   1  -4    37.74    24.80     8.63 <
   3   1  -4    37.74    29.47     7.55 o
   3   1  -4    37.74    26.24     8.63 o
   3   1  -4    37.74    42.77     9.71 o
  -2  -1   4   276.44   306.97    22.29 o
  -2  -1   4   276.44   308.41    23.00 o
  -2  -1   4   276.44   278.21    23.36 o
   2   1  -4   280.63   286.84    23.00 o
   2   1  -4   280.63   323.51    23.72 o
   2   1  -4   280.63   315.96    23.00 o
   2   1  -4   280.63   294.75    24.08 o
   2   1  -4   280.63   281.45    23.72 o
   2   1  -4   280.63   317.04    23.72 o
   2   1  -4   280.63   336.45    24.08 o
  -1  -1   4     5.76     6.11     3.24 <
  -1  -1   4     5.76     4.67     2.88 <
  -1  -1   4     5.76     5.39     2.88 <
  -1  -1   4     5.76     3.59     2.52 <
  -1  -1   4     5.76     3.59     3.59 <
   1   1  -4     5.91     8.99     4.31 <
   1   1  -4     5.91     5.75     3.95 <
   1   1  -4     5.91    -1.80     3.59 <
   1   1  -4     5.91     7.91     4.31 <
   0  -1   4    61.66    25.16     3.95 o
   0  -1   4    61.66    21.93     3.95 o
   0   1  -4    62.90    39.54     7.55 o
   1  -1   4    61.93    72.25     6.83 o
   1  -1   4    61.93    63.62     7.91 o
   1  -1   4    61.93    51.40     6.11 o
   1  -1   4    61.93    72.97     7.19 o
  -1   1  -4    63.19    63.62     6.11 o
  -1   1  -4    63.19    72.61     6.47 o
  -1   1  -4    63.19    63.26     6.47 o
  -1   1  -4    63.19    66.86     6.83 o
  -1   1  -4    63.19    65.78     6.47 o
  -1   1  -4    63.19    73.69     8.63 o
  -1   1  -4    63.19    66.14     5.75 o
   2  -1   4     5.76     8.63     3.24 <
   2  -1   4     5.76    10.06     5.39 <
   2  -1   4     5.76     4.31     4.31 <
   2  -1   4     5.76     3.95     4.67 <
   2  -1   4     5.76     4.67     3.95 <
   2  -1   4     5.76    14.02     4.31 o
  -2   1  -4     5.91     9.35     4.31 <
  -2   1  -4     5.91    10.78     6.83 <
  -2   1  -4     5.91    -0.72     4.31 <
  -2   1  -4     5.91     1.44     2.52 <
  -2   1  -4     5.91    12.58     5.03 <
  -2   1  -4     5.91    11.50     4.67 <
  -2   1  -4     5.91     4.67     3.95 <
  -2   1  -4     5.91     6.83     3.24 <
   3  -1   4   276.28   312.36    23.00 o
   3  -1   4   276.28   285.76    23.00 o
   3  -1   4   276.28   275.34    23.72 o
   3  -1   4   276.28   261.68    22.65 o
   3  -1   4   276.28   273.90    24.08 o
  -3   1  -4   280.43   299.06    23.00 o
  -3   1  -4   280.43   313.08    21.93 o
  -3   1  -4   280.43   306.25    24.44 o
  -3   1  -4   280.43   265.63    23.00 o
  -3   1  -4   280.43   314.88    22.29 o
  -3   1  -4   280.43   260.60    22.65 o
  -3   1  -4   280.43   329.26    23.72 o
   4  -1   4    37.38    18.69     8.99 <
   4  -1   4    37.38    26.24     7.55 o
   4  -1   4    37.38    25.52     7.55 o
   4  -1   4    37.38    17.97     9.35 <
   4  -1   4    37.38    31.63     8.27 o
   4  -1   4    37.38    44.93     7.19 o
   4  -1   4    37.38    30.55     7.55 o
  -4   1  -4    37.42    48.89     9.71 o
  -4   1  -4    37.42    28.04     8.27 o
  -4   1  -4    37.42    24.08     8.27 <
  -4   1  -4    37.42    22.29     8.63 <
  -4   1  -4    37.42    35.59     7.91 o
  -4   1  -4    37.42    30.19     7.19 o
   5  -1   4    13.80     9.71    10.06 <
   5  -1   4    13.80     1.44     6.47 <
   5  -1   4    13.80     5.03     6.11 <
  -5   1  -4    13.74    14.38     8.63 <
  -5   1  -4    13.74    -1.44     7.19 <
  -5   1  -4    13.74     6.83     7.91 <
   6  -1   4   291.71   337.16    26.24 o
   6  -1   4   291.71   303.73    28.40 o
   6  -1   4   291.71   246.58    27.32 o
  -6   1  -4   294.54   283.96    28.76 o
  -6   1  -4   294.54   306.25    25.88 o
  -6   1  -4   294.54   280.73    27.68 o
  -6   1  -4   294.54   337.88    26.96 o
   7  -1   4    38.12    26.24    11.50 <
  -7   1  -4    39.10     8.27    18.33 <
   6   0  -4    29.34    27.32    13.30 <
   6   0  -4    29.34    20.85    10.42 <
  -5   0   4    80.48    94.18    14.02 o
  -5   0   4    80.48    90.22    10.06 o
  -5   0   4    80.48    95.61    13.66 o
   5   0  -4    77.24    76.56    10.42 o
   5   0  -4    77.24    84.47    11.14 o
   5   0  -4    77.24    70.09    13.66 o
   5   0  -4    77.24    62.90    13.30 o
   5   0  -4    77.24    77.28    12.94 o
   5   0  -4    77.24    86.99    14.38 o
  -4   0   4   316.58   370.95    26.60 o
  -4   0   4   316.58   279.65    27.32 o
  -4   0   4   316.58   362.68    26.24 o
  -4   0   4   316.58   352.98    27.68 o
   4   0  -4   316.72   288.64    26.60 o
   4   0  -4   316.72   315.24    27.68 o
   4   0  -4   316.72   294.03    26.96 o
   4   0  -4   316.72   332.49    27.68 o
   4   0  -4   316.72   339.32    26.96 o
   4   0  -4   316.72   349.39    26.96 o
  -3   0   4     7.13    13.66     7.19 <
  -3   0   4     7.13    13.66     5.39 <
  -3   0   4     7.13    23.72     8.63 <
  -3   0   4     7.13    11.50     5.39 <
  -3   0   4     7.13     6.47     4.31 <
   3   0  -4     7.06    15.82     7.55 <
   3   0  -4     7.06     5.39     6.83 <
   3   0  -4     7.06     7.55     6.83 <
   3   0  -4     7.06    12.22     6.83 <
   3   0  -4     7.06     9.35     5.75 <
   3   0  -4     7.06     8.99     6.47 <
   3   0  -4     7.06     3.95     5.03 <
   3   0  -4     7.06     9.71     7.19 <
  -2   0   4    86.85    73.69     7.55 o
  -2   0   4    86.85    81.95     6.83 o
  -2   0   4    86.85    95.25     7.55 o
   2   0  -4    84.27    80.88     7.19 o
   2   0  -4    84.27    90.22     8.63 o
   2   0  -4    84.27    73.69     8.27 o
   2   0  -4    84.27    86.99     8.27 o
   2   0  -4    84.27    64.34     8.63 o
   2   0  -4    84.27    88.42     7.91 o
  -1   0   4    61.93    38.82     3.59 o
  -1   0   4    61.93    34.15     5.39 o
   1   0  -4    63.19    48.53     6.47 o
   1   0   4    61.66    74.77     6.47 o
   1   0   4    61.66    64.34     7.55 o
   1   0   4    61.66    58.59     7.55 o
   1   0   4    61.66    78.72     7.91 o
   1   0   4    61.66    73.33     7.19 o
  -1   0  -4    62.90    65.78     7.55 o
  -1   0  -4    62.90    61.83     8.27 o
  -1   0  -4    62.90    74.05     7.19 o
  -1   0  -4    62.90    65.42     7.19 o
   2   0   4    86.44    97.41     9.71 o
   2   0   4    86.44    78.72    10.78 o
   2   0   4    86.44    78.36     8.99 o
   2   0   4    86.44    83.39     7.91 o
   2   0   4    86.44    75.84     8.99 o
   2   0   4    86.44    77.64     9.71 o
  -2   0  -4    83.88    83.03     9.71 o
  -2   0  -4    83.88    97.77    10.06 o
  -2   0  -4    83.88    95.61     8.99 o
  -2   0  -4    83.88    74.05     8.99 o
  -2   0  -4    83.88    91.66     8.27 o
  -2   0  -4    83.88    78.00     9.35 o
  -2   0  -4    83.88    80.88     8.27 o
   3   0   4     7.14     5.39     6.47 <
   3   0   4     7.14     7.91     7.91 <
   3   0   4     7.14    16.18     8.27 <
   3   0   4     7.14    11.50     6.83 <
   3   0   4     7.14     3.95     8.63 <
   3   0   4     7.14    24.44     8.99 <
  -3   0  -4     7.07     3.24     8.27 <
  -3   0  -4     7.07     7.55     6.83 <
  -3   0  -4     7.07     2.52     7.19 <
  -3   0  -4     7.07     4.31     6.83 <
  -3   0  -4     7.07    14.02     7.19 <
  -3   0  -4     7.07     3.59     7.91 <
  -3   0  -4     7.07    12.22     8.27 <
  -3   0  -4     7.07    11.86    10.42 <
   4   0   4   316.03   284.33    26.60 o
   4   0   4   316.03   306.61    25.88 o
   4   0   4   316.03   323.51    26.96 o
   4   0   4   316.03   327.10    26.60 o
   4   0   4   316.03   322.43    24.80 o
  -4   0  -4   316.10   291.87    27.68 o
  -4   0  -4   316.10   295.11    25.16 o
  -4   0  -4   316.10   291.87    25.52 o
  -4   0  -4   316.10   283.61    26.60 o
  -4   0  -4   316.10   318.11    24.80 o
  -4   0  -4   316.10   342.20    26.96 o
  -4   0  -4   316.10   337.16    26.60 o
  -4   0  -4   316.10   363.40    26.60 o
   5   0   4    80.08    77.28    14.74 o
   5   0   4    80.08   107.83    13.30 o
   5   0   4    80.08    76.56    14.02 o
  -5   0  -4    76.85    79.08    15.46 o
  -5   0  -4    76.85    99.93    12.58 o
  -5   0  -4    76.85    72.61    11.50 o
   6   0   4    29.22    28.76    10.06 <
   6   0   4    29.22    12.22    10.42 <
  -6   0  -4    29.06    29.12    16.53 <
  -6   0  -4    29.06    24.80    14.38 <
  -6   0  -4    29.06    16.89     7.55 <
  -7   1   4   136.98    61.83    17.25 o
  -6   1   4   750.12   815.59    63.26 o
  -6   1   4   750.12   817.39    60.75 o
  -6   1   4   750.12   880.29    62.54 o
   6  -1  -4   748.59   726.81    63.98 o
   6  -1  -4   748.59   847.22    63.26 o
   6  -1  -4   748.59   839.32    63.26 o
   6  -1  -4   748.59   881.73    62.18 o
   6  -1  -4   748.59   786.12    61.47 o
   6  -1  -4   748.59   838.96    60.75 o
  -5   1   4  7721.21  8414.72   550.68 o
  -5   1   4  7721.21  8815.14   551.76 o
  -5   1   4  7721.21  7363.69   551.04 o
  -5   1   4  7721.21  7279.93   549.24 o
   5  -1  -4  7704.42  7671.73   552.47 o
   5  -1  -4  7704.42  8476.18   551.40 o
   5  -1  -4  7704.42  7991.64   550.68 o
   5  -1  -4  7704.42  8798.97   551.76 o
   5  -1  -4  7704.42  7852.18   549.60 o
   5  -1  -4  7704.42  7595.17   549.96 o
  -4   1   4   308.73   322.79    25.52 o
  -4   1   4   308.73   361.97    25.52 o
  -4   1   4   308.73   341.48    24.80 o
  -4   1   4   308.73   358.37    26.96 o
   4  -1  -4   311.68   314.52    28.04 o
   4  -1  -4   311.68   281.81    25.52 o
   4  -1  -4   311.68   371.31    27.32 o
   4  -1  -4   311.68   304.45    26.24 o
   4  -1  -4   311.68   343.27    25.52 o
  -3   1   4   493.46   491.01    36.66 o
  -3   1   4   493.46   462.97    35.23 o
  -3   1   4   493.46   506.82    35.23 o
  -3   1   4   493.46   468.72    35.59 o
  -3   1   4   493.46   505.39    37.38 o
  -3   1   4   493.46   489.21    34.87 o
   3  -1  -4   491.25   429.18    35.59 o
   3  -1  -4   491.25   554.27    37.02 o
   3  -1  -4   491.25   515.45    35.23 o
   3  -1  -4   491.25   493.52    36.30 o
   3  -1  -4   491.25   478.07    35.94 o
   3  -1  -4   491.25   490.29    35.94 o
   3  -1  -4   491.25   516.17    36.66 o
   3  -1  -4   491.25   492.80    35.59 o
  -1   1   4    61.66    53.20     6.11 o
  -1   1   4    61.66    45.65     7.91 o
  -1   1   4    61.66    51.04     6.47 o
  -1   1   4    61.66    70.81     6.83 o
   1  -1  -4    62.90    69.37     6.47 o
   1  -1  -4    62.90    64.34     6.11 o
   1  -1  -4    62.90    72.61     6.83 o
   1  -1  -4    62.90    66.14     8.27 o
   1  -1  -4    62.90    67.22     5.75 o
   0   1   4    61.93    75.48     7.55 o
   0   1   4    61.93    71.17     6.83 o
   0  -1  -4    63.18    64.34     7.19 o
   0  -1  -4    63.18    62.54     7.91 o
   0  -1  -4    63.18    56.43     7.19 o
   0  -1  -4    63.18    52.48     6.47 o
   0  -1  -4    63.18    66.14     7.19 o
   0  -1  -4    63.18    73.69     7.91 o
   2   1   4   492.83   471.60    35.94 o
   2   1   4   492.83   527.67    36.66 o
   2   1   4   492.83   429.90    35.94 o
   2   1   4   492.83   480.94    36.30 o
   2   1   4   492.83   485.98    36.66 o
   2   1   4   492.83   466.57    36.66 o
   2   1   4   492.83   510.42    35.59 o
  -2  -1  -4   490.58   485.26    36.30 o
  -2  -1  -4   490.58   539.53    35.59 o
  -2  -1  -4   490.58   478.43    36.30 o
  -2  -1  -4   490.58   505.39    36.30 o
  -2  -1  -4   490.58   504.67    35.59 o
  -2  -1  -4   490.58   448.59    37.02 o
   3   1   4   309.78   333.21    26.96 o
   3   1   4   309.78   308.77    26.96 o
   3   1   4   309.78   342.20    26.96 o
   3   1   4   309.78   323.14    28.04 o
   3   1   4   309.78   382.45    28.04 o
   3   1   4   309.78   311.28    27.32 o
  -3  -1  -4   312.80   358.37    26.24 o
  -3  -1  -4   312.80   355.86    26.60 o
  -3  -1  -4   312.80   305.89    26.96 o
  -3  -1  -4   312.80   292.23    28.04 o
  -3  -1  -4   312.80   330.33    27.68 o
  -3  -1  -4   312.80   325.30    26.60 o
  -3  -1  -4   312.80   329.61    27.32 o
  -3  -1  -4   312.80   363.40    26.24 o
   4   1   4  7720.77  8868.34   560.74 o
   4   1   4  7720.77  7778.85   561.10 o
   4   1   4  7720.77  9215.57   561.46 o
   4   1   4  7720.77  8394.59   560.38 o
  -4  -1  -4  7703.96  6873.04   558.94 o
  -4  -1  -4  7703.96  7347.87   559.30 o
  -4  -1  -4  7703.96  7729.25   558.59 o
  -4  -1  -4  7703.96  8902.85   561.10 o
  -4  -1  -4  7703.96  7849.66   558.22 o
  -4  -1  -4  7703.96  8247.21   558.94 o
  -4  -1  -4  7703.96  8461.08   560.02 o
   5   1   4   748.99   746.94    61.47 o
   5   1   4   748.99   865.20    61.11 o
  -5  -1  -4   747.43   794.02    62.18 o
  -5  -1  -4   747.43   875.62    63.98 o
  -5  -1  -4   747.43   803.73    59.67 o
  -7   2   4    29.64    23.00    13.30 <
   7  -2  -4    30.50    22.65    10.42 <
  -6   2   4   266.19   245.50    25.52 o
  -6   2   4   266.19   274.98    21.93 o
  -6   2   4   266.19   274.62    24.44 o
   6  -2  -4   267.47   251.97    25.16 o
   6  -2  -4   267.47   280.73    28.40 o
   6  -2  -4   267.47   271.38    23.72 o
   6  -2  -4   267.47   267.07    24.44 o
   6  -2  -4   267.47   278.21    24.80 o
   6  -2  -4   267.47   257.37    25.88 o
   6  -2  -4   267.47   297.27    26.24 o
  -5   2   4   160.05   136.23    17.97 o
  -5   2   4   160.05   164.99    14.38 o
  -5   2   4   160.05   147.73    17.61 o
  -5   2   4   160.05   200.21    15.82 o
   5  -2  -4   161.84   146.30    17.61 o
   5  -2  -4   161.84   161.03    16.89 o
   5  -2  -4   161.84   142.70    17.97 o
   5  -2  -4   161.84   167.86    15.82 o
   5  -2  -4   161.84   156.00    15.10 o
  -4   2   4    15.39     4.67     7.55 <
  -4   2   4    15.39    15.10     5.39 <
  -4   2   4    15.39    23.00     6.83 o
  -4   2   4    15.39    21.21     6.83 o
  -4   2   4    15.39    10.78     5.39 <
  -4   2   4    15.39    11.14     7.55 <
  -4   2   4    15.39     4.31     4.67 <
  -4   2   4    15.39     3.95     7.91 <
  -4   2   4    15.39     4.31     4.67 <
   4  -2  -4    16.62     1.44     7.19 <
   4  -2  -4    16.62     7.91     7.55 <
   4  -2  -4    16.62     9.35     6.11 <
   4  -2  -4    16.62     7.19     8.27 <
   4  -2  -4    16.62     5.39     8.27 <
  -3   2   4   492.83   502.87    35.23 o
  -3   2   4   492.83   502.87    36.66 o
  -3   2   4   492.83   419.48    36.30 o
  -3   2   4   492.83   490.65    35.94 o
  -3   2   4   492.83   477.35    35.59 o
   3  -2  -4   490.58   522.64    35.59 o
   3  -2  -4   490.58   476.99    36.66 o
   3  -2  -4   490.58   502.15    36.30 o
   3  -2  -4   490.58   538.10    35.59 o
   3  -2  -4   490.58   497.48    35.94 o
   3  -2  -4   490.58   521.56    37.02 o
  -2   2   4    86.44    78.72     9.71 o
  -2   2   4    86.44    72.97     8.63 o
  -2   2   4    86.44    86.63     7.19 o
  -2   2   4    86.44    70.09     8.99 o
  -2   2   4    86.44    82.31     8.27 o
   2  -2  -4    83.88    71.53     8.27 o
   2  -2  -4    83.88    84.83     7.91 o
   2  -2  -4    83.88    82.67     7.91 o
   2  -2  -4    83.88    66.50     9.35 o
  -1   2   4     5.76     7.55     3.59 <
  -1   2   4     5.76    -0.36     4.67 <
  -1   2   4     5.76     2.52     4.31 <
  -1   2   4     5.76     5.03     5.75 <
  -1   2   4     5.76     3.24     3.95 <
   1  -2  -4     5.91     7.19     4.67 <
   1  -2  -4     5.91     9.35     5.03 <
   1  -2  -4     5.91    11.86     6.11 <
   1  -2  -4     5.91     7.55     3.95 <
   1  -2  -4     5.91    -1.80     4.31 <
   1  -2  -4     5.91     8.27     5.03 <
   0   2   4    86.85    83.39     7.91 o
   0   2   4    86.85    67.22     8.99 o
   0   2   4    86.85    53.92     8.27 o
   0   2   4    86.85    57.87     8.27 o
   0   2   4    86.85    71.53     8.99 o
   0  -2  -4    84.27    74.77     8.27 o
   0  -2  -4    84.27    74.05     9.71 o
   0  -2  -4    84.27    79.44     8.99 o
   0  -2  -4    84.27    84.47     7.55 o
   0  -2  -4    84.27    70.09     8.27 o
   1   2   4   493.45   468.72    36.66 o
   1   2   4   493.45   497.84    36.66 o
   1   2   4   493.45   496.40    37.02 o
   1   2   4   493.45   490.29    37.02 o
   1   2   4   493.45   429.18    35.94 o
  -1  -2  -4   491.25   520.84    35.59 o
  -1  -2  -4   491.25   503.23    37.38 o
  -1  -2  -4   491.25   525.16    36.66 o
  -1  -2  -4   491.25   415.16    36.66 o
  -1  -2  -4   491.25   518.33    35.94 o
  -1  -2  -4   491.25   475.19    37.74 o
  -1  -2  -4   491.25   520.48    36.30 o
  -1  -2  -4   491.25   502.51    35.59 o
   2   2   4    15.39     2.88     7.19 <
   2   2   4    15.39     2.52     6.83 <
   2   2   4    15.39     2.16     8.63 <
   2   2   4    15.39    10.06     8.63 <
   2   2   4    15.39     8.63     8.63 <
   2   2   4    15.39    19.77     8.27 <
  -2  -2  -4    16.62     6.83     9.35 <
  -2  -2  -4    16.62    -2.52     7.19 <
  -2  -2  -4    16.62     1.08     7.55 <
  -2  -2  -4    16.62     5.03     6.47 <
  -2  -2  -4    16.62    -2.16     7.91 <
  -2  -2  -4    16.62     2.88     6.11 <
  -2  -2  -4    16.62     2.88     6.83 <
  -2  -2  -4    16.62    15.46     9.35 <
   3   2   4   159.38   204.17    20.49 o
   3   2   4   159.38   159.96    19.05 o
   3   2   4   159.38   145.58    19.05 o
   3   2   4   159.38   212.43    18.69 o
  -3  -2  -4   161.16   159.60    19.41 o
  -3  -2  -4   161.16   209.20    16.53 o
  -3  -2  -4   161.16   132.64    17.61 o
  -3  -2  -4   161.16   156.36    15.82 o
  -3  -2  -4   161.16   145.94    18.33 o
  -3  -2  -4   161.16   198.78    17.61 o
  -3  -2  -4   161.16   168.58    16.53 o
  -3  -2  -4   161.16   141.26    18.33 o
   4   2   4   267.86   305.89    26.24 o
  -4  -2  -4   269.15   254.49    24.44 o
  -4  -2  -4   269.15   299.06    23.00 o
  -4  -2  -4   269.15   297.98    27.68 o
  -4  -2  -4   269.15   253.05    25.88 o
  -5  -2  -4    30.65     6.47    15.10 <
  -7   3   4   239.20   176.85    25.52 o
  -7   3   4   239.20   216.03    22.29 o
  -6   3   4    39.63    19.77    13.30 <
  -6   3   4    39.63    18.69     6.83 <
  -6   3   4    39.63    21.93    10.42 <
   6  -3  -4    39.71    21.21    10.42 <
   6  -3  -4    39.71    18.69     9.71 <
   6  -3  -4    39.71    20.49    10.42 <
   6  -3  -4    39.71    25.16    11.14 <
  -5   3   4   159.38   135.51    16.53 o
  -5   3   4   159.38   179.73    16.18 o
  -5   3   4   159.38   145.94    16.53 o
  -5   3   4   159.38   124.37    16.89 o
  -5   3   4   159.38   147.01    14.02 o
  -5   3   4   159.38   171.10    14.38 o
  -5   3   4   159.38   177.21    14.74 o
   5  -3  -4   161.16   155.28    15.10 o
   5  -3  -4   161.16   170.02    17.97 o
   5  -3  -4   161.16   177.93    15.82 o
   5  -3  -4   161.16   179.73    17.61 o
  -4   3   4   309.78   330.69    24.44 o
  -4   3   4   309.78   317.04    24.80 o
  -4   3   4   309.78   326.74    26.96 o
  -4   3   4   309.78   347.23    26.24 o
  -4   3   4   309.78   301.94    24.08 o
  -4   3   4   309.78   289.00    24.44 o
  -4   3   4   309.78   331.41    25.88 o
   4  -3  -4   312.80   327.82    25.52 o
   4  -3  -4   312.80   300.50    27.32 o
   4  -3  -4   312.80   308.05    26.24 o
   4  -3  -4   312.80   315.60    25.52 o
  -3   3   4     7.14     9.71     6.47 <
  -3   3   4     7.14     5.39     4.67 <
  -3   3   4     7.14     5.03     5.39 <
  -3   3   4     7.14     9.35     5.39 <
  -3   3   4     7.14     8.27     6.11 <
  -3   3   4     7.14     9.35     8.27 <
  -3   3   4     7.14    -2.52     6.11 <
  -3   3   4     7.14     1.44     7.55 <
   3  -3  -4     7.07     1.80     7.55 <
   3  -3  -4     7.07     8.27     5.03 <
   3  -3  -4     7.07     6.47     7.91 <
   3  -3  -4     7.07    10.06     8.27 <
   3  -3  -4     7.07     5.03     5.39 <
   3  -3  -4     7.07     4.67     7.19 <
  -2   3   4   276.28   278.21    22.29 o
  -2   3   4   276.28   281.45    21.93 o
   2  -3  -4   280.43   290.80    23.00 o
   2  -3  -4   280.43   306.61    23.36 o
   2  -3  -4   280.43   315.96    23.72 o
   2  -3  -4   280.43   290.80    23.72 o
   2  -3  -4   280.43   278.93    23.36 o
  -1   3   4   276.44   283.25    23.00 o
  -1   3   4   276.44   319.19    22.65 o
  -1   3   4   276.44   280.01    23.36 o
  -1   3   4   276.44   266.71    23.36 o
  -1   3   4   276.44   280.73    24.80 o
   1  -3  -4   280.63   307.33    24.08 o
   1  -3  -4   280.63   349.39    24.44 o
   1  -3  -4   280.63   284.33    23.36 o
   1  -3  -4   280.63   300.86    24.08 o
   1  -3  -4   280.63   290.08    23.00 o
   0   3   4     7.13    -1.80     5.75 <
   0   3   4     7.13     3.95     7.19 <
   0   3   4     7.13     3.95     8.63 <
   0   3   4     7.13     6.47     6.83 <
   0   3   4     7.13     4.67     6.47 <
   0   3   4     7.13     7.55     8.99 <
   0  -3  -4     7.06     7.91     8.27 <
   0  -3  -4     7.06    10.06     6.83 <
   0  -3  -4     7.06     3.59     6.47 <
   0  -3  -4     7.06     5.75     7.19 <
   0  -3  -4     7.06     1.80     5.75 <
   0  -3  -4     7.06     7.19     9.71 <
   1   3   4   308.73   305.89    30.55 o
   1   3   4   308.73   313.44    27.68 o
   1   3   4   308.73   370.59    27.68 o
   1   3   4   308.73   326.74    26.60 o
   1   3   4   308.73   316.67    28.76 o
   1   3   4   308.73   327.46    27.68 o
  -1  -3  -4   311.68   341.48    29.83 o
  -1  -3  -4   311.68   347.23    26.60 o
  -1  -3  -4   311.68   355.50    27.32 o
  -1  -3  -4   311.68   350.46    27.68 o
  -1  -3  -4   311.68   346.51    29.12 o
  -1  -3  -4   311.68   348.31    28.40 o
  -1  -3  -4   311.68   338.96    26.60 o
  -1  -3  -4   311.68   332.13    28.40 o
  -1  -3  -4   311.68   393.96    27.32 o
   2   3   4   160.05   189.07    16.18 o
   2   3   4   160.05   151.69    18.33 o
   2   3   4   160.05   204.53    17.25 o
   2   3   4   160.05   149.53    19.77 o
   2   3   4   160.05   189.07    20.49 o
  -2  -3  -4   161.84   180.08    20.85 o
  -2  -3  -4   161.84   187.27    16.18 o
  -2  -3  -4   161.84   147.01    17.97 o
  -2  -3  -4   161.84   172.18    16.53 o
  -2  -3  -4   161.84   154.92    15.82 o
  -2  -3  -4   161.84   138.03    19.05 o
  -2  -3  -4   161.84   153.49    17.61 o
  -2  -3  -4   161.84   145.94    16.89 o
   3   3   4    39.63    15.46    11.86 <
   3   3   4    39.63    38.82    11.50 o
  -3  -3  -4    39.71    41.34    11.50 o
  -3  -3  -4    39.71    52.84     9.71 o
  -3  -3  -4    39.71    32.71     8.63 o
  -3  -3  -4    39.71    52.48    10.06 o
   4   3   4   238.09   260.96    24.08 o
   4   3   4   238.09   240.47    25.52 o
  -4  -3  -4   238.47   195.54    21.21 o
  -4  -3  -4   238.47   272.10    25.52 o
  -7   4   4   238.09   242.27    24.80 o
  -6   4   4   267.86   278.93    26.96 o
  -6   4   4   267.86   277.86    23.00 o
  -6   4   4   267.86   332.49    23.72 o
   6  -4  -4   269.15   312.00    26.24 o
   6  -4  -4   269.15   272.10    28.76 o
   6  -4  -4   269.15   286.12    26.96 o
   6  -4  -4   269.15   275.70    26.96 o
   6  -4  -4   269.15   270.67    24.08 o
  -5   4   4  7720.76  8061.38   567.57 o
  -5   4   4  7720.76  7112.79   565.41 o
  -5   4   4  7720.76  8963.96   568.65 o
  -5   4   4  7720.76  9383.07   567.93 o
  -5   4   4  7720.76  7980.50   566.13 o
  -5   4   4  7720.76  7955.70   566.13 o
   5  -4  -4  7703.96  8852.53   567.93 o
   5  -4  -4  7703.96  8653.03   567.57 o
   5  -4  -4  7703.96  7981.22   566.13 o
   5  -4  -4  7703.96  7686.47   567.57 o
  -4   4   4   316.03   324.94    26.60 o
  -4   4   4   316.03   307.33    28.40 o
  -4   4   4   316.03   348.31    25.52 o
  -4   4   4   316.03   353.70    26.96 o
  -4   4   4   316.03   320.63    26.24 o
  -4   4   4   316.03   388.57    26.60 o
   4  -4  -4   316.10   311.28    25.88 o
   4  -4  -4   316.10   330.33    25.88 o
   4  -4  -4   316.10   302.30    27.68 o
   4  -4  -4   316.10   370.59    27.68 o
   4  -4  -4   316.10   287.20    26.24 o
  -3   4   4    37.38    28.40     7.19 o
  -3   4   4    37.38    31.27     6.83 o
  -3   4   4    37.38    35.59     7.55 o
  -3   4   4    37.38    19.41    10.06 <
  -3   4   4    37.38    35.23     8.63 o
  -3   4   4    37.38    25.52     7.19 o
   3  -4  -4    37.42    19.41     8.99 <
   3  -4  -4    37.42    23.72     8.63 <
   3  -4  -4    37.42    29.12     8.27 o
   3  -4  -4    37.42    39.18     7.91 o
  -2   4   4 17156.90 16892.30  1182.95 o
  -2   4   4 17156.90 16392.00  1182.95 o
  -2   4   4 17156.90 16489.80  1182.59 o
  -2   4   4 17156.90 16632.80  1182.95 o
  -2   4   4 17156.90 19829.00  1184.03 o
  -2   4   4 17156.90 15756.80  1182.95 o
   2  -4  -4 17132.40 18822.20  1183.67 o
   2  -4  -4 17132.40 19250.00  1183.67 o
   2  -4  -4 17132.40 15433.30  1182.59 o
   2  -4  -4 17132.40 17089.70  1183.67 o
   2  -4  -4 17132.40 19566.60  1184.03 o
   2  -4  -4 17132.40 15575.00  1182.59 o
  -1   4   4    37.71    42.42    10.06 o
  -1   4   4    37.71    40.98     8.63 o
  -1   4   4    37.71    26.96     7.91 o
  -1   4   4    37.71    53.20     9.71 o
  -1   4   4    37.71    33.07     9.71 o
  -1   4   4    37.71    35.94    11.86 o
   1  -4  -4    37.74    47.09    10.42 o
   1  -4  -4    37.74    43.13     8.27 o
   1  -4  -4    37.74    32.71    10.06 o
   1  -4  -4    37.74    44.57    10.42 o
   1  -4  -4    37.74    20.49     8.63 <
   1  -4  -4    37.74    28.76    10.42 <
   0   4   4   316.58   297.98    28.04 o
   0   4   4   316.58   294.03    26.24 o
   0   4   4   316.58   276.06    26.96 o
   0   4   4   316.58   339.32    25.52 o
   0   4   4   316.58   361.25    25.52 o
   0  -4  -4   316.72   333.57    26.96 o
   0  -4  -4   316.72   292.23    28.76 o
   0  -4  -4   316.72   303.02    25.16 o
   0  -4  -4   316.72   326.74    27.68 o
   0  -4  -4   316.72   346.87    27.68 o
   1   4   4  7721.21  7034.43   550.68 o
   1   4   4  7721.21  7928.38   550.68 o
   1   4   4  7721.21  8235.71   551.40 o
   1   4   4  7721.21  9188.97   552.83 o
  -1  -4  -4  7704.42  7448.52   549.96 o
  -1  -4  -4  7704.42  7968.64   550.32 o
  -1  -4  -4  7704.42  7433.42   549.96 o
  -1  -4  -4  7704.42  8846.42   552.47 o
  -1  -4  -4  7704.42  8132.91   551.04 o
   2   4   4   266.19   290.08    25.88 o
   2   4   4   266.19   274.98    26.60 o
  -2  -4  -4   267.47   269.95    26.60 o
  -2  -4  -4   267.47   313.80    25.16 o
  -2  -4  -4   267.47   296.19    29.47 o
  -2  -4  -4   267.47   257.73    23.36 o
  -2  -4  -4   267.47   240.83    24.08 o
   3   4   4   239.20   255.93    29.12 o
   3   4   4   239.20   234.00    26.24 o
  -3  -4  -4   239.62   307.33    23.36 o
  -3  -4  -4   239.62   308.05    29.47 o
  -7   5   4    29.79    63.26    11.86 o
  -7   5   4    29.79    39.54    12.22 o
  -6   5   4   748.99   799.42    63.62 o
  -6   5   4   748.99   976.27    62.54 o
   6  -5  -4   747.43   831.41    63.98 o
   6  -5  -4   747.43   814.87    63.62 o
   6  -5  -4   747.43   756.64    64.70 o
   6  -5  -4   747.43   903.30    64.70 o
  -5   5   4    80.08    87.35    11.50 o
  -5   5   4    80.08    76.20    14.74 o
  -5   5   4    80.08    70.09    14.38 o
   5  -5  -4    76.85    86.27    14.02 o
   5  -5  -4    76.85    72.61    14.38 o
   5  -5  -4    76.85    81.95    11.86 o
  -4   5   4    13.80     4.67    10.06 <
  -4   5   4    13.80     6.47     9.71 <
  -4   5   4    13.80    11.50     6.47 <
  -4   5   4    13.80     2.16     7.19 <
  -4   5   4    13.80    16.89     7.19 <
  -4   5   4    13.80    14.02     8.63 <
   4  -5  -4    13.74    12.22     9.71 <
   4  -5  -4    13.74    -3.24     9.71 <
   4  -5  -4    13.74     6.83     7.55 <
   4  -5  -4    13.74    13.30     5.75 <
   4  -5  -4    13.74     3.24     6.11 <
  -3   5   4   606.85   580.15    45.65 o
  -3   5   4   606.85   596.69    47.81 o
  -3   5   4   606.85   622.93    44.93 o
  -3   5   4   606.85   599.20    46.01 o
  -3   5   4   606.85   682.59    46.37 o
  -3   5   4   606.85   606.75    46.01 o
  -3   5   4   606.85   661.03    46.73 o
   3  -5  -4   600.48   610.71    48.53 o
   3  -5  -4   600.48   624.72    45.29 o
   3  -5  -4   600.48   564.70    46.01 o
   3  -5  -4   600.48   631.19    46.73 o
   3  -5  -4   600.48   640.18    46.01 o
  -2   5   4   604.75   583.39    46.73 o
  -2   5   4   604.75   600.28    46.01 o
  -2   5   4   604.75   598.12    44.57 o
  -2   5   4   604.75   606.03    46.73 o
  -2   5   4   604.75   636.95    46.73 o
   2  -5  -4   598.45   556.07    46.37 o
   2  -5  -4   598.45   615.02    44.93 o
   2  -5  -4   598.45   616.10    46.73 o
   2  -5  -4   598.45   630.47    45.29 o
   2  -5  -4   598.45   620.41    46.37 o
   2  -5  -4   598.45   638.02    45.29 o
   2  -5  -4   598.45   606.03    46.01 o
  -1   5   4    13.84    15.10     7.55 <
  -1   5   4    13.84    16.89     9.35 <
  -1   5   4    13.84    14.74     9.35 <
   1  -5  -4    13.78     9.35     9.35 <
   1  -5  -4    13.78     3.95     7.19 <
   1  -5  -4    13.78     3.95     6.47 <
   1  -5  -4    13.78     5.03     8.27 <
   1  -5  -4    13.78     1.44     9.71 <
   0   5   4    80.48    71.17    15.10 o
   0   5   4    80.48    83.39    12.22 o
   0  -5  -4    77.24    75.84    14.74 o
   0  -5  -4    77.24    99.93    12.22 o
   1   5   4   750.12   831.41    66.50 o
  -1  -5  -4   748.59   918.75    67.58 o
  -1  -5  -4   748.59   844.35    66.14 o
  -1  -5  -4   748.59   879.21    63.26 o
  -2  -5  -4    30.50    55.36    10.78 o
   7  -6  -4   139.01    85.55    16.18 o
  -6   6   4    29.22    24.08    12.22 <
  -6   6   4    29.22    30.91     9.71 o
   6  -6  -4    29.06    20.13    10.42 <
   6  -6  -4    29.06    15.82    11.86 <
  -5   6   4   291.71   295.47    30.91 o
  -5   6   4   291.71   371.31    29.12 o
  -5   6   4   291.71   317.75    31.99 o
   5  -6  -4   294.54   342.56    31.27 o
   5  -6  -4   294.54   301.94    30.19 o
   5  -6  -4   294.54   354.42    29.12 o
  -4   6   4   214.30   225.73    22.65 o
  -4   6   4   214.30   204.89    20.49 o
  -4   6   4   214.30   227.89    23.00 o
  -4   6   4   214.30   187.63    22.65 o
   4  -6  -4   217.01   187.99    20.85 o
   4  -6  -4   217.01   238.68    20.85 o
  -3   6   4    24.60    16.89    11.50 <
  -3   6   4    24.60    25.88    11.86 <
  -3   6   4    24.60    13.66     7.55 <
   3  -6  -4    24.08    20.85     7.55 <
   3  -6  -4    24.08    26.96    10.06 <
   3  -6  -4    24.08    19.05     9.71 <
   3  -6  -4    24.08    22.65     8.63 <
  -2   6   4   214.64   208.84    23.00 o
   2  -6  -4   217.32   236.88    19.41 o
   2  -6  -4   217.32   220.70    22.65 o
   2  -6  -4   217.32   173.26    21.93 o
  -1   6   4   291.68   276.06    28.76 o
   1  -6  -4   294.54   301.94    27.68 o
   1  -6  -4   294.54   276.42    26.24 o
   0   6   4    29.50    15.46    16.89 <
   0  -6  -4    29.34    76.56    14.02 o
  -6   7   4    38.12   -24.44    15.82 <
  -5   7   4  2509.09  2294.01   186.91 o
  -5   7   4  2509.09  2912.62   190.51 o
  -5   7   4  2509.09  2669.27   188.71 o
   5  -7  -4  2504.30  2642.67   189.79 o
   5  -7  -4  2504.30  2834.98   190.51 o
  -4   7   4   217.61   216.39    26.24 o
  -4   7   4   217.61   249.10    21.93 o
  -4   7   4   217.61   206.68    24.44 o
   4  -7  -4   217.88   221.78    20.85 o
   4  -7  -4   217.88   172.18    21.93 o
  -3   7   4   217.05   209.56    24.08 o
  -3   7   4   217.05   212.79    23.00 o
  -3   7   4   217.05   176.49    25.52 o
   3  -7  -4   217.34   198.06    23.36 o
   3  -7  -4   217.34   217.11    19.41 o
   2  -7  -4  2504.55  2638.00   189.07 o
   2  -7  -4  2504.55  2701.62   192.66 o
   1  -7  -4    39.37    -3.24    15.46 <
   2  -7   5   357.66   277.86    24.80 o
   3  -7   5   173.41   150.25    16.53 o
  -3   7  -5   171.30   158.88    20.85 o
   4  -7   5   174.16   173.97    16.89 o
  -4   7  -5   172.04   125.81    16.89 o
   5  -7   5   357.82   304.45    26.96 o
  -5   7  -5   360.82   318.11    30.91 o
   6  -7   5    29.50    46.73    15.46 o
   0  -6   5    18.61    18.69     8.99 <
   0   6  -5    18.54    17.97    10.42 <
   1  -6   5   277.36   313.44    24.44 o
   1  -6   5   277.36   350.10    25.52 o
  -1   6  -5   274.38   278.21    26.60 o
  -1   6  -5   274.38   309.85    28.04 o
  -1   6  -5   274.38   280.01    27.32 o
   2  -6   5   215.08   244.43    21.57 o
   2  -6   5   215.08   280.37    23.36 o
  -2   6  -5   215.66   273.90    26.60 o
  -2   6  -5   215.66   223.58    23.00 o
  -2   6  -5   215.66   225.73    23.00 o
   3  -6   5    29.61    39.18     7.55 o
   3  -6   5    29.61    29.83     8.27 o
  -3   6  -5    30.81    21.21    10.42 <
  -3   6  -5    30.81    33.43    11.50 <
  -3   6  -5    30.81    18.33     8.27 <
  -3   6  -5    30.81    11.86    12.22 <
  -3   6  -5    30.81    12.94    12.22 <
   4  -6   5   213.71   193.38    23.36 o
   4  -6   5   213.71   235.08    19.41 o
   4  -6   5   213.71   237.60    20.49 o
  -4   6  -5   214.32   224.30    22.29 o
  -4   6  -5   214.32   217.11    21.57 o
  -4   6  -5   214.32   251.62    20.49 o
  -4   6  -5   214.32   224.30    23.00 o
  -4   6  -5   214.32   248.74    26.96 o
  -4   6  -5   214.32   251.97    22.65 o
   5  -6   5   278.21   332.49    27.68 o
   5  -6   5   278.21   356.57    28.40 o
  -5   6  -5   275.24   371.67    29.47 o
  -5   6  -5   275.24   299.06    29.47 o
  -5   6  -5   275.24   356.21    29.83 o
  -5   6  -5   275.24   303.73    30.55 o
   6  -6   5    18.55     8.63     9.35 <
   6  -6   5    18.55     4.67     9.71 <
  -6   6  -5    18.48    19.05     9.71 <
  -6   6  -5    18.48    14.38    11.14 <
  -2  -5   5    59.75    99.93    16.18 o
  -1  -5   5  1012.99  1048.87    73.33 o
  -1  -5   5  1012.99  1101.35    75.84 o
   1   5  -5  1022.90  1034.14    75.48 o
   1   5  -5  1022.90  1004.30    76.56 o
   1   5  -5  1022.90  1076.55    77.28 o
   1   5  -5  1022.90   943.91    76.56 o
   1   5  -5  1022.90   985.61    73.69 o
   0  -5   5   135.47   148.45    14.02 o
   0  -5   5   135.47   157.08    16.53 o
   0  -5   5   135.47   179.73    15.82 o
   0   5  -5   131.97   159.96    17.97 o
   0   5  -5   131.97   159.96    17.61 o
   0   5  -5   131.97   152.41    18.33 o
   0   5  -5   131.97   162.47    20.13 o
   1  -5   5    41.03    61.83     8.63 o
   1  -5   5    41.03    83.03    11.14 o
  -1   5  -5    38.85    48.17     9.71 o
  -1   5  -5    38.85    37.38    12.58 <
  -1   5  -5    38.85    63.26    12.22 o
   2  -5   5   904.97   871.66    67.94 o
   2  -5   5   904.97   894.31    65.06 o
   2  -5   5   904.97   950.74    65.42 o
   2  -5   5   904.97  1044.92    66.86 o
   2  -5   5   904.97   936.01    64.70 o
  -2   5  -5   907.10   916.96    65.78 o
  -2   5  -5   907.10   840.75    66.86 o
  -2   5  -5   907.10   868.43    66.14 o
  -2   5  -5   907.10   926.30    65.42 o
   3  -5   5   907.96   933.49    65.06 o
   3  -5   5   907.96   958.29    65.06 o
   3  -5   5   907.96   884.97    64.34 o
  -3   5  -5   910.03   981.66    66.50 o
  -3   5  -5   910.03   889.64    66.86 o
  -3   5  -5   910.03   869.51    66.14 o
  -3   5  -5   910.03   897.19    65.06 o
  -3   5  -5   910.03   873.82    69.73 o
  -4   5  -5    39.20    21.93     8.99 <
  -4   5  -5    39.20    12.94     7.19 <
  -4   5  -5    39.20    32.35    10.42 o
  -4   5  -5    39.20    15.82     8.63 <
  -4   5  -5    39.20    13.30     7.19 <
   5  -5   5   134.95   155.64    15.82 o
   5  -5   5   134.95   156.36    15.82 o
  -5   5  -5   131.45   144.14    16.89 o
  -5   5  -5   131.45   124.01    16.18 o
  -5   5  -5   131.45   149.17    15.82 o
  -5   5  -5   131.45   149.53    23.00 o
  -5   5  -5   131.45   136.95    16.89 o
   6  -5   5  1012.50  1036.65    74.41 o
  -6   5  -5  1022.36  1041.69    76.20 o
  -6   5  -5  1022.36  1001.43    77.64 o
  -6   5  -5  1022.36   993.16    75.13 o
  -6   5  -5  1022.36  1083.74    75.48 o
   7  -5   5    60.13   124.73    17.97 o
  -7   5  -5    62.29    85.91    14.38 o
  -3  -4   5   226.53   259.16    22.65 o
   3   4  -5   229.29   184.04    25.88 o
   3   4  -5   229.29   218.54    24.44 o
  -2  -4   5   388.67   454.34    33.43 o
  -2  -4   5   388.67   415.88    31.99 o
  -2  -4   5   388.67   452.19    32.35 o
  -2  -4   5   388.67   414.09    31.63 o
   2   4  -5   395.89   418.04    35.94 o
   2   4  -5   395.89   439.25    34.15 o
   2   4  -5   395.89   363.04    33.43 o
   2   4  -5   395.89   421.27    35.23 o
  -1  -4   5  1467.85  1519.75   106.04 o
  -1  -4   5  1467.85  1436.00   107.12 o
  -1  -4   5  1467.85  1399.70   106.40 o
  -1  -4   5  1467.85  1470.87   106.40 o
  -1  -4   5  1467.85  1389.27   105.32 o
   1   4  -5  1470.05  1505.73   106.40 o
   1   4  -5  1470.05  1503.94   108.55 o
   1   4  -5  1470.05  1576.91   107.47 o
   1   4  -5  1470.05  1717.81   108.91 o
   1   4  -5  1470.05  1679.35   107.83 o
   0  -4   5   224.03   254.13    20.85 o
   0  -4   5   224.03   234.36    21.21 o
   0  -4   5   224.03   277.86    22.29 o
   0  -4   5   224.03   276.06    20.13 o
   0  -4   5   224.03   249.10    19.05 o
   0  -4   5   224.03   243.71    20.49 o
   0   4  -5   224.19   222.50    21.21 o
   0   4  -5   224.19   212.07    22.65 o
   0   4  -5   224.19   242.27    20.13 o
   0   4  -5   224.19   269.59    21.93 o
   0   4  -5   224.19   249.10    21.93 o
   0   4  -5   224.19   203.09    21.57 o
   0   4  -5   224.19   244.79    19.77 o
   1  -4   5    44.06    65.42     7.55 o
   1  -4   5    44.06    48.53     9.35 o
   1  -4   5    44.06    66.14     8.99 o
   1  -4   5    44.06    54.64     8.63 o
   1  -4   5    44.06    72.97     9.71 o
   1  -4   5    44.06    54.64     8.63 o
  -1   4  -5    45.53    47.45    10.06 o
  -1   4  -5    45.53    70.09     8.63 o
  -1   4  -5    45.53    63.62    10.42 o
  -1   4  -5    45.53    50.32     8.27 o
  -1   4  -5    45.53    38.46     8.63 o
  -1   4  -5    45.53    49.60    11.14 o
  -1   4  -5    45.53    49.96    10.06 o
   2  -4   5  3238.17  3001.05   225.38 o
   2  -4   5  3238.17  3098.46   225.73 o
   2  -4   5  3238.17  3021.53   225.73 o
   2  -4   5  3238.17  3761.64   226.81 o
   2  -4   5  3238.17  3184.72   225.38 o
   2  -4   5  3238.17  3122.90   226.45 o
  -2   4  -5  3239.62  3336.41   226.81 o
  -2   4  -5  3239.62  3690.11   227.17 o
  -2   4  -5  3239.62  3003.92   226.09 o
  -2   4  -5  3239.62  3634.04   226.09 o
   3  -4   5    44.02    56.07     8.63 o
   3  -4   5    44.02    70.81     9.71 o
   3  -4   5    44.02    75.13    10.06 o
   3  -4   5    44.02    66.14     7.91 o
  -3   4  -5    45.50    59.31    10.06 o
  -3   4  -5    45.50    39.90     9.71 o
  -3   4  -5    45.50    69.73    10.06 o
   4  -4   5   224.48   211.00    17.25 o
   4  -4   5   224.48   196.62    19.41 o
   4  -4   5   224.48   241.55    19.05 o
  -4   4  -5   224.60   221.06    20.13 o
  -4   4  -5   224.60   203.45    19.05 o
  -4   4  -5   224.60   183.68    19.77 o
  -4   4  -5   224.60   234.36    18.69 o
  -4   4  -5   224.60   223.22    18.33 o
  -4   4  -5   224.60   202.73    22.29 o
  -4   4  -5   224.60   200.21    19.41 o
   5  -4   5  1468.05  1318.46    99.57 o
   5  -4   5  1468.05  1361.60    99.57 o
   5  -4   5  1468.05  1263.11    98.49 o
  -5   4  -5  1470.26  1503.22   100.65 o
  -5   4  -5  1470.26  1618.96   101.72 o
  -5   4  -5  1470.26  1514.72   100.29 o
  -5   4  -5  1470.26  1251.96    99.57 o
  -5   4  -5  1470.26  1438.88   100.29 o
  -5   4  -5  1470.26  1464.04    99.21 o
   6  -4   5   390.39   405.46    31.27 o
  -6   4  -5   397.65   412.29    31.63 o
  -6   4  -5   397.65   361.97    30.91 o
  -6   4  -5   397.65   360.89    31.63 o
  -6   4  -5   397.65   370.59    34.51 o
   7  -4   5   226.19   191.23    22.29 o
   7  -4   5   226.19   231.13    19.77 o
  -7   4  -5   228.90   223.94    23.72 o
  -7   4  -5   228.90   260.96    25.52 o
  -4  -3   5   226.19   258.80    24.80 o
  -3  -3   5    16.45    12.58     5.39 <
  -3  -3   5    16.45    12.58     6.47 <
  -3  -3   5    16.45    25.52     8.99 <
   3   3  -5    14.95    21.21     8.63 <
   3   3  -5    14.95    12.58    10.42 <
   3   3  -5    14.95     9.35     9.71 <
   3   3  -5    14.95     4.31     8.99 <
  -2  -3   5   131.92   133.36    14.02 o
  -2  -3   5   131.92   140.54    12.22 o
  -2  -3   5   131.92   113.95    11.86 o
  -2  -3   5   131.92   130.84    11.86 o
   2   3  -5   128.45   147.73    15.82 o
   2   3  -5   128.45   113.95    16.18 o
   2   3  -5   128.45   103.88    16.89 o
  -1  -3   5   266.30   314.16    22.29 o
  -1  -3   5   266.30   298.70    23.36 o
  -1  -3   5   266.30   272.46    22.29 o
  -1  -3   5   266.30   258.44    21.93 o
  -1  -3   5   266.30   277.86    21.57 o
  -1  -3   5   266.30   277.49    21.21 o
  -1  -3   5   266.30   280.37    22.29 o
   1   3  -5   269.47   300.50    23.72 o
   1   3  -5   269.47   288.28    21.57 o
   1   3  -5   269.47   270.67    23.00 o
   1   3  -5   269.47   253.77    25.88 o
   1   3  -5   269.47   288.28    23.00 o
   0  -3   5     9.30     5.75     4.31 <
   0  -3   5     9.30     6.11     6.83 <
   0  -3   5     9.30     2.88     5.39 <
   0  -3   5     9.30     0.72     6.11 <
   0  -3   5     9.30     0.00     6.83 <
   0   3  -5     9.33     5.39     7.55 <
   0   3  -5     9.33    -1.08     5.75 <
   0   3  -5     9.33     4.67     7.19 <
   0   3  -5     9.33     1.80     5.03 <
   0   3  -5     9.33     1.08     5.03 <
   0   3  -5     9.33     4.31     6.83 <
   0   3  -5     9.33     1.44     7.19 <
   1  -3   5   201.33   184.04    16.53 o
   1  -3   5   201.33   170.74    15.46 o
   1  -3   5   201.33   189.07    14.74 o
   1  -3   5   201.33   220.70    15.46 o
  -1   3  -5   200.28   190.51    15.46 o
  -1   3  -5   200.28   223.58    16.53 o
  -1   3  -5   200.28   175.05    16.89 o
  -1   3  -5   200.28   218.90    16.89 o
  -1   3  -5   200.28   178.29    16.18 o
   2  -3   5   202.25   225.73    16.18 o
   2  -3   5   202.25   175.05    16.53 o
   2  -3   5   202.25   172.18    16.89 o
   2  -3   5   202.25   210.64    15.46 o
   2  -3   5   202.25   229.69    16.53 o
  -2   3  -5   201.19   208.48    17.25 o
  -2   3  -5   201.19   207.04    19.41 o
  -2   3  -5   201.19   193.02    16.18 o
  -2   3  -5   201.19   187.27    17.61 o
  -2   3  -5   201.19   180.08    16.89 o
  -2   3  -5   201.19   216.03    17.61 o
  -2   3  -5   201.19   206.68    16.18 o
   3  -3   5     9.38    10.06     5.03 <
   3  -3   5     9.38     3.24     6.47 <
   3  -3   5     9.38     8.99     6.11 <
   3  -3   5     9.38    -1.08     8.99 <
  -3   3  -5     9.41     2.52     7.19 <
  -3   3  -5     9.41     9.71     6.83 <
  -3   3  -5     9.41     3.59     6.83 <
  -3   3  -5     9.41     3.59     6.11 <
  -3   3  -5     9.41     1.80     9.35 <
  -3   3  -5     9.41     7.19     7.91 <
  -3   3  -5     9.41    -2.16     7.19 <
   4  -3   5   265.86   264.20    23.36 o
   4  -3   5   265.86   308.05    22.29 o
   4  -3   5   265.86   262.40    24.80 o
   4  -3   5   265.86   290.08    22.29 o
   4  -3   5   265.86   279.65    22.65 o
  -4   3  -5   269.09   286.12    22.29 o
  -4   3  -5   269.09   272.46    24.08 o
  -4   3  -5   269.09   278.93    23.00 o
  -4   3  -5   269.09   285.04    23.72 o
  -4   3  -5   269.09   274.98    23.72 o
  -4   3  -5   269.09   293.67    23.36 o
  -4   3  -5   269.09   280.01    23.00 o
   5  -3   5   131.37   123.29    17.97 o
   5  -3   5   131.37   140.54    14.02 o
   5  -3   5   131.37   111.43    13.66 o
   5  -3   5   131.37   123.29    11.14 o
   5  -3   5   131.37   111.43    11.50 o
  -5   3  -5   127.92   116.10    12.58 o
  -5   3  -5   127.92    89.14    14.38 o
  -5   3  -5   127.92   138.75    13.66 o
  -5   3  -5   127.92   108.55    14.74 o
  -5   3  -5   127.92   103.16    16.89 o
   6  -3   5    16.45    13.30     8.99 <
   6  -3   5    16.45     8.63     8.27 <
   6  -3   5    16.45     7.19     7.19 <
  -6   3  -5    14.95    10.06    13.30 <
  -6   3  -5    14.95    32.71    11.50 <
  -6   3  -5    14.95    17.61    10.78 <
  -6   3  -5    14.95     8.63    12.58 <
  -6   3  -5    14.95    11.86     8.99 <
   7  -3   5   226.53   187.63    23.72 o
   7  -3   5   226.53   227.53    20.49 o
  -7   3  -5   229.29   203.45    21.93 o
  -7   3  -5   229.29   237.60    21.93 o
  -7   3  -5   229.29   279.65    25.52 o
  -7   3  -5   229.29   221.42    23.36 o
  -5  -2   5    60.13    61.83    13.30 o
  -4  -2   5   390.39   375.27    28.76 o
  -4  -2   5   390.39   418.40    29.12 o
  -4  -2   5   390.39   356.21    29.47 o
   4   2  -5   397.66   367.36    30.19 o
   4   2  -5   397.66   361.25    30.91 o
   4   2  -5   397.66   395.75    32.35 o
  -3  -2   5   131.37   123.29    11.50 o
  -3  -2   5   131.37   122.57    10.78 o
  -3  -2   5   131.37   119.70    12.94 o
  -3  -2   5   131.37   127.96    11.50 o
   3   2  -5   127.92   121.85    14.74 o
   3   2  -5   127.92   121.49    15.10 o
  -2  -2   5    36.55    72.25    10.42 o
  -2  -2   5    36.55    64.70     7.91 o
  -2  -2   5    36.55    86.63     9.71 o
  -2  -2   5    36.55    55.00    10.42 o
   2   2  -5    37.77    71.17    12.58 o
   2   2  -5    37.77    76.92    13.66 o
  -1  -2   5   875.90   814.51    60.03 o
  -1  -2   5   875.90   861.24    60.03 o
  -1  -2   5   875.90   808.04    61.11 o
  -1  -2   5   875.90   889.28    60.03 o
   1   2  -5   882.53   936.01    61.11 o
   1   2  -5   882.53   901.86    61.11 o
   1   2  -5   882.53   832.84    60.03 o
   1   2  -5   882.53   854.77    60.39 o
   1   2  -5   882.53   843.99    60.75 o
   1   2  -5   882.53   875.98    60.75 o
   0  -2   5   231.49   225.01    17.97 o
   0   2  -5   228.62   233.64    18.33 o
   0   2  -5   228.62   263.84    18.69 o
   0   2  -5   228.62   265.27    17.97 o
   0   2  -5   228.62   218.19    18.69 o
   0   2  -5   228.62   248.02    18.69 o
   0   2  -5   228.62   249.46    18.69 o
   1  -2   5    11.06    11.50     5.03 <
   1  -2   5    11.06     8.99     3.95 <
   1  -2   5    11.06    15.46     3.59 o
  -1   2  -5    10.36    16.89     5.39 o
  -1   2  -5    10.36    14.74     4.67 o
  -1   2  -5    10.36    10.06     3.95 <
  -1   2  -5    10.36    13.30     5.39 <
  -1   2  -5    10.36    14.74     4.31 o
   2  -2   5   230.98   219.62    19.77 o
   2  -2   5   230.98   249.10    18.33 o
   2  -2   5   230.98   209.56    17.61 o
   2  -2   5   230.98   241.19    19.05 o
   2  -2   5   230.98   259.16    18.33 o
  -2   2  -5   228.13   232.56    19.05 o
  -2   2  -5   228.13   245.50    21.21 o
  -2   2  -5   228.13   276.06    19.05 o
  -2   2  -5   228.13   268.15    19.77 o
  -2   2  -5   228.13   221.78    18.69 o
  -2   2  -5   228.13   243.71    18.69 o
  -2   2  -5   228.13   272.82    18.33 o
  -2   2  -5   228.13   231.85    19.05 o
   3  -2   5   875.51   809.48    60.75 o
   3  -2   5   875.51   923.79    60.03 o
   3  -2   5   875.51   776.05    61.11 o
   3  -2   5   875.51   830.33    60.39 o
   3  -2   5   875.51   902.94    60.03 o
  -3   2  -5   882.07   774.26    60.03 o
  -3   2  -5   882.07   901.86    60.75 o
  -3   2  -5   882.07   928.10    60.75 o
  -3   2  -5   882.07   925.94    60.39 o
  -3   2  -5   882.07   808.76    60.39 o
  -3   2  -5   882.07   849.02    59.67 o
  -3   2  -5   882.07   831.77    60.39 o
  -3   2  -5   882.07   791.51    61.83 o
  -4   2  -5    37.77    46.01     9.71 o
   5  -2   5   131.92   133.00    14.74 o
   5  -2   5   131.92   145.58    12.94 o
   5  -2   5   131.92   145.22    15.10 o
   5  -2   5   131.92   100.65    16.18 o
   5  -2   5   131.92   130.84    12.58 o
  -5   2  -5   128.45    96.33    15.82 o
  -5   2  -5   128.45   116.46    12.58 o
  -5   2  -5   128.45   119.34    14.74 o
  -5   2  -5   128.45    97.77    13.66 o
  -5   2  -5   128.45   111.07    14.02 o
  -5   2  -5   128.45   119.34    20.13 o
   6  -2   5   388.67   419.48    34.15 o
   6  -2   5   388.67   460.81    31.99 o
   6  -2   5   388.67   366.64    33.43 o
  -6   2  -5   395.89   416.96    33.07 o
  -6   2  -5   395.89   452.55    37.02 o
  -6   2  -5   395.89   359.45    32.71 o
  -6   2  -5   395.89   363.04    34.15 o
   7  -2   5    59.75   103.16    14.38 o
   7  -2   5    59.75   105.32    18.69 o
  -7   2  -5    61.91    83.03    14.74 o
  -5  -1   5  1012.50  1052.47    73.69 o
  -5  -1   5  1012.50  1016.52    75.48 o
  -5  -1   5  1012.50  1093.81    76.20 o
   5   1  -5  1022.36  1011.49    76.56 o
   5   1  -5  1022.36   990.64    76.92 o
   5   1  -5  1022.36  1093.09    76.56 o
   5   1  -5  1022.36   999.99    76.20 o
  -4  -1   5  1468.05  1363.03   101.36 o
  -4  -1   5  1468.05  1363.39   102.44 o
  -4  -1   5  1468.05  1603.86   103.16 o
  -4  -1   5  1468.05  1388.19   104.60 o
  -4  -1   5  1468.05  1493.15   102.08 o
   4   1  -5  1470.26  1516.16   103.16 o
   4   1  -5  1470.26  1450.74   102.44 o
   4   1  -5  1470.26  1371.30   103.88 o
   4   1  -5  1470.26  1626.51   104.24 o
   4   1  -5  1470.26  1423.06   103.52 o
  -3  -1   5   265.86   319.55    21.93 o
  -3  -1   5   265.86   278.57    23.00 o
  -3  -1   5   265.86   281.45    21.57 o
  -3  -1   5   265.86   265.63    21.93 o
  -3  -1   5   265.86   289.00    23.36 o
   3   1  -5   269.09   300.14    24.44 o
   3   1  -5   269.09   279.65    22.65 o
   3   1  -5   269.09   282.17    23.72 o
   3   1  -5   269.09   285.04    23.72 o
   3   1  -5   269.09   287.20    22.65 o
  -2  -1   5   875.51   811.28    60.39 o
  -2  -1   5   875.51   858.37    59.31 o
  -2  -1   5   875.51   754.12    59.67 o
  -2  -1   5   875.51   857.29    59.67 o
  -2  -1   5   875.51   939.24    59.67 o
   2   1  -5   882.07   868.79    59.67 o
   2   1  -5   882.07   891.08    60.75 o
   2   1  -5   882.07   813.79    60.03 o
   2   1  -5   882.07   881.37    60.39 o
   2   1  -5   882.07   856.21    60.39 o
   2   1  -5   882.07   853.33    59.67 o
  -1  -1   5  9129.43  8421.19   588.42 o
  -1  -1   5  9129.43  8232.83   588.78 o
  -1  -1   5  9129.43  8769.49   588.06 o
  -1  -1   5  9129.43  8648.72   588.06 o
   1   1  -5  9127.58  8754.04   588.78 o
   1   1  -5  9127.58  8679.27   588.42 o
   1   1  -5  9127.58  8810.11   589.14 o
   0   1  -5     5.52     0.72     2.52 <
   0   1  -5     5.52     2.16     2.88 <
   1  -1   5     4.93     3.95     2.16 <
   1  -1   5     4.93     6.11     2.88 <
   1  -1   5     4.93     1.80     4.31 <
   1  -1   5     4.93     3.95     2.88 <
  -1   1  -5     5.55     1.80     2.88 <
  -1   1  -5     5.55     0.72     5.39 <
  -1   1  -5     5.55     7.19     3.24 <
  -1   1  -5     5.55     6.47     2.52 <
  -1   1  -5     5.55     4.67     3.24 <
  -1   1  -5     5.55     2.16     2.88 <
   2  -1   5  9129.42  9305.07   661.39 o
   2  -1   5  9129.42 10166.30   661.75 o
   2  -1   5  9129.42  8763.74   661.39 o
   2  -1   5  9129.42  8247.21   661.03 o
   2  -1   5  9129.42  8975.10   662.11 o
  -2   1  -5  9127.57 11176.70   662.83 o
  -2   1  -5  9127.57  9766.97   661.75 o
  -2   1  -5  9127.57 10113.80   661.75 o
  -2   1  -5  9127.57  9802.91   661.39 o
  -2   1  -5  9127.57  9822.32   661.75 o
  -2   1  -5  9127.57 10376.20   661.75 o
   3  -1   5   875.90   944.27    60.03 o
   3  -1   5   875.90   805.53    60.39 o
   3  -1   5   875.90   724.29    59.67 o
   3  -1   5   875.90   770.66    62.18 o
   3  -1   5   875.90   911.21    60.75 o
   3  -1   5   875.90   944.99    61.47 o
   3  -1   5   875.90   838.96    61.47 o
  -3   1  -5   882.52   836.08    61.83 o
  -3   1  -5   882.52   830.69    60.75 o
  -3   1  -5   882.52   873.82    61.11 o
  -3   1  -5   882.52   881.73    60.03 o
  -3   1  -5   882.52   803.37    60.75 o
  -3   1  -5   882.52   883.53    60.75 o
  -3   1  -5   882.52   856.21    60.03 o
  -3   1  -5   882.52   913.36    61.11 o
   4  -1   5   266.30   282.89    24.44 o
   4  -1   5   266.30   276.42    23.00 o
   4  -1   5   266.30   275.34    23.00 o
   4  -1   5   266.30   249.82    22.65 o
   4  -1   5   266.30   275.70    24.08 o
   4  -1   5   266.30   287.56    22.29 o
   4  -1   5   266.30   290.08    21.57 o
  -4   1  -5   269.47   248.02    24.44 o
  -4   1  -5   269.47   264.91    23.00 o
  -4   1  -5   269.47   267.79    23.72 o
  -4   1  -5   269.47   274.62    21.93 o
  -4   1  -5   269.47   282.53    21.93 o
  -4   1  -5   269.47   289.72    24.08 o
  -4   1  -5   269.47   258.08    22.65 o
  -4   1  -5   269.47   297.98    23.72 o
   5  -1   5  1467.85  1419.11   110.71 o
   5  -1   5  1467.85  1383.16   110.35 o
   5  -1   5  1467.85  1595.24   113.95 o
  -5   1  -5  1470.05  1823.49   113.95 o
  -5   1  -5  1470.05  1580.86   112.87 o
  -5   1  -5  1470.05  1574.39   112.15 o
  -5   1  -5  1470.05  1729.31   113.95 o
  -5   1  -5  1470.05  1554.98   110.71 o
   6  -1   5  1012.99   955.78    79.08 o
   6  -1   5  1012.99  1066.13    79.44 o
   6  -1   5  1012.99  1185.11    77.64 o
  -6   1  -5  1022.89   993.88    79.08 o
  -6   1  -5  1022.89  1085.18    77.64 o
  -6   1  -5  1022.89  1038.09    79.08 o
  -6   1  -5  1022.89  1198.41    85.19 o
   7  -1   5   151.62   104.60    16.18 o
  -7   1  -5   155.01    88.07    23.36 o
  -6   0   5    18.55     3.24    11.14 <
   6   0  -5    18.48     5.75    10.42 <
   6   0  -5    18.48     3.59    10.06 <
   6   0  -5    18.48    21.57    11.50 <
  -5   0   5   134.95   176.49    14.38 o
  -5   0   5   134.95   131.56    19.41 o
  -5   0   5   134.95   159.24    16.89 o
   5   0  -5   131.45   149.53    18.69 o
   5   0  -5   131.45   153.13    15.10 o
   5   0  -5   131.45   148.09    18.69 o
   5   0  -5   131.45   154.92    17.97 o
   5   0  -5   131.45   181.52    17.25 o
   5   0  -5   131.45   145.94    15.10 o
  -4   0   5   224.48   268.51    23.36 o
  -4   0   5   224.48   211.36    20.13 o
   4   0  -5   224.60   213.87    20.85 o
   4   0  -5   224.60   239.03    20.13 o
   4   0  -5   224.60   242.63    21.57 o
   4   0  -5   224.60   229.69    19.77 o
   4   0  -5   224.60   241.55    19.41 o
   4   0  -5   224.60   185.48    20.85 o
   4   0  -5   224.60   237.60    20.85 o
  -3   0   5     9.38     8.99     5.03 <
  -3   0   5     9.38    -1.08     7.91 <
  -3   0   5     9.38    11.14     4.67 <
  -3   0   5     9.38     8.27     5.03 <
  -3   0   5     9.38     3.59     6.83 <
   3   0  -5     9.41     5.03     6.83 <
   3   0  -5     9.41     0.72     5.03 <
   3   0  -5     9.41    -0.72     6.47 <
   3   0  -5     9.41     5.03     6.83 <
   3   0  -5     9.41    11.14     5.39 <
   3   0  -5     9.41    10.06     7.55 <
   3   0  -5     9.41     5.75     6.83 <
   3   0  -5     9.41     6.83     7.55 <
  -2   0   5   230.99   237.96    18.33 o
  -2   0   5   230.99   243.35    17.97 o
  -2   0   5   230.99   211.36    17.61 o
   2   0  -5   228.13   254.49    17.97 o
   2   0  -5   228.13   249.46    17.97 o
   2   0  -5   228.13   241.19    18.69 o
   2   0  -5   228.13   235.08    19.05 o
   2   0  -5   228.13   241.91    18.69 o
   2   0  -5   228.13   271.02    19.41 o
   2   0  -5   228.13   272.46    19.77 o
   2   0  -5   228.13   250.18    18.33 o
  -1   0   5     4.93     1.08     4.31 <
   1   0  -5     5.55     0.36     3.95 <
   1   0  -5     5.55     1.80     2.52 <
   1   0  -5     5.55     4.31     3.95 <
   1   0   5     4.90     7.19     5.03 <
   1   0   5     4.90    -0.72     4.31 <
   1   0   5     4.90     2.52     3.24 <
   1   0   5     4.90     3.24     3.95 <
   1   0   5     4.90     3.95     3.95 <
   1   0   5     4.90     1.80     3.95 <
  -1   0  -5     5.52     0.36     3.24 <
  -1   0  -5     5.52     1.08     4.31 <
  -1   0  -5     5.52     3.24     5.39 <
  -1   0  -5     5.52     6.11     3.24 <
  -1   0  -5     5.52     5.75     3.95 <
  -1   0  -5     5.52     1.08     3.95 <
  -1   0  -5     5.52     1.44     4.31 <
  -1   0  -5     5.52     3.95     4.31 <
   2   0   5   231.49   252.69    19.41 o
   2   0   5   231.49   239.39    19.05 o
   2   0   5   231.49   231.49    19.41 o
   2   0   5   231.49   242.99    19.41 o
   2   0   5   231.49   251.97    18.33 o
   2   0   5   231.49   245.86    19.05 o
  -2   0  -5   228.62   268.51    18.33 o
  -2   0  -5   228.62   238.68    19.77 o
  -2   0  -5   228.62   215.31    19.05 o
  -2   0  -5   228.62   221.06    19.05 o
  -2   0  -5   228.62   219.62    19.41 o
  -2   0  -5   228.62   265.63    19.05 o
  -2   0  -5   228.62   235.08    18.33 o
   3   0   5     9.30     3.59     8.27 <
   3   0   5     9.30     3.59     7.55 <
   3   0   5     9.30    14.74     8.27 <
   3   0   5     9.30    -1.44     8.63 <
   3   0   5     9.30     3.95     7.19 <
   3   0   5     9.30    12.94     6.11 <
   3   0   5     9.30    -3.59     8.63 <
  -3   0  -5     9.33     1.08     7.91 <
  -3   0  -5     9.33     6.83     6.83 <
  -3   0  -5     9.33    13.30     8.27 <
  -3   0  -5     9.33    12.94     7.55 <
  -3   0  -5     9.33     5.39     9.71 <
  -3   0  -5     9.33    -1.44     8.63 <
  -3   0  -5     9.33    11.50     6.83 <
  -3   0  -5     9.33     1.80     8.27 <
   4   0   5   224.03   211.00    20.13 o
   4   0   5   224.03   241.55    18.69 o
   4   0   5   224.03   206.32    20.13 o
   4   0   5   224.03   212.79    20.49 o
  -4   0  -5   224.19   197.34    20.85 o
  -4   0  -5   224.19   212.07    20.49 o
  -4   0  -5   224.19   199.49    19.05 o
  -4   0  -5   224.19   251.26    22.29 o
  -4   0  -5   224.19   194.82    19.77 o
  -4   0  -5   224.19   205.60    20.85 o
  -4   0  -5   224.19   236.52    19.05 o
  -4   0  -5   224.19   209.20    18.69 o
   5   0   5   135.47   137.31    16.89 o
   5   0   5   135.47   131.20    17.61 o
   5   0   5   135.47   154.92    16.18 o
   5   0   5   135.47   152.05    14.38 o
  -5   0  -5   131.97   135.87    15.46 o
  -5   0  -5   131.97   133.36    17.97 o
  -5   0  -5   131.97   140.18    18.33 o
  -5   0  -5   131.97   143.42    18.69 o
  -5   0  -5   131.97   150.97    15.46 o
   6   0   5    18.61    13.66    10.06 <
   6   0   5    18.61     5.75    10.78 <
   6   0   5    18.61    25.52    13.30 <
  -6   0  -5    18.54     6.83    10.42 <
  -6   0  -5    18.54    32.35    14.02 <
  -6   1   5   278.21   321.35    28.76 o
  -6   1   5   278.21   323.86    24.44 o
  -6   1   5   278.21   303.73    27.32 o
   6  -1  -5   275.24   267.07    27.32 o
   6  -1  -5   275.24   288.28    26.96 o
   6  -1  -5   275.24   254.13    28.40 o
   6  -1  -5   275.24   310.20    29.12 o
   6  -1  -5   275.24   337.88    28.04 o
   6  -1  -5   275.24   301.22    25.52 o
  -5   1   5    41.39    25.88     8.63 <
   5  -1  -5    39.20     3.95     9.71 <
   5  -1  -5    39.20    29.83     8.27 o
   5  -1  -5    39.20    22.29     9.71 <
   5  -1  -5    39.20    12.58     9.71 <
   5  -1  -5    39.20     9.35     6.11 <
   5  -1  -5    39.20    12.58     8.63 <
  -4   1   5    44.02    55.36    10.06 o
  -4   1   5    44.02    59.67     7.91 o
  -4   1   5    44.02    36.66     9.35 o
  -4   1   5    44.02    54.28    10.42 o
  -4   1   5    44.02    60.03     6.83 o
  -4   1   5    44.02    56.07     8.27 o
   4  -1  -5    45.50    53.56     8.63 o
   4  -1  -5    45.50    58.95    10.06 o
   4  -1  -5    45.50    47.09     9.71 o
   4  -1  -5    45.50    56.07     8.27 o
   4  -1  -5    45.50    43.13     9.35 o
   4  -1  -5    45.50    53.56     9.71 o
  -3   1   5   202.25   196.26    15.10 o
  -3   1   5   202.25   169.30    17.25 o
  -3   1   5   202.25   196.98    16.18 o
  -3   1   5   202.25   208.12    15.82 o
  -3   1   5   202.25   186.20    16.53 o
  -3   1   5   202.25   240.11    19.41 o
   3  -1  -5   201.19   203.81    15.82 o
   3  -1  -5   201.19   204.89    17.61 o
   3  -1  -5   201.19   205.96    16.18 o
   3  -1  -5   201.19   184.40    16.89 o
   3  -1  -5   201.19   208.48    17.61 o
   3  -1  -5   201.19   185.48    16.89 o
   3  -1  -5   201.19   191.59    17.97 o
  -2   1   5    11.06    14.38     3.59 o
  -2   1   5    11.06    17.61     3.59 o
  -2   1   5    11.06    14.38     4.67 o
  -2   1   5    11.06    27.32     5.03 o
  -2   1   5    11.06    10.42     5.03 <
  -2   1   5    11.06     7.19     3.59 <
   2  -1  -5    10.36    14.02     3.95 o
   2  -1  -5    10.36     7.19     3.24 <
   2  -1  -5    10.36    16.53     4.67 o
   2  -1  -5    10.36    14.74     4.31 o
  -1   1   5     4.90     0.72     2.52 <
  -1   1   5     4.90    -2.16     2.88 <
  -1   1   5     4.90     2.88     2.88 <
  -1   1   5     4.90     3.24     2.52 <
  -1   1   5     4.90     9.35     4.31 <
   1  -1  -5     5.52     2.16     2.88 <
   1  -1  -5     5.52     4.31     3.59 <
   1  -1  -5     5.52     6.47     5.03 <
   1  -1  -5     5.52     7.19     3.95 <
   1  -1  -5     5.52     2.88     3.59 <
   1  -1  -5     5.52     1.80     3.24 <
   1  -1  -5     5.52     5.03     2.88 <
   0   1   5     4.93     0.36     3.24 <
   0   1   5     4.93     3.59     3.24 <
   0   1   5     4.93     5.75     2.88 <
   0   1   5     4.93     2.16     3.59 <
   0   1   5     4.93     2.16     3.59 <
   0  -1  -5     5.55     1.44     4.31 <
   0  -1  -5     5.55     3.24     3.59 <
   0  -1  -5     5.55     3.59     4.31 <
   0  -1  -5     5.55    10.42     5.03 <
   1   1   5    11.06    12.58     5.75 <
   1   1   5    11.06    15.46     5.39 <
   1   1   5    11.06    12.22     5.03 <
   1   1   5    11.06    16.18     6.47 <
   1   1   5    11.06     8.99     5.75 <
  -1  -1  -5    10.36    11.14     4.67 <
  -1  -1  -5    10.36     7.91     6.83 <
  -1  -1  -5    10.36    29.12     7.55 o
  -1  -1  -5    10.36    20.49     6.11 o
  -1  -1  -5    10.36    11.50     5.39 <
  -1  -1  -5    10.36    21.57     5.75 o
  -1  -1  -5    10.36    19.05     5.75 o
  -1  -1  -5    10.36    11.86     5.75 <
  -1  -1  -5    10.36    19.77     6.83 <
   2   1   5   201.33   226.45    19.05 o
   2   1   5   201.33   199.85    18.33 o
   2   1   5   201.33   181.52    17.97 o
   2   1   5   201.33   213.51    20.49 o
   2   1   5   201.33   178.65    17.97 o
   2   1   5   201.33   209.92    17.97 o
  -2  -1  -5   200.28   221.06    19.05 o
  -2  -1  -5   200.28   212.43    17.25 o
  -2  -1  -5   200.28   191.95    18.33 o
  -2  -1  -5   200.28   220.34    17.25 o
  -2  -1  -5   200.28   246.22    18.33 o
  -2  -1  -5   200.28   241.19    19.05 o
  -2  -1  -5   200.28   164.27    19.41 o
   3   1   5    44.06    57.15    11.50 o
   3   1   5    44.06    46.73    10.06 o
   3   1   5    44.06    57.15    11.14 o
   3   1   5    44.06    71.17    12.58 o
   3   1   5    44.06    66.50    10.78 o
  -3  -1  -5    45.53    56.07     9.71 o
  -3  -1  -5    45.53    59.31    10.78 o
  -3  -1  -5    45.53    64.70     8.99 o
  -3  -1  -5    45.53    51.40    11.50 o
  -3  -1  -5    45.53    68.30    10.06 o
  -3  -1  -5    45.53    44.57    10.78 o
  -3  -1  -5    45.53    38.10     8.99 o
   4   1   5    41.03    25.52    12.22 <
   4   1   5    41.03    39.54    10.78 o
  -4  -1  -5    38.85    57.51    13.30 o
  -4  -1  -5    38.85    40.98    10.06 o
   5   1   5   277.36   281.09    29.12 o
   5   1   5   277.36   359.45    28.76 o
  -5  -1  -5   274.38   340.40    26.60 o
  -5  -1  -5   274.38   301.22    29.83 o
  -6  -1  -5    30.02     7.19    22.65 <
  -7   2   5   357.82   352.62    32.35 o
  -6   2   5   213.71   225.73    22.65 o
  -6   2   5   213.71   240.11    21.93 o
  -6   2   5   213.71   228.97    19.05 o
   6  -2  -5   214.32   246.58    23.00 o
   6  -2  -5   214.32   231.49    20.49 o
   6  -2  -5   214.32   203.81    23.00 o
   6  -2  -5   214.32   226.09    23.00 o
   6  -2  -5   214.32   227.53    25.52 o
   6  -2  -5   214.32   208.84    22.29 o
  -5   2   5   907.96   904.38    67.22 o
  -5   2   5   907.96  1059.30    68.65 o
  -5   2   5   907.96   904.73    64.70 o
  -5   2   5   907.96   924.51    66.50 o
   5  -2  -5   910.03   902.22    65.42 o
   5  -2  -5   910.03   913.72    66.50 o
   5  -2  -5   910.03   821.70    69.01 o
   5  -2  -5   910.03   930.26    65.42 o
   5  -2  -5   910.03   884.25    66.50 o
  -4   2   5  3238.17  3108.88   215.67 o
  -4   2   5  3238.17  2903.99   216.39 o
  -4   2   5  3238.17  3255.54   214.95 o
  -4   2   5  3238.17  2843.97   214.95 o
  -4   2   5  3238.17  2941.02   215.31 o
   4  -2  -5  3239.62  3594.50   215.67 o
   4  -2  -5  3239.62  3281.06   216.03 o
  -3   2   5   201.33   200.21    16.18 o
  -3   2   5   201.33   193.74    17.61 o
  -3   2   5   201.33   215.67    15.82 o
  -3   2   5   201.33   191.59    17.97 o
  -3   2   5   201.33   180.44    17.61 o
  -3   2   5   201.33   209.56    16.53 o
   3  -2  -5   200.29   205.25    16.18 o
   3  -2  -5   200.29   226.09    18.69 o
   3  -2  -5   200.29   218.90    15.82 o
   3  -2  -5   200.29   200.57    16.53 o
   3  -2  -5   200.29   179.37    17.61 o
   3  -2  -5   200.29   198.42    17.61 o
  -2   2   5   231.49   230.41    19.05 o
  -2   2   5   231.49   260.60    18.69 o
  -2   2   5   231.49   239.75    18.33 o
  -2   2   5   231.49   234.72    19.05 o
  -2   2   5   231.49   228.97    19.05 o
  -2   2   5   231.49   243.71    17.61 o
   2  -2  -5   228.62   250.90    18.69 o
   2  -2  -5   228.62   249.10    18.33 o
   2  -2  -5   228.62   260.96    19.05 o
   2  -2  -5   228.62   233.28    17.97 o
   2  -2  -5   228.62   240.47    19.77 o
   2  -2  -5   228.62   219.62    18.33 o
  -1   2   5  9129.43 10909.30   645.21 o
  -1   2   5  9129.43  8411.84   644.49 o
  -1   2   5  9129.43  8839.59   644.49 o
  -1   2   5  9129.43  8497.03   644.13 o
  -1   2   5  9129.43  8912.55   644.49 o
   1  -2  -5  9127.58 10553.80   645.21 o
   1  -2  -5  9127.58  8704.43   644.49 o
   1  -2  -5  9127.58 10451.00   644.85 o
   1  -2  -5  9127.58 10079.70   644.85 o
   1  -2  -5  9127.58  8607.38   644.49 o
   1  -2  -5  9127.58  9389.90   645.21 o
   1  -2  -5  9127.58  9836.70   644.49 o
   0   2   5   230.99   254.49    19.77 o
   0   2   5   230.99   275.34    20.13 o
   0   2   5   230.99   254.49    19.05 o
   0   2   5   230.99   235.44    20.13 o
   0   2   5   230.99   218.90    19.41 o
   0  -2  -5   228.13   255.57    19.05 o
   0  -2  -5   228.13   274.98    20.49 o
   0  -2  -5   228.13   242.27    20.13 o
   0  -2  -5   228.13   242.63    20.49 o
   0  -2  -5   228.13   250.18    20.13 o
   0  -2  -5   228.13   257.01    19.77 o
   1   2   5   202.25   205.25    20.13 o
   1   2   5   202.25   176.85    17.97 o
   1   2   5   202.25   200.93    17.97 o
   1   2   5   202.25   192.31    18.33 o
   1   2   5   202.25   192.31    17.61 o
  -1  -2  -5   201.19   191.59    17.97 o
  -1  -2  -5   201.19   203.45    16.53 o
  -1  -2  -5   201.19   214.59    17.97 o
  -1  -2  -5   201.19   158.16    19.41 o
  -1  -2  -5   201.19   221.42    19.05 o
  -1  -2  -5   201.19   217.11    16.53 o
  -1  -2  -5   201.19   191.23    17.25 o
   2   2   5  3238.17  3674.29   244.07 o
   2   2   5  3238.17  3402.55   243.35 o
   2   2   5  3238.17  3572.93   243.71 o
   2   2   5  3238.17  3288.96   242.99 o
   2   2   5  3238.17  3795.79   244.07 o
  -2  -2  -5  3239.62  3580.48   242.99 o
  -2  -2  -5  3239.62  3389.97   242.99 o
  -2  -2  -5  3239.62  3698.38   244.07 o
  -2  -2  -5  3239.62  3064.31   242.99 o
  -2  -2  -5  3239.62  3231.45   243.35 o
  -2  -2  -5  3239.62  3747.98   244.43 o
  -2  -2  -5  3239.62  3531.23   242.99 o
  -2  -2  -5  3239.62  3811.96   244.43 o
  -2  -2  -5  3239.62  3602.76   243.71 o
   3   2   5   904.97   868.43    65.42 o
   3   2   5   904.97   968.72    67.22 o
   3   2   5   904.97   843.63    64.70 o
  -3  -2  -5   907.10   884.25    65.78 o
  -3  -2  -5   907.10   893.95    65.42 o
  -3  -2  -5   907.10   904.02    63.62 o
  -3  -2  -5   907.10   904.38    63.62 o
  -3  -2  -5   907.10   820.26    65.42 o
  -3  -2  -5   907.10   871.66    64.70 o
   4   2   5   215.08   246.22    23.36 o
  -4  -2  -5   215.66   219.62    23.00 o
  -4  -2  -5   215.66   263.84    20.49 o
  -4  -2  -5   215.66   214.95    24.08 o
  -5  -2  -5   360.66   314.16    29.47 o
  -5  -2  -5   360.66   335.73    26.96 o
  -5  -2  -5   360.66   327.82    31.63 o
  -7   3   5   174.16   126.89    18.69 o
   7  -3  -5   172.04   135.15    17.61 o
   7  -3  -5   172.04   153.49    18.33 o
  -6   3   5    29.61    32.35     6.47 o
  -6   3   5    29.61    11.14    10.78 <
  -6   3   5    29.61    20.49    12.22 <
   6  -3  -5    30.81    13.30    10.78 <
   6  -3  -5    30.81     6.83     9.35 <
   6  -3  -5    30.81    22.29    10.06 <
   6  -3  -5    30.81    26.60    10.78 <
  -5   3   5   904.97   868.79    65.42 o
  -5   3   5   904.97   942.48    65.78 o
  -5   3   5   904.97   890.72    63.62 o
  -5   3   5   904.97   928.46    63.62 o
  -5   3   5   904.97   878.49    65.78 o
  -5   3   5   904.97   875.62    63.62 o
   5  -3  -5   907.10   870.23    64.70 o
   5  -3  -5   907.10   952.18    66.50 o
   5  -3  -5   907.10   919.83    66.50 o
   5  -3  -5   907.10   890.36    64.34 o
  -4   3   5    44.06    37.02     9.35 o
  -4   3   5    44.06    43.13     7.19 o
  -4   3   5    44.06    60.75     8.63 o
  -4   3   5    44.06    37.38     8.27 o
  -4   3   5    44.06    46.73    10.06 o
   4  -3  -5    45.53    43.85     8.63 o
   4  -3  -5    45.53    61.47    11.14 o
   4  -3  -5    45.53    35.94     8.99 o
  -3   3   5     9.30     6.83     8.27 <
  -3   3   5     9.30     2.52     6.83 <
  -3   3   5     9.30     2.88     4.67 <
  -3   3   5     9.30     7.91     6.47 <
  -3   3   5     9.30     8.99     6.11 <
  -3   3   5     9.30     6.47     7.91 <
  -3   3   5     9.30    10.06     6.47 <
  -3   3   5     9.30     1.80     6.11 <
   3  -3  -5     9.33    11.86     8.27 <
   3  -3  -5     9.33    -2.52     5.75 <
   3  -3  -5     9.33     3.59     6.47 <
   3  -3  -5     9.33     6.11     7.91 <
   3  -3  -5     9.33     4.31     5.39 <
   3  -3  -5     9.33     0.72     7.19 <
  -2   3   5   875.90   849.74    60.75 o
  -2   3   5   875.90   890.00    63.62 o
  -2   3   5   875.90   851.90    61.11 o
  -2   3   5   875.90   923.07    60.75 o
  -2   3   5   875.90   753.05    61.11 o
  -2   3   5   875.90   741.54    61.11 o
   2  -3  -5   882.53   855.49    61.47 o
   2  -3  -5   882.53   830.69    62.18 o
   2  -3  -5   882.53   923.43    61.47 o
   2  -3  -5   882.53   936.37    61.83 o
   2  -3  -5   882.53   898.27    61.11 o
   2  -3  -5   882.53   865.20    61.83 o
   2  -3  -5   882.53   923.07    61.11 o
  -1   3   5   875.51   831.41    61.11 o
  -1   3   5   875.51   900.42    62.54 o
  -1   3   5   875.51   886.04    61.11 o
  -1   3   5   875.51   790.79    61.47 o
   1  -3  -5   882.07   879.93    61.83 o
   1  -3  -5   882.07   901.86    61.11 o
   1  -3  -5   882.07   867.35    62.54 o
   1  -3  -5   882.07   854.41    61.83 o
   1  -3  -5   882.07   887.84    62.54 o
   1  -3  -5   882.07   887.12    62.18 o
   1  -3  -5   882.07   857.29    61.47 o
   1  -3  -5   882.07   857.29    62.90 o
   0   3   5     9.38     4.67     6.11 <
   0   3   5     9.38    10.06     8.63 <
   0   3   5     9.38    -1.44     6.11 <
   0   3   5     9.38     8.27     7.91 <
   0   3   5     9.38     9.35     6.83 <
   0   3   5     9.38     2.52     7.19 <
   0  -3  -5     9.41     3.95     6.83 <
   0  -3  -5     9.41    -4.31     9.71 <
   0  -3  -5     9.41     2.52     7.91 <
   0  -3  -5     9.41     7.55     8.63 <
   0  -3  -5     9.41     4.31     5.75 <
   0  -3  -5     9.41     7.91     6.83 <
   1   3   5    44.02    60.75     9.35 o
   1   3   5    44.02    37.38    12.22 o
   1   3   5    44.02    71.17    12.22 o
   1   3   5    44.02    44.21    10.78 o
   1   3   5    44.02    50.32     9.71 o
  -1  -3  -5    45.50    50.32    11.50 o
  -1  -3  -5    45.50    49.60     8.99 o
  -1  -3  -5    45.50    33.79    11.86 <
  -1  -3  -5    45.50    49.96     8.63 o
  -1  -3  -5    45.50    54.28     9.35 o
  -1  -3  -5    45.50    69.37    11.14 o
  -1  -3  -5    45.50    46.37    10.78 o
   2   3   5   907.96  1015.45    69.01 o
   2   3   5   907.96   846.86    67.94 o
   2   3   5   907.96   909.77    69.01 o
   2   3   5   907.96   867.35    68.30 o
   2   3   5   907.96   960.81    67.58 o
  -2  -3  -5   910.03   952.54    68.65 o
  -2  -3  -5   910.03   932.77    69.73 o
  -2  -3  -5   910.03   909.05    67.58 o
  -2  -3  -5   910.03   914.44    66.86 o
  -2  -3  -5   910.03   934.21    67.22 o
  -2  -3  -5   910.03   952.54    68.65 o
  -2  -3  -5   910.03  1008.62    67.22 o
   3   3   5    29.61    35.23    12.22 <
   3   3   5    29.61    15.46    12.58 <
  -3  -3  -5    30.81    25.88    12.58 <
  -3  -3  -5    30.81    52.84    11.14 o
  -3  -3  -5    30.81    18.33    11.14 <
  -3  -3  -5    30.81    35.59     9.71 o
   4   3   5   173.41   146.30    24.44 o
   4   3   5   173.41   223.58    27.32 o
  -4  -3  -5   171.30   209.56    25.52 o
  -4  -3  -5   171.30   158.16    17.25 o
  -7   4   5   173.41   134.43    18.69 o
  -6   4   5   215.08   291.15    20.85 o
  -6   4   5   215.08   212.43    23.72 o
  -6   4   5   215.08   254.85    22.29 o
  -6   4   5   215.08   253.41    20.13 o
   6  -4  -5   215.66   220.34    20.85 o
   6  -4  -5   215.66   230.05    24.08 o
   6  -4  -5   215.66   244.43    24.80 o
   6  -4  -5   215.66   243.71    24.80 o
   6  -4  -5   215.66   236.88    23.36 o
  -5   4   5    41.03    47.09     8.99 o
  -5   4   5    41.03     4.31    10.78 <
  -5   4   5    41.03    28.40     7.19 o
   5  -4  -5    38.85    12.22     8.27 <
   5  -4  -5    38.85    11.14     9.71 <
  -4   4   5   224.03   228.61    19.41 o
  -4   4   5   224.03   281.81    20.13 o
  -4   4   5   224.03   250.54    20.85 o
  -4   4   5   224.03   218.54    22.65 o
  -4   4   5   224.03   270.67    20.85 o
   4  -4  -5   224.19   232.56    22.65 o
   4  -4  -5   224.19   245.50    22.29 o
   4  -4  -5   224.19   219.26    20.13 o
   4  -4  -5   224.19   235.80    20.13 o
   4  -4  -5   224.19   237.96    20.49 o
   4  -4  -5   224.19   248.74    23.36 o
  -3   4   5   266.30   277.14    23.00 o
  -3   4   5   266.30   321.71    22.29 o
  -3   4   5   266.30   265.99    24.80 o
  -3   4   5   266.30   269.95    23.36 o
  -3   4   5   266.30   301.94    23.00 o
  -3   4   5   266.30   301.94    24.08 o
  -3   4   5   266.30   296.55    23.36 o
   3  -4  -5   269.47   257.01    24.08 o
   3  -4  -5   269.47   264.91    23.72 o
   3  -4  -5   269.47   286.84    22.65 o
   3  -4  -5   269.47   303.02    22.65 o
   3  -4  -5   269.47   266.71    23.72 o
  -2   4   5    36.55    59.67    11.14 o
  -2   4   5    36.55    53.20    11.14 o
  -2   4   5    36.55    50.68    11.14 o
  -2   4   5    36.55    59.31    10.78 o
   2  -4  -5    37.77    56.07     9.71 o
   2  -4  -5    37.77    67.58    12.22 o
  -1   4   5   265.86   286.12    24.08 o
  -1   4   5   265.86   267.79    21.93 o
  -1   4   5   265.86   259.16    22.29 o
  -1   4   5   265.86   288.28    25.52 o
  -1   4   5   265.86   258.08    22.29 o
   1  -4  -5   269.09   283.25    25.16 o
   1  -4  -5   269.09   285.04    23.72 o
   1  -4  -5   269.09   268.15    23.72 o
   1  -4  -5   269.09   274.98    22.65 o
   1  -4  -5   269.09   271.74    21.93 o
   1  -4  -5   269.09   276.42    24.08 o
   1  -4  -5   269.09   285.76    23.00 o
   1  -4  -5   269.09   285.76    25.52 o
   0   4   5   224.48   232.92    22.29 o
   0   4   5   224.48   262.76    20.85 o
   0   4   5   224.48   214.59    23.00 o
   0   4   5   224.48   236.52    20.13 o
   0  -4  -5   224.60   187.27    23.36 o
   0  -4  -5   224.60   219.26    22.29 o
   0  -4  -5   224.60   254.85    22.29 o
   0  -4  -5   224.60   258.08    20.85 o
   0  -4  -5   224.60   253.05    20.13 o
   0  -4  -5   224.60   238.68    24.08 o
   0  -4  -5   224.60   218.54    23.00 o
   1   4   5    41.38    38.82    10.78 o
  -1  -4  -5    39.20    14.38     8.63 <
   2   4   5   213.71   206.68    24.44 o
   2   4   5   213.71   242.63    23.72 o
  -2  -4  -5   214.32   223.58    23.36 o
  -2  -4  -5   214.32   262.40    20.85 o
  -2  -4  -5   214.32   216.39    24.08 o
   3   4   5   174.16   141.98    21.93 o
  -3  -4  -5   172.04   167.50    16.89 o
  -3  -4  -5   172.04   160.67    23.00 o
  -7   5   5   357.66   315.60    29.12 o
  -7   5   5   357.66   298.70    26.60 o
   7  -5  -5   360.66   333.93    30.19 o
   7  -5  -5   360.66   369.51    33.79 o
  -6   5   5   277.36   279.29    28.04 o
  -6   5   5   277.36   287.92    28.76 o
   6  -5  -5   274.38   325.66    28.76 o
   6  -5  -5   274.38   311.64    28.40 o
   6  -5  -5   274.38   331.77    28.40 o
   6  -5  -5   274.38   267.79    28.76 o
  -5   5   5   135.47   162.83    18.69 o
  -5   5   5   135.47   138.03    13.66 o
   5  -5  -5   131.97   161.39    18.33 o
   5  -5  -5   131.97   111.79    18.33 o
   5  -5  -5   131.97   154.92    15.82 o
   5  -5  -5   131.97   144.86    17.61 o
  -4   5   5  1467.85  1381.72   105.32 o
  -4   5   5  1467.85  1404.01   104.60 o
  -4   5   5  1467.85  1648.80   107.12 o
  -4   5   5  1467.85  1310.55   106.40 o
  -4   5   5  1467.85  1461.88   105.68 o
  -4   5   5  1467.85  1556.06   107.83 o
   4  -5  -5  1470.05  1556.06   106.04 o
   4  -5  -5  1470.05  1507.17   104.96 o
   4  -5  -5  1470.05  1541.32   106.04 o
   4  -5  -5  1470.05  1434.92   105.68 o
   4  -5  -5  1470.05  1651.67   107.12 o
  -3   5   5   131.92   113.59    14.74 o
  -3   5   5   131.92   100.29    16.18 o
  -3   5   5   131.92   129.04    14.74 o
  -3   5   5   131.92   119.70    12.22 o
   3  -5  -5   128.45    91.66    15.46 o
   3  -5  -5   128.45   112.87    15.82 o
   3  -5  -5   128.45   119.34    12.58 o
   3  -5  -5   128.45   119.70    16.18 o
   3  -5  -5   128.45   150.61    15.46 o
   3  -5  -5   128.45   115.74    12.58 o
  -2   5   5   131.37   148.81    16.53 o
  -2   5   5   131.37   115.38    14.38 o
  -2   5   5   131.37   123.29    12.94 o
  -2   5   5   131.37    94.89    16.53 o
   2  -5  -5   127.92   104.24    15.10 o
   2  -5  -5   127.92   123.65    16.18 o
   2  -5  -5   127.92   121.85    12.94 o
   2  -5  -5   127.92   116.10    13.30 o
   2  -5  -5   127.92   133.71    18.69 o
  -1   5   5  1468.05  1464.40   101.72 o
   1  -5  -5  1470.26  1369.86   101.72 o
   1  -5  -5  1470.26  1352.61   103.16 o
   1  -5  -5  1470.26  1586.61   102.08 o
   0   5   5   134.95   142.70    20.13 o
   0  -5  -5   131.45   156.72    16.53 o
   0  -5  -5   131.45   152.05    15.10 o
   0  -5  -5   131.45   139.11    18.69 o
   0  -5  -5   131.45   163.55    22.29 o
   0  -5  -5   131.45   164.63    19.41 o
   1   5   5   278.21   279.29    31.63 o
  -1  -5  -5   275.24   330.69    31.63 o
  -1  -5  -5   275.24   365.92    28.40 o
  -1  -5  -5   275.24   422.35    40.26 o
  -2  -5  -5   360.82   407.62    40.26 o
  -2  -5  -5   360.82   401.51    39.90 o
  -7   6   5    29.64    37.02    12.22 o
  -6   6   5    18.61    25.16    12.58 <
  -6   6   5    18.61    69.73    16.53 o
  -6   6   5    18.61    54.64    11.50 o
   6  -6  -5    18.54    32.35    14.02 <
   6  -6  -5    18.54     7.55     9.35 <
  -5   6   5  1012.99  1238.66    80.88 o
  -5   6   5  1012.99  1027.31    84.47 o
  -5   6   5  1012.99  1104.95    83.03 o
   5  -6  -5  1022.89  1112.86    83.03 o
   5  -6  -5  1022.89  1063.25    81.24 o
   5  -6  -5  1022.89  1120.40    82.31 o
  -4   6   5   388.67   421.27    31.99 o
  -4   6   5   388.67   367.00    32.71 o
  -4   6   5   388.67   368.80    34.51 o
   4  -6  -5   395.89   357.65    31.99 o
   4  -6  -5   395.89   423.79    31.99 o
   4  -6  -5   395.89   364.12    32.71 o
  -3   6   5    16.45     8.27     9.71 <
  -3   6   5    16.45    14.02    10.06 <
  -3   6   5    16.45    12.22    12.22 <
   3  -6  -5    14.95    12.22    10.42 <
   3  -6  -5    14.95    20.49     9.35 <
  -2   6   5   390.39   393.96    34.87 o
   2  -6  -5   397.65   403.66    31.63 o
   2  -6  -5   397.65   400.79    33.79 o
  -1   6   5  1012.50  1062.89    80.52 o
   1  -6  -5  1022.36  1169.29    78.36 o
   1  -6  -5  1022.36   993.88    79.08 o
   0   6   5    18.55    18.33    14.38 <
   0  -6  -5    18.48    76.56    16.18 o
  -5   7   5    59.75   108.55    18.33 o
  -4   7   5   226.53   218.19    27.32 o
  -4   7   5   226.53   233.64    26.60 o
  -4   7   5   226.53   277.14    24.80 o
   4  -7  -5   229.29   220.34    24.80 o
   4  -7  -5   229.29   281.81    23.72 o
  -3   7   5   226.19   229.69    25.16 o
  -3   7   5   226.19   237.96    28.04 o
   3  -7  -5   228.90   258.80    25.52 o
   3  -7  -5   228.90   224.66    24.44 o
   3  -7  -5   228.90   248.02    21.93 o
   2  -7  -5    62.29    45.29    13.66 o
   2  -7  -5    62.29    65.78    17.25 o
   1  -7  -5   155.00    69.73    17.61 o
   2  -7   6    41.88     8.63    11.86 <
   3  -7   6   602.58   596.69    45.29 o
   4  -7   6   604.81   647.73    48.17 o
  -4   7  -6   608.93   638.74    57.51 o
   5  -7   6    42.03    92.74    14.38 o
   0  -6   6    70.93    81.95    13.30 o
   0   6  -6    84.17    87.71    16.18 o
   1  -6   6   264.59   236.52    19.77 o
  -1   6  -6   263.98   203.09    26.24 o
  -1   6  -6   263.98   241.55    24.08 o
  -1   6  -6   263.98   260.96    24.44 o
  -1   6  -6   263.98   258.80    22.29 o
   2  -6   6    46.39    51.76    16.89 o
   2  -6   6    46.39    46.01     9.71 o
   2  -6   6    46.39    59.31    10.06 o
  -2   6  -6    47.79    46.01    12.58 o
  -2   6  -6    47.79    51.40    12.94 o
  -2   6  -6    47.79    41.34    10.06 o
  -2   6  -6    47.79    31.27    11.50 <
  -2   6  -6    47.79    41.34    14.02 <
   3  -6   6   267.56   248.02    23.00 o
   3  -6   6   267.56   239.03    23.72 o
  -3   6  -6   288.65   263.12    24.08 o
  -3   6  -6   288.65   312.72    27.32 o
  -3   6  -6   288.65   307.69    28.04 o
  -3   6  -6   288.65   280.01    25.52 o
  -3   6  -6   288.65   249.46    23.36 o
   4  -6   6    46.01    47.45     9.71 o
   4  -6   6    46.01    51.40    10.42 o
  -4   6  -6    47.38    31.63    13.66 <
  -4   6  -6    47.38    33.79    10.42 o
  -4   6  -6    47.38    37.38     9.71 o
  -4   6  -6    47.38    58.23    15.82 o
  -4   6  -6    47.38    26.60    10.78 <
  -4   6  -6    47.38    35.23     8.27 o
   5  -6   6   264.83   275.34    21.57 o
   5  -6   6   264.83   247.66    22.65 o
  -5   6  -6   264.26   224.66    27.32 o
  -5   6  -6   264.26   180.08    25.88 o
  -5   6  -6   264.26   249.82    23.36 o
   6  -6   6    71.02    80.88    13.30 o
  -6   6  -6    84.20   114.66    17.25 o
  -1  -5   6   379.71   452.55    30.91 o
   1   5  -6   377.53   396.47    32.35 o
   1   5  -6   377.53   374.55    33.07 o
   1   5  -6   377.53   360.89    31.99 o
   1   5  -6   377.53   403.30    34.87 o
   1   5  -6   377.53   352.98    30.91 o
   0  -5   6   323.51   355.50    26.60 o
   0  -5   6   323.51   324.94    25.52 o
   0   5  -6   320.99   308.77    28.04 o
   0   5  -6   320.99   375.27    30.55 o
   0   5  -6   320.99   316.32    28.40 o
   0   5  -6   320.99   338.96    29.12 o
   1  -5   6    18.64    21.21     5.75 o
  -1   5  -6    19.31    13.30     8.63 <
  -1   5  -6    19.31    23.72    11.50 <
  -1   5  -6    19.31    18.33     6.47 <
  -1   5  -6    19.31     8.27     7.19 <
  -1   5  -6    19.31     9.35     8.99 <
  -1   5  -6    19.31    21.21     7.91 <
   2  -5   6   447.76   569.37    37.74 o
   2  -5   6   447.76   500.71    36.30 o
   2  -5   6   447.76   496.76    37.02 o
   2  -5   6   447.76   543.13    37.38 o
  -2   5  -6   447.13   443.20    38.10 o
  -2   5  -6   447.13   462.97    40.62 o
  -2   5  -6   447.13   457.58    37.02 o
  -2   5  -6   447.13   591.65    39.54 o
  -2   5  -6   447.13   455.42    39.18 o
  -2   5  -6   447.13   495.68    38.82 o
   3  -5   6   449.30   533.42    36.66 o
   3  -5   6   449.30   551.04    37.38 o
  -3   5  -6   448.71   450.03    38.46 o
  -3   5  -6   448.71   467.64    37.74 o
  -3   5  -6   448.71   467.29    37.38 o
  -3   5  -6   448.71   496.76    39.54 o
  -3   5  -6   448.71   533.06    38.82 o
   4  -5   6    18.67    17.61     6.47 <
   4  -5   6    18.67    10.78     7.91 <
  -4   5  -6    19.34     9.71     9.35 <
  -4   5  -6    19.34    10.06     7.55 <
  -4   5  -6    19.34     6.47    11.14 <
  -4   5  -6    19.34    24.44     9.35 <
  -4   5  -6    19.34    12.94     6.83 <
  -4   5  -6    19.34    16.18     9.35 <
  -4   5  -6    19.34    18.69     9.71 <
  -4   5  -6    19.34    17.25     8.27 <
   5  -5   6   323.00   329.26    26.60 o
   5  -5   6   323.00   335.01    26.24 o
  -5   5  -6   320.41   316.32    27.68 o
  -5   5  -6   320.41   326.02    28.04 o
  -5   5  -6   320.41   313.80    28.76 o
  -5   5  -6   320.41   328.90    27.68 o
  -5   5  -6   320.41   350.10    32.71 o
  -5   5  -6   320.41   314.52    27.32 o
   6  -5   6   379.84   392.16    31.27 o
   6  -5   6   379.84   382.10    31.63 o
  -6   5  -6   377.66   404.74    33.43 o
  -6   5  -6   377.66   346.51    35.94 o
  -6   5  -6   377.66   420.56    32.71 o
   7  -5   6    25.37    14.02    14.74 <
  -2  -4   6    92.89   122.57    13.30 o
  -2  -4   6    92.89   107.83    11.50 o
  -2  -4   6    92.89   104.96    11.50 o
  -2  -4   6    92.89   108.55    10.78 o
   2   4  -6    91.21    75.84    15.46 o
   2   4  -6    91.21    73.33    13.66 o
   2   4  -6    91.21   111.07    17.25 o
  -1  -4   6    12.78    21.57     7.91 <
  -1  -4   6    12.78    16.53     5.39 o
  -1  -4   6    12.78    20.85     7.19 <
  -1  -4   6    12.78    18.69     6.83 <
   1   4  -6    12.35    21.93    11.86 <
   1   4  -6    12.35     1.80     8.99 <
   1   4  -6    12.35    16.53     9.35 <
   1   4  -6    12.35    18.33     7.19 <
   1   4  -6    12.35     0.00    11.14 <
   0  -4   6   889.30   978.42    69.37 o
   0  -4   6   889.30   984.53    69.73 o
   0  -4   6   889.30  1032.34    68.65 o
   0  -4   6   889.30  1031.98    69.73 o
   0  -4   6   889.30   962.25    69.37 o
   0  -4   6   889.30   961.17    68.30 o
   0   4  -6   893.64   901.50    70.45 o
   0   4  -6   893.64   915.88    69.73 o
   0   4  -6   893.64  1052.83    70.45 o
   0   4  -6   893.64   975.19    68.65 o
   0   4  -6   893.64   940.68    69.01 o
   0   4  -6   893.64   954.70    69.73 o
   1  -4   6   237.76   205.60    23.72 o
   1  -4   6   237.76   257.37    19.05 o
   1  -4   6   237.76   267.43    19.77 o
   1  -4   6   237.76   243.35    20.49 o
   1  -4   6   237.76   230.41    20.49 o
  -1   4  -6   242.13   273.90    20.13 o
  -1   4  -6   242.13   264.20    20.49 o
  -1   4  -6   242.13   231.49    21.57 o
  -1   4  -6   242.13   267.43    21.21 o
  -1   4  -6   242.13   257.73    19.77 o
  -1   4  -6   242.13   232.92    20.85 o
   2  -4   6    15.14     8.27     6.47 <
   2  -4   6    15.14    11.86     5.03 <
   2  -4   6    15.14    13.66     6.11 <
   2  -4   6    15.14     6.11     5.03 <
   2  -4   6    15.14    10.78     4.67 <
  -2   4  -6    16.18    14.74     8.63 <
  -2   4  -6    16.18    11.50     7.55 <
  -2   4  -6    16.18     2.52     7.55 <
  -2   4  -6    16.18     6.47     5.75 <
  -2   4  -6    16.18     2.88     8.27 <
  -2   4  -6    16.18     7.91     6.83 <
  -2   4  -6    16.18     4.67     5.03 <
   3  -4   6   236.98   234.72    21.21 o
   3  -4   6   236.98   261.68    19.41 o
   3  -4   6   236.98   284.33    20.49 o
  -3   4  -6   241.30   242.27    21.21 o
  -3   4  -6   241.30   235.08    20.49 o
  -3   4  -6   241.30   280.37    21.93 o
  -3   4  -6   241.30   227.17    21.93 o
  -3   4  -6   241.30   235.44    24.08 o
   4  -4   6   889.01   982.38    65.78 o
   4  -4   6   889.01  1003.94    65.78 o
   4  -4   6   889.01   851.90    66.50 o
   4  -4   6   889.01   944.99    64.70 o
  -4   4  -6   893.41   941.04    66.50 o
  -4   4  -6   893.41   896.47    68.65 o
  -4   4  -6   893.41   797.62    66.86 o
  -4   4  -6   893.41   843.63    66.14 o
  -4   4  -6   893.41   985.61    67.22 o
  -4   4  -6   893.41   897.91    65.42 o
  -4   4  -6   893.41  1045.28    66.14 o
  -4   4  -6   893.41   859.44    65.78 o
   5  -4   6    12.83    13.30     5.75 <
   5  -4   6    12.83    18.33     7.19 <
  -5   4  -6    12.40     7.91     8.27 <
  -5   4  -6    12.40     8.27     8.27 <
  -5   4  -6    12.40    16.89     8.27 <
  -5   4  -6    12.40    16.18    14.38 <
  -5   4  -6    12.40     8.27     6.83 <
   6  -4   6    93.38    73.69    15.46 o
   6  -4   6    93.38    97.05    13.30 o
  -6   4  -6    91.70    83.75    12.94 o
  -6   4  -6    91.70    56.07    16.18 o
  -6   4  -6    91.70    88.07    15.10 o
  -6   4  -6    91.70    84.11    13.66 o
   7  -4   6   651.95   692.66    52.84 o
  -7   4  -6   653.84   648.45    54.64 o
  -7   4  -6   653.84   686.19    55.00 o
  -3  -3   6   282.87   275.70    22.65 o
  -3  -3   6   282.87   278.57    22.29 o
  -3  -3   6   282.87   299.42    23.00 o
  -3  -3   6   282.87   308.05    24.08 o
   3   3  -6   299.29   297.27    26.60 o
   3   3  -6   299.29   305.53    25.16 o
   3   3  -6   299.29   287.56    24.08 o
  -2  -3   6   347.34   362.68    27.32 o
  -2  -3   6   347.34   354.42    26.96 o
  -2  -3   6   347.34   314.88    26.60 o
  -2  -3   6   347.34   424.51    29.47 o
   2   3  -6   343.03   351.18    28.04 o
  -1  -3   6   301.54   306.61    23.72 o
  -1  -3   6   301.54   306.25    23.00 o
  -1  -3   6   301.54   278.21    24.44 o
  -1  -3   6   301.54   278.57    23.36 o
  -1  -3   6   301.54   313.08    23.36 o
  -1  -3   6   301.54   316.67    23.00 o
  -1  -3   6   301.54   342.56    23.72 o
  -1  -3   6   301.54   341.84    24.80 o
   1   3  -6   302.44   314.16    23.00 o
   1   3  -6   302.44   294.39    25.16 o
   1   3  -6   302.44   309.49    25.16 o
   1   3  -6   302.44   294.03    24.44 o
   1   3  -6   302.44   291.51    24.44 o
   0  -3   6  2290.84  2196.24   152.77 o
   0  -3   6  2290.84  2194.44   152.05 o
   0  -3   6  2290.84  1900.77   151.69 o
   0  -3   6  2290.84  2035.20   150.97 o
   0   3  -6  2339.81  2254.47   152.41 o
   0   3  -6  2339.81  2371.65   152.41 o
   0   3  -6  2339.81  2361.58   152.05 o
   0   3  -6  2339.81  1957.56   151.69 o
   0   3  -6  2339.81  2432.40   152.05 o
   0   3  -6  2339.81  2269.57   151.33 o
   0   3  -6  2339.81  2194.80   152.41 o
   1  -3   6    77.67    76.92    10.42 o
   1  -3   6    77.67    63.26     8.99 o
   1  -3   6    77.67    86.99     8.63 o
   1  -3   6    77.67    74.77     7.55 o
  -1   3  -6    77.07    76.56    10.06 o
  -1   3  -6    77.07    92.38     9.71 o
  -1   3  -6    77.07    86.27    10.42 o
  -1   3  -6    77.07    70.45    10.42 o
  -1   3  -6    77.07    77.64     8.63 o
  -1   3  -6    77.07    73.33     9.71 o
   2  -3   6    77.82    89.50     8.63 o
   2  -3   6    77.82    94.54     9.35 o
   2  -3   6    77.82    69.01    10.78 o
   2  -3   6    77.82    71.89     9.71 o
  -2   3  -6    77.24    75.84    10.42 o
  -2   3  -6    77.24    99.57    11.14 o
  -2   3  -6    77.24    92.02    10.42 o
  -2   3  -6    77.24    98.85    13.30 o
  -2   3  -6    77.24    94.89    10.06 o
  -2   3  -6    77.24    85.55     8.99 o
   3  -3   6  2291.01  2269.57   158.16 o
   3  -3   6  2291.01  2047.78   157.08 o
  -3   3  -6  2339.95  2152.74   157.44 o
  -3   3  -6  2339.95  2500.69   158.52 o
  -3   3  -6  2339.95  2111.05   158.16 o
  -3   3  -6  2339.95  2397.53   157.44 o
  -3   3  -6  2339.95  2493.14   158.16 o
  -3   3  -6  2339.95  2237.57   158.52 o
  -3   3  -6  2339.95  2422.69   159.60 o
  -3   3  -6  2339.95  2186.89   157.80 o
   4  -3   6   302.82   292.59    25.16 o
   4  -3   6   302.82   329.61    24.44 o
   4  -3   6   302.82   310.92    23.36 o
   4  -3   6   302.82   324.58    24.44 o
   4  -3   6   302.82   302.66    26.96 o
  -4   3  -6   303.69   322.43    24.80 o
  -4   3  -6   303.69   312.00    28.40 o
  -4   3  -6   303.69   310.20    25.16 o
  -4   3  -6   303.69   317.39    25.88 o
  -4   3  -6   303.69   301.58    24.08 o
  -4   3  -6   303.69   288.64    25.16 o
  -4   3  -6   303.69   316.67    25.16 o
   5  -3   6   346.83   378.14    27.68 o
   5  -3   6   346.83   324.94    28.04 o
   5  -3   6   346.83   351.18    29.47 o
   5  -3   6   346.83   322.79    25.52 o
  -5   3  -6   342.58   331.41    26.24 o
  -5   3  -6   342.58   328.90    28.04 o
  -5   3  -6   342.58   329.61    28.40 o
  -5   3  -6   342.58   343.99    27.68 o
   6  -3   6   282.87   305.89    25.88 o
   6  -3   6   282.87   331.05    28.76 o
  -6   3  -6   299.29   351.90    32.35 o
  -6   3  -6   299.29   339.68    28.76 o
  -6   3  -6   299.29   310.20    28.04 o
  -6   3  -6   299.29   387.85    30.55 o
   7  -3   6   654.66   684.39    47.81 o
   7  -3   6   654.66   599.56    49.24 o
  -7   3  -6   656.54   611.06    50.68 o
  -7   3  -6   656.54   688.71    50.32 o
  -7   3  -6   656.54   581.95    52.48 o
  -4  -2   6    93.38    97.05    12.58 o
  -4  -2   6    93.38   117.18    10.78 o
  -4  -2   6    93.38   103.16    10.78 o
   4   2  -6    91.70    77.28    12.58 o
   4   2  -6    91.70    87.35    15.10 o
   4   2  -6    91.70    89.50    13.66 o
  -3  -2   6   346.83   354.42    26.96 o
  -3  -2   6   346.83   388.57    28.04 o
  -3  -2   6   346.83   355.14    27.68 o
   3   2  -6   342.58   432.42    32.71 o
   3   2  -6   342.58   351.54    28.04 o
   3   2  -6   342.58   310.92    29.83 o
  -2  -2   6     5.49     3.24     4.31 <
  -2  -2   6     5.49    15.10     5.75 <
  -2  -2   6     5.49    12.94     4.67 <
  -2  -2   6     5.49    17.97     6.11 <
  -2  -2   6     5.49     3.59     5.39 <
  -2  -2   6     5.49    13.66     6.83 <
   2   2  -6     5.29    23.36     7.91 <
   2   2  -6     5.29    14.02     6.11 <
   2   2  -6     5.29    10.42     7.91 <
  -1  -2   6   198.11   226.45    15.46 o
  -1  -2   6   198.11   182.24    16.53 o
  -1  -2   6   198.11   196.98    15.10 o
  -1  -2   6   198.11   213.51    15.82 o
  -1  -2   6   198.11   172.54    17.61 o
   1   2  -6   195.54   202.01    16.53 o
   1   2  -6   195.54   193.74    16.89 o
   1   2  -6   195.54   196.62    15.46 o
   1   2  -6   195.54   179.73    16.53 o
   1   2  -6   195.54   227.89    17.61 o
   0  -2   6   405.45   343.63    28.76 o
   0   2  -6   401.62   428.82    29.83 o
   0   2  -6   401.62   436.37    29.83 o
   0   2  -6   401.62   394.32    29.83 o
   0   2  -6   401.62   443.56    29.47 o
   1  -2   6     9.74     8.63     3.24 <
   1  -2   6     9.74    10.06     5.39 <
  -1   2  -6    10.09    10.42     3.95 <
  -1   2  -6    10.09    15.10     5.03 <
  -1   2  -6    10.09    21.21     9.35 <
  -1   2  -6    10.09     7.55     4.31 <
  -1   2  -6    10.09    15.46     6.11 <
  -1   2  -6    10.09     6.11     3.59 <
   2  -2   6   404.82   377.42    29.47 o
   2  -2   6   404.82   418.04    29.83 o
   2  -2   6   404.82   435.65    30.91 o
  -2   2  -6   400.95   404.38    30.55 o
  -2   2  -6   400.95   468.36    31.63 o
  -2   2  -6   400.95   415.88    30.55 o
  -2   2  -6   400.95   425.59    30.55 o
  -2   2  -6   400.95   349.74    31.27 o
  -2   2  -6   400.95   411.93    31.99 o
  -2   2  -6   400.95   461.17    30.19 o
  -2   2  -6   400.95   449.31    30.19 o
   3  -2   6   198.21   177.93    16.89 o
   3  -2   6   198.21   197.70    19.05 o
   3  -2   6   198.21   214.95    16.18 o
   3  -2   6   198.21   175.77    17.25 o
  -3   2  -6   195.64   182.24    20.13 o
  -3   2  -6   195.64   222.14    16.53 o
  -3   2  -6   195.64   186.91    17.25 o
  -3   2  -6   195.64   181.88    17.25 o
  -3   2  -6   195.64   209.56    17.61 o
  -3   2  -6   195.64   195.18    15.82 o
  -3   2  -6   195.64   216.03    17.25 o
  -3   2  -6   195.64   165.71    16.53 o
   4  -2   6     5.49     7.19     7.19 <
   4  -2   6     5.49    10.42     6.11 <
   4  -2   6     5.49    13.66     8.99 <
   4  -2   6     5.49    20.49     8.27 <
   4  -2   6     5.49    14.02     6.83 <
   4  -2   6     5.49    10.06     6.47 <
  -4   2  -6     5.29     2.88     7.19 <
  -4   2  -6     5.29     0.36     6.83 <
  -4   2  -6     5.29     7.55    10.78 <
  -4   2  -6     5.29    14.74     8.27 <
  -4   2  -6     5.29     7.19     7.19 <
  -4   2  -6     5.29    12.58     8.27 <
  -4   2  -6     5.29     2.52     6.47 <
  -4   2  -6     5.29    13.66     7.91 <
   5  -2   6   347.34   347.95    30.55 o
   5  -2   6   347.34   334.65    26.24 o
   5  -2   6   347.34   301.94    27.32 o
   5  -2   6   347.34   362.68    26.60 o
   5  -2   6   347.34   313.44    28.04 o
  -5   2  -6   343.03   358.73    27.32 o
  -5   2  -6   343.03   346.15    29.47 o
  -5   2  -6   343.03   313.08    28.40 o
  -5   2  -6   343.03   396.47    30.55 o
   6  -2   6    92.89    92.02    14.74 o
   6  -2   6    92.89   118.26    15.10 o
   6  -2   6    92.89   104.60    12.58 o
  -6   2  -6    91.21    79.80    14.38 o
  -6   2  -6    91.21    92.02    14.74 o
  -6   2  -6    91.21    70.45    14.74 o
  -6   2  -6    91.21    83.39    15.10 o
   7  -2   6    25.44    22.29    10.42 <
   7  -2   6    25.44    33.07    12.22 <
  -7   2  -6    25.17    31.27    13.66 <
  -5  -1   6   379.84   413.73    33.43 o
  -5  -1   6   379.84   469.80    31.63 o
   5   1  -6   377.66   351.54    34.15 o
   5   1  -6   377.66   419.84    34.15 o
  -4  -1   6    12.83    14.38     5.75 <
  -4  -1   6    12.83    21.57     6.47 o
  -4  -1   6    12.83    27.68     6.83 o
   4   1  -6    12.40     5.03     8.99 <
   4   1  -6    12.40    13.66     9.35 <
   4   1  -6    12.40    21.21     9.35 <
   4   1  -6    12.40    14.02     7.19 <
   4   1  -6    12.40    13.30     7.55 <
   4   1  -6    12.40     5.03     8.63 <
  -3  -1   6   302.82   330.69    25.16 o
  -3  -1   6   302.82   332.13    23.72 o
  -3  -1   6   302.82   333.21    23.72 o
  -3  -1   6   302.82   327.46    24.44 o
  -3  -1   6   302.82   329.98    24.08 o
  -3  -1   6   302.82   310.20    23.00 o
   3   1  -6   303.69   309.85    24.80 o
   3   1  -6   303.69   301.22    24.08 o
   3   1  -6   303.69   293.31    25.52 o
   3   1  -6   303.69   289.00    25.16 o
   3   1  -6   303.69   319.55    24.44 o
   3   1  -6   303.69   295.83    26.24 o
   3   1  -6   303.69   320.99    26.24 o
  -2  -1   6   198.21   200.21    14.02 o
  -2  -1   6   198.21   157.80    15.10 o
  -2  -1   6   198.21   165.71    15.82 o
   2   1  -6   195.64   182.24    15.82 o
   2   1  -6   195.64   184.40    15.82 o
   2   1  -6   195.64   201.65    15.10 o
  -1  -1   6     1.43     6.47     2.52 <
  -1  -1   6     1.43     3.95     3.95 <
   1   1  -6     1.28     2.16     4.31 <
   0   1  -6   137.97   130.84    10.06 o
   0   1  -6   137.97   126.53    10.42 o
   1  -1   6   135.05   120.42    10.06 o
   1  -1   6   135.05   135.15    11.86 o
   1  -1   6   135.05   135.15    10.06 o
  -1   1  -6   137.84   132.64    10.06 o
  -1   1  -6   137.84   112.15    10.42 o
  -1   1  -6   137.84   140.90     9.71 o
  -1   1  -6   137.84   114.66    10.06 o
  -1   1  -6   137.84   145.58    12.58 o
   2  -1   6     1.43     3.59     4.67 <
   2  -1   6     1.43     4.67     4.31 <
   2  -1   6     1.43    10.78     5.75 <
   2  -1   6     1.43     9.71     4.67 <
   2  -1   6     1.43     5.75     5.75 <
   2  -1   6     1.43     6.11     3.24 <
  -2   1  -6     1.28     5.03     4.67 <
  -2   1  -6     1.28     6.11     8.27 <
  -2   1  -6     1.28     6.83     5.03 <
  -2   1  -6     1.28     1.08     3.95 <
  -2   1  -6     1.28     0.72     5.03 <
   3  -1   6   198.11   199.13    17.61 o
   3  -1   6   198.11   216.75    16.18 o
   3  -1   6   198.11   171.46    17.97 o
   3  -1   6   198.11   219.98    17.61 o
   3  -1   6   198.11   196.26    19.05 o
  -3   1  -6   195.54   203.45    17.25 o
  -3   1  -6   195.54   175.77    17.61 o
  -3   1  -6   195.54   216.75    18.33 o
  -3   1  -6   195.54   227.89    18.69 o
  -3   1  -6   195.54   190.15    19.77 o
  -3   1  -6   195.54   212.07    16.53 o
  -3   1  -6   195.54   204.53    18.33 o
  -3   1  -6   195.54   179.73    15.82 o
   4  -1   6   301.54   291.51    24.08 o
   4  -1   6   301.54   266.71    23.00 o
   4  -1   6   301.54   303.02    22.65 o
   4  -1   6   301.54   326.02    25.88 o
   4  -1   6   301.54   301.22    25.16 o
   4  -1   6   301.54   281.81    24.08 o
  -4   1  -6   302.44   301.22    24.80 o
  -4   1  -6   302.44   343.27    24.08 o
  -4   1  -6   302.44   289.36    24.08 o
  -4   1  -6   302.44   312.36    23.36 o
  -4   1  -6   302.44   265.63    24.44 o
  -4   1  -6   302.44   284.68    25.88 o
  -4   1  -6   302.44   288.28    23.00 o
  -4   1  -6   302.44   268.51    24.80 o
   5  -1   6    12.78    31.99    10.78 <
   5  -1   6    12.78    19.77     7.55 <
   5  -1   6    12.78    10.42     6.47 <
   5  -1   6    12.78    19.77     8.99 <
  -5   1  -6    12.35     0.72     7.55 <
  -5   1  -6    12.35     1.08     8.27 <
  -5   1  -6    12.35    13.30     9.35 <
  -5   1  -6    12.35    19.05    11.14 <
  -5   1  -6    12.35     3.24     8.27 <
  -5   1  -6    12.35     9.71    10.42 <
  -5   1  -6    12.35     0.72     6.83 <
   6  -1   6   379.71   413.01    34.87 o
  -6   1  -6   377.53   399.71    36.30 o
  -6   1  -6   377.53   407.62    37.02 o
  -6   1  -6   377.53   372.75    33.07 o
  -6   1  -6   377.53   401.15    34.15 o
   7  -1   6   133.56   101.72    16.53 o
  -6   0   6    71.02    97.77    17.61 o
  -5   0   6   323.00   342.92    25.16 o
  -5   0   6   323.00   325.66    26.96 o
   5   0  -6   320.41   335.73    26.60 o
   5   0  -6   320.41   326.38    28.40 o
   5   0  -6   320.41   302.66    28.76 o
   5   0  -6   320.41   318.47    28.76 o
   5   0  -6   320.41   332.13    25.88 o
   5   0  -6   320.41   337.88    28.04 o
   5   0  -6   320.41   316.32    28.40 o
  -4   0   6   889.01   933.49    66.86 o
  -4   0   6   889.01   988.85    66.86 o
  -4   0   6   889.01  1010.05    67.94 o
  -4   0   6   889.01   960.09    67.58 o
   4   0  -6   893.42   934.57    67.58 o
   4   0  -6   893.42   929.90    68.30 o
   4   0  -6   893.42   935.65    68.65 o
   4   0  -6   893.42   936.73    66.86 o
   4   0  -6   893.42   870.23    68.65 o
   4   0  -6   893.42   921.99    66.86 o
   4   0  -6   893.42   988.49    68.65 o
  -3   0   6  2291.01  1979.13   151.33 o
  -3   0   6  2291.01  1981.65   151.69 o
  -3   0   6  2291.01  1949.66   151.33 o
  -3   0   6  2291.01  2074.74   152.77 o
  -3   0   6  2291.01  2507.88   152.41 o
   3   0  -6  2339.95  2425.93   152.05 o
   3   0  -6  2339.95  2466.90   152.77 o
   3   0  -6  2339.95  2059.65   151.69 o
   3   0  -6  2339.95  1979.13   152.41 o
   3   0  -6  2339.95  2254.83   153.49 o
   3   0  -6  2339.95  2545.26   152.77 o
   3   0  -6  2339.95  2072.23   152.05 o
   3   0  -6  2339.95  2385.31   153.13 o
  -2   0   6   404.82   395.04    29.47 o
  -2   0   6   404.82   429.54    30.19 o
  -2   0   6   404.82   390.00    29.83 o
   2   0  -6   400.95   462.25    31.63 o
   2   0  -6   400.95   453.98    30.19 o
   2   0  -6   400.95   412.29    30.55 o
   2   0  -6   400.95   433.50    30.91 o
   2   0  -6   400.95   428.82    30.55 o
   2   0  -6   400.95   413.73    29.83 o
   1   0  -6   137.84   118.26     9.71 o
   1   0  -6   137.84   117.54    10.78 o
   0   0   6  5957.06  5096.64   341.84 o
   0   0  -6  6071.70  4893.19   341.48 o
   1   0   6   135.20   129.04    11.50 o
   1   0   6   135.20   123.65    11.14 o
   1   0   6   135.20   145.22    11.86 o
   1   0   6   135.20   130.48    10.78 o
   1   0   6   135.20   135.51    10.78 o
  -1   0  -6   137.97   121.14    12.22 o
  -1   0  -6   137.97   127.96    11.50 o
  -1   0  -6   137.97   152.77    10.42 o
  -1   0  -6   137.97   138.39    11.14 o
  -1   0  -6   137.97   131.56    11.86 o
  -1   0  -6   137.97   128.68    11.14 o
  -1   0  -6   137.97   122.57    10.78 o
  -1   0  -6   137.97   117.90    10.78 o
   2   0   6   405.45   496.04    31.99 o
   2   0   6   405.45   399.71    31.99 o
   2   0   6   405.45   437.81    32.71 o
   2   0   6   405.45   445.36    30.91 o
  -2   0  -6   401.62   437.45    31.63 o
  -2   0  -6   401.62   452.91    31.27 o
  -2   0  -6   401.62   414.80    31.63 o
  -2   0  -6   401.62   390.72    31.99 o
  -2   0  -6   401.62   436.37    32.35 o
  -2   0  -6   401.62   410.85    30.91 o
  -2   0  -6   401.62   415.88    31.99 o
  -2   0  -6   401.62   428.46    32.71 o
   3   0   6  2290.84  2187.61   166.79 o
   3   0   6  2290.84  2478.41   167.86 o
   3   0   6  2290.84  2441.74   167.50 o
   3   0   6  2290.84  2310.18   167.50 o
   3   0   6  2290.84  2493.14   167.50 o
   3   0   6  2290.84  2161.01   166.43 o
  -3   0  -6  2339.81  2249.44   167.86 o
  -3   0  -6  2339.81  2621.83   168.22 o
  -3   0  -6  2339.81  2565.39   167.86 o
  -3   0  -6  2339.81  2524.77   167.50 o
  -3   0  -6  2339.81  2582.65   168.22 o
  -3   0  -6  2339.81  2371.65   167.14 o
  -3   0  -6  2339.81  2416.94   166.79 o
   4   0   6   889.30   915.52    63.26 o
   4   0   6   889.30   856.93    64.70 o
   4   0   6   889.30   974.83    64.70 o
   4   0   6   889.30   918.03    64.70 o
   4   0   6   889.30   898.27    64.34 o
   4   0   6   889.30   862.68    64.34 o
  -4   0  -6   893.64   843.27    63.98 o
  -4   0  -6   893.64   878.49    65.06 o
  -4   0  -6   893.64   886.40    66.50 o
  -4   0  -6   893.64   953.98    63.98 o
  -4   0  -6   893.64   871.31    64.70 o
  -4   0  -6   893.64   834.28    65.06 o
  -4   0  -6   893.64   800.14    63.98 o
  -4   0  -6   893.64   933.85    65.06 o
   5   0   6   323.51   318.47    25.16 o
   5   0   6   323.51   312.72    28.04 o
   5   0   6   323.51   299.78    27.68 o
  -5   0  -6   320.99   334.29    26.96 o
  -5   0  -6   320.99   319.19    28.04 o
  -5   0  -6   320.99   291.87    28.76 o
  -5   0  -6   320.99   289.00    28.76 o
  -5   0  -6   320.99   305.17    25.52 o
   6   0   6    70.93    76.20    15.46 o
   6   0   6    70.93    93.82    15.10 o
   6   0   6    70.93    77.28    13.66 o
  -6   0  -6    84.17    85.55    14.02 o
  -6   0  -6    84.17   112.15    18.33 o
  -6   0  -6    84.17   118.26    20.49 o
  -6   1   6   264.83   253.05    23.36 o
  -6   1   6   264.83   261.68    20.13 o
   6  -1  -6   264.26   259.88    24.44 o
   6  -1  -6   264.26   220.70    21.21 o
   6  -1  -6   264.26   260.24    21.93 o
   6  -1  -6   264.26   208.48    23.36 o
  -5   1   6    18.67    17.61     5.75 o
  -5   1   6    18.67    22.29     9.71 <
  -5   1   6    18.67    17.97     8.63 <
   5  -1  -6    19.34     7.55     9.71 <
   5  -1  -6    19.34     1.44     5.75 <
   5  -1  -6    19.34    14.38    10.06 <
   5  -1  -6    19.34    27.68     9.35 <
   5  -1  -6    19.34     1.80     7.91 <
  -4   1   6   236.98   247.30    21.57 o
  -4   1   6   236.98   289.00    20.49 o
  -4   1   6   236.98   301.22    22.65 o
  -4   1   6   236.98   287.92    20.85 o
  -4   1   6   236.98   263.84    19.77 o
   4  -1  -6   241.30   245.86    22.29 o
   4  -1  -6   241.30   256.29    21.21 o
   4  -1  -6   241.30   262.04    22.65 o
   4  -1  -6   241.30   260.24    20.85 o
   4  -1  -6   241.30   213.15    21.93 o
   4  -1  -6   241.30   268.15    20.85 o
   4  -1  -6   241.30   260.60    23.36 o
  -3   1   6    77.82    73.69     7.91 o
  -3   1   6    77.82    86.27    10.78 o
  -3   1   6    77.82   101.36     9.35 o
  -3   1   6    77.82    93.46     9.35 o
  -3   1   6    77.82    72.97    11.14 o
   3  -1  -6    77.24    77.64    11.86 o
   3  -1  -6    77.24    88.78     9.35 o
   3  -1  -6    77.24    92.38    12.22 o
   3  -1  -6    77.24    81.95    11.50 o
   3  -1  -6    77.24    81.95     8.99 o
   3  -1  -6    77.24    87.35    10.06 o
   3  -1  -6    77.24    76.56    10.78 o
  -2   1   6     9.74    25.52     5.03 o
  -2   1   6     9.74    26.96     5.39 o
   2  -1  -6    10.09    17.61     5.03 o
   2  -1  -6    10.09    29.83     5.39 o
   2  -1  -6    10.09    28.76     5.03 o
   2  -1  -6    10.09    39.54     7.55 o
  -1   1   6   135.20   133.36    10.78 o
  -1   1   6   135.20   113.95    10.06 o
   1  -1  -6   137.97   140.90    10.42 o
   1  -1  -6   137.97   120.42    10.78 o
   1  -1  -6   137.97   126.89    10.42 o
   1  -1  -6   137.97   137.31     9.71 o
   1  -1  -6   137.97   123.29    10.78 o
   1  -1  -6   137.97   117.54    10.42 o
   1  -1  -6   137.97   133.71    12.58 o
   0   1   6   135.05   137.67    10.78 o
   0   1   6   135.05   109.63    10.42 o
   0   1   6   135.05   129.76    10.06 o
   0   1   6   135.05   123.65    10.42 o
   0   1   6   135.05   111.07    10.78 o
   0  -1  -6   137.84   121.14    11.14 o
   0  -1  -6   137.84   123.65    11.50 o
   0  -1  -6   137.84   118.26    10.42 o
   0  -1  -6   137.84   136.59    10.06 o
   0  -1  -6   137.84   147.37    10.78 o
   1   1   6     9.74     4.67     5.03 <
   1   1   6     9.74     8.63     5.39 <
   1   1   6     9.74    14.38     5.75 <
   1   1   6     9.74    10.42     5.39 <
  -1  -1  -6    10.09     9.35     7.19 <
  -1  -1  -6    10.09    17.97     9.35 <
  -1  -1  -6    10.09    13.30     6.47 <
  -1  -1  -6    10.09    26.60     7.91 o
  -1  -1  -6    10.09    13.66     6.11 <
  -1  -1  -6    10.09    10.06     5.75 <
  -1  -1  -6    10.09    22.65     5.75 o
   2   1   6    77.67    64.70    11.14 o
   2   1   6    77.67    67.22    11.50 o
   2   1   6    77.67    79.44    11.86 o
   2   1   6    77.67   101.00    12.22 o
   2   1   6    77.67    69.37    10.78 o
  -2  -1  -6    77.07    66.86    11.14 o
  -2  -1  -6    77.07    75.84    11.86 o
  -2  -1  -6    77.07    67.94    12.22 o
  -2  -1  -6    77.07    69.73    11.50 o
  -2  -1  -6    77.07    78.00     9.71 o
  -2  -1  -6    77.07    91.66    10.06 o
  -2  -1  -6    77.07    74.41    12.94 o
  -2  -1  -6    77.07    78.36    10.42 o
   3   1   6   237.76   221.42    22.65 o
   3   1   6   237.76   217.83    21.21 o
   3   1   6   237.76   215.67    22.65 o
   3   1   6   237.76   287.20    22.29 o
   3   1   6   237.76   242.63    22.29 o
  -3  -1  -6   242.13   241.91    22.29 o
  -3  -1  -6   242.13   226.45    21.57 o
  -3  -1  -6   242.13   249.82    22.29 o
  -3  -1  -6   242.13   229.33    21.57 o
  -3  -1  -6   242.13   247.66    20.85 o
  -3  -1  -6   242.13   242.27    21.21 o
  -3  -1  -6   242.13   237.24    22.29 o
  -3  -1  -6   242.13   236.16    20.49 o
  -3  -1  -6   242.13   252.33    20.13 o
  -3  -1  -6   242.13   283.25    20.13 o
  -4  -1  -6    19.31    15.46     8.63 <
  -4  -1  -6    19.31    14.38    11.14 <
  -4  -1  -6    19.31    12.58     7.91 <
  -4  -1  -6    19.31    30.19    11.86 <
  -4  -1  -6    19.31    15.46     7.55 <
  -4  -1  -6    19.31    11.50    10.42 <
  -4  -1  -6    19.31    26.60     9.71 <
   5   1   6   264.59   221.78    25.16 o
   5   1   6   264.59   276.78    24.80 o
  -5  -1  -6   263.98   247.66    25.88 o
  -5  -1  -6   263.98   292.59    28.40 o
  -7   2   6    42.03    20.85    14.02 <
  -6   2   6    46.01    26.96     9.35 <
  -6   2   6    46.01    41.70     8.63 o
  -6   2   6    46.01    32.35    10.78 <
   6  -2  -6    47.38    31.63    11.50 <
   6  -2  -6    47.38    23.36    10.42 <
   6  -2  -6    47.38    28.04    10.78 <
   6  -2  -6    47.38    16.18    10.42 <
   6  -2  -6    47.38    30.55    11.86 <
   6  -2  -6    47.38    44.21    10.78 o
  -5   2   6   449.30   470.88    34.87 o
  -5   2   6   449.30   483.82    37.38 o
   5  -2  -6   448.71   484.90    37.38 o
   5  -2  -6   448.71   480.94    36.30 o
   5  -2  -6   448.71   489.21    35.94 o
  -4   2   6    15.14    21.93     5.75 o
  -4   2   6    15.14    11.86     7.55 <
  -4   2   6    15.14    14.74     5.03 <
  -4   2   6    15.14     6.83     6.83 <
  -4   2   6    15.14    17.61     7.19 <
  -4   2   6    15.14    20.49     5.75 o
   4  -2  -6    16.18     8.99     8.27 <
   4  -2  -6    16.18    10.06     7.55 <
   4  -2  -6    16.18    10.78     8.27 <
   4  -2  -6    16.18     3.59     5.75 <
   4  -2  -6    16.18    12.22     8.63 <
   4  -2  -6    16.18     3.95     5.75 <
  -3   2   6    77.67    86.99    11.50 o
  -3   2   6    77.67    62.90    11.14 o
  -3   2   6    77.67    97.77     9.71 o
  -3   2   6    77.67   103.52    10.06 o
  -3   2   6    77.67    81.95    10.78 o
  -3   2   6    77.67    82.67     8.27 o
   3  -2  -6    77.07    70.81    11.86 o
   3  -2  -6    77.07    89.86    11.14 o
   3  -2  -6    77.07    97.77    13.30 o
   3  -2  -6    77.07    92.02    10.42 o
   3  -2  -6    77.07    84.83     8.99 o
   3  -2  -6    77.07    79.80     8.27 o
  -2   2   6   405.45   407.26    31.27 o
  -2   2   6   405.45   445.00    30.55 o
  -2   2   6   405.45   409.41    30.19 o
  -2   2   6   405.45   412.65    31.27 o
   2  -2  -6   401.62   409.05    31.27 o
   2  -2  -6   401.62   398.99    30.19 o
   2  -2  -6   401.62   442.84    31.27 o
   2  -2  -6   401.62   457.22    31.99 o
   2  -2  -6   401.62   418.04    30.91 o
   2  -2  -6   401.62   414.09    30.55 o
   2  -2  -6   401.62   439.97    30.19 o
  -1   2   6     1.43     5.03     4.67 <
  -1   2   6     1.43     4.31     3.59 <
  -1   2   6     1.43     2.52     5.75 <
  -1   2   6     1.43     6.47     4.31 <
  -1   2   6     1.43     3.24     4.67 <
   1  -2  -6     1.28    10.42     5.39 <
   1  -2  -6     1.28     5.03     3.95 <
   1  -2  -6     1.28     8.27     6.11 <
   1  -2  -6     1.28    -0.36     4.31 <
   0   2   6   404.82   375.27    30.55 o
   0   2   6   404.82   450.03    34.51 o
   0   2   6   404.82   358.37    29.83 o
   0   2   6   404.82   443.92    29.83 o
   0   2   6   404.82   406.54    30.91 o
   0  -2  -6   400.95   424.15    30.55 o
   0  -2  -6   400.95   451.47    30.91 o
   0  -2  -6   400.95   381.02    31.27 o
   0  -2  -6   400.95   434.93    29.83 o
   0  -2  -6   400.95   451.47    30.91 o
   0  -2  -6   400.95   367.00    30.91 o
   1   2   6    77.82    92.74    12.58 o
   1   2   6    77.82    85.91    11.86 o
   1   2   6    77.82    83.03    12.58 o
   1   2   6    77.82    79.80    12.58 o
   1   2   6    77.82    71.53    11.86 o
   1   2   6    77.82    97.41    11.14 o
  -1  -2  -6    77.24    93.82    14.38 o
  -1  -2  -6    77.24    91.66    10.06 o
  -1  -2  -6    77.24    84.83    10.42 o
  -1  -2  -6    77.24    88.42    11.86 o
  -1  -2  -6    77.24    74.77    12.22 o
  -1  -2  -6    77.24    80.88    11.50 o
  -1  -2  -6    77.24    77.28    13.66 o
  -1  -2  -6    77.24    80.16    11.86 o
   2   2   6    15.14     6.47     6.11 <
   2   2   6    15.14    -0.36     8.27 <
   2   2   6    15.14     0.36     8.27 <
   2   2   6    15.14    20.85     7.55 <
   2   2   6    15.14     5.39     6.83 <
  -2  -2  -6    16.18     1.44     9.71 <
  -2  -2  -6    16.18     6.83     6.11 <
  -2  -2  -6    16.18    12.94     8.99 <
  -2  -2  -6    16.18     5.39     7.55 <
  -2  -2  -6    16.18     4.67     6.47 <
  -2  -2  -6    16.18    13.30     7.91 <
  -2  -2  -6    16.18    12.94     6.83 <
  -2  -2  -6    16.18     6.47     6.47 <
   3   2   6   447.76   464.41    39.18 o
   3   2   6   447.76   424.87    37.74 o
  -3  -2  -6   447.13   475.55    37.74 o
  -3  -2  -6   447.13   480.58    39.18 o
  -3  -2  -6   447.13   509.70    39.54 o
  -3  -2  -6   447.13   546.72    40.98 o
  -3  -2  -6   447.13   480.58    36.66 o
  -3  -2  -6   447.13   477.71    37.02 o
  -3  -2  -6   447.13   566.13    37.74 o
   4   2   6    46.39    48.89    11.86 o
   4   2   6    46.39    25.88    10.06 <
  -4  -2  -6    47.79    21.93    10.06 <
  -4  -2  -6    47.79    25.16    10.42 <
  -5  -2  -6    43.25    22.65    10.06 <
  -5  -2  -6    43.25    13.30    14.74 <
  -7   3   6   604.81   568.65    46.01 o
   7  -3  -6   608.92   589.50    47.81 o
  -6   3   6   267.56   311.64    25.88 o
   6  -3  -6   288.65   247.30    23.72 o
   6  -3  -6   288.65   294.75    25.88 o
   6  -3  -6   288.65   300.86    26.24 o
   6  -3  -6   288.65   256.65    26.60 o
   6  -3  -6   288.65   262.40    23.72 o
   6  -3  -6   288.65   303.38    26.60 o
  -5   3   6   447.76   451.47    35.94 o
  -5   3   6   447.76   503.59    34.15 o
  -5   3   6   447.76   471.96    34.15 o
  -5   3   6   447.76   480.94    36.66 o
   5  -3  -6   447.13   438.89    37.38 o
   5  -3  -6   447.13   461.17    34.87 o
   5  -3  -6   447.13   458.30    34.87 o
   5  -3  -6   447.13   457.94    36.66 o
  -4   3   6   237.76   255.57    20.13 o
  -4   3   6   237.76   279.29    20.85 o
  -4   3   6   237.76   226.45    20.13 o
  -4   3   6   237.76   283.96    20.49 o
  -4   3   6   237.76   230.41    20.13 o
  -4   3   6   237.76   276.42    22.29 o
  -4   3   6   237.76   231.13    21.57 o
  -4   3   6   237.76   238.68    22.29 o
   4  -3  -6   242.13   239.39    21.93 o
   4  -3  -6   242.13   241.19    22.29 o
   4  -3  -6   242.13   269.23    23.00 o
   4  -3  -6   242.13   253.41    20.49 o
   4  -3  -6   242.13   260.96    20.13 o
  -3   3   6  2290.84  2187.97   149.17 o
  -3   3   6  2290.84  2401.12   150.61 o
  -3   3   6  2290.84  1970.14   149.17 o
  -3   3   6  2290.84  2016.15   148.81 o
  -3   3   6  2290.84  2196.24   149.53 o
  -3   3   6  2290.84  1860.87   149.89 o
  -3   3   6  2290.84  1957.56   148.45 o
   3  -3  -6  2339.81  2094.15   150.61 o
   3  -3  -6  2339.81  2265.97   149.17 o
   3  -3  -6  2339.81  2392.14   149.89 o
   3  -3  -6  2339.81  2155.62   149.17 o
   3  -3  -6  2339.81  2130.46   149.17 o
   3  -3  -6  2339.81  2108.53   149.17 o
   3  -3  -6  2339.81  2499.25   150.61 o
  -2   3   6   198.11   168.58    17.25 o
  -2   3   6   198.11   163.91    17.25 o
  -2   3   6   198.11   220.70    15.82 o
  -2   3   6   198.11   205.25    16.89 o
  -2   3   6   198.11   183.68    18.69 o
   2  -3  -6   195.54   163.19    18.33 o
   2  -3  -6   195.54   195.90    19.05 o
   2  -3  -6   195.54   211.00    16.53 o
   2  -3  -6   195.54   182.96    16.89 o
   2  -3  -6   195.54   223.58    17.97 o
   2  -3  -6   195.54   237.24    17.61 o
  -1   3   6   198.21   188.35    17.61 o
  -1   3   6   198.21   161.39    16.89 o
  -1   3   6   198.21   219.26    16.18 o
  -1   3   6   198.21   232.20    17.25 o
  -1   3   6   198.21   177.93    15.82 o
  -1   3   6   198.21   191.59    18.69 o
   1  -3  -6   195.64   175.77    19.77 o
   1  -3  -6   195.64   198.42    17.97 o
   1  -3  -6   195.64   202.37    19.05 o
   1  -3  -6   195.64   171.82    17.25 o
   1  -3  -6   195.64   189.07    19.05 o
   1  -3  -6   195.64   204.89    16.18 o
   0   3   6  2291.00  2642.67   159.96 o
   0   3   6  2291.00  2224.63   158.52 o
   0   3   6  2291.00  1929.89   158.52 o
   0   3   6  2291.00  2283.22   159.24 o
   0   3   6  2291.00  2133.69   158.52 o
   0   3   6  2291.00  2257.34   158.88 o
   0  -3  -6  2339.95  2614.28   159.96 o
   0  -3  -6  2339.95  2389.98   158.52 o
   0  -3  -6  2339.95  2107.45   159.24 o
   0  -3  -6  2339.95  2536.64   160.32 o
   0  -3  -6  2339.95  2344.33   159.24 o
   0  -3  -6  2339.95  2236.86   158.88 o
   0  -3  -6  2339.95  2117.16   159.24 o
   1   3   6   236.98   286.48    21.57 o
   1   3   6   236.98   273.18    21.93 o
   1   3   6   236.98   206.32    24.44 o
   1   3   6   236.98   240.83    23.00 o
   1   3   6   236.98   245.50    21.93 o
  -1  -3  -6   241.30   260.24    20.85 o
  -1  -3  -6   241.30   231.13    21.21 o
  -1  -3  -6   241.30   232.92    21.57 o
  -1  -3  -6   241.30   264.55    23.72 o
  -1  -3  -6   241.30   224.66    22.29 o
  -1  -3  -6   241.30   264.55    23.00 o
  -1  -3  -6   241.30   269.59    24.80 o
  -1  -3  -6   241.30   263.84    20.85 o
   2   3   6   449.30   464.05    38.82 o
   2   3   6   449.30   457.22    38.10 o
  -2  -3  -6   448.71   485.98    36.30 o
  -2  -3  -6   448.71   503.59    40.26 o
  -2  -3  -6   448.71   474.83    35.94 o
  -2  -3  -6   448.71   475.55    38.10 o
   3   3   6   267.56   253.05    27.32 o
   3   3   6   267.56   312.72    29.12 o
  -3  -3  -6   288.65   336.08    30.19 o
  -3  -3  -6   288.65   369.51    29.47 o
  -3  -3  -6   288.65   306.61    27.32 o
  -4  -3  -6   606.65   591.29    52.84 o
  -4  -3  -6   606.65   693.74    53.92 o
  -4  -3  -6   606.65   640.18    48.17 o
  -7   4   6   602.58   621.49    49.96 o
   7  -4  -6   606.65   643.77    50.32 o
  -6   4   6    46.39    28.04     9.71 <
   6  -4  -6    47.79    35.59    12.22 <
   6  -4  -6    47.79    25.16    10.78 <
   6  -4  -6    47.79    26.24    11.50 <
   6  -4  -6    47.79    15.10     8.27 <
   6  -4  -6    47.79    22.29    11.14 <
  -5   4   6    18.64    15.82     5.75 <
  -5   4   6    18.64    20.85     6.83 o
  -5   4   6    18.64    18.33    11.14 <
  -5   4   6    18.64    20.49     7.91 <
  -5   4   6    18.64    14.38    10.06 <
   5  -4  -6    19.31    10.78     8.27 <
   5  -4  -6    19.31     7.19     9.35 <
   5  -4  -6    19.31    10.78    10.06 <
   5  -4  -6    19.31    19.77     7.55 <
  -4   4   6   889.30   942.12    66.86 o
  -4   4   6   889.30   900.42    68.65 o
  -4   4   6   889.30   977.70    66.86 o
  -4   4   6   889.30   964.04    67.94 o
  -4   4   6   889.30   975.55    68.65 o
  -4   4   6   889.30   863.04    66.86 o
  -4   4   6   889.30   934.93    66.14 o
   4  -4  -6   893.64   976.63    68.30 o
   4  -4  -6   893.64   994.60    68.65 o
   4  -4  -6   893.64   888.20    66.86 o
   4  -4  -6   893.64   935.29    68.65 o
   4  -4  -6   893.64   953.98    66.86 o
   4  -4  -6   893.64   877.42    66.50 o
  -3   4   6   301.54   289.72    25.88 o
  -3   4   6   301.54   299.78    24.44 o
  -3   4   6   301.54   316.67    23.00 o
  -3   4   6   301.54   294.39    24.44 o
  -3   4   6   301.54   295.47    23.72 o
  -3   4   6   301.54   310.20    24.08 o
   3  -4  -6   302.44   301.94    23.72 o
   3  -4  -6   302.44   296.55    24.44 o
   3  -4  -6   302.44   291.51    25.16 o
   3  -4  -6   302.44   299.06    23.72 o
   3  -4  -6   302.44   304.45    25.16 o
  -2   4   6     5.49    14.02     6.83 <
  -2   4   6     5.49     1.44     6.11 <
  -2   4   6     5.49     6.47     5.75 <
  -2   4   6     5.49    15.82     6.47 <
  -2   4   6     5.49    12.58     8.27 <
  -2   4   6     5.49    -3.24     8.99 <
   2  -4  -6     5.29     2.88     7.19 <
   2  -4  -6     5.29     5.39     8.27 <
   2  -4  -6     5.29     7.55     8.99 <
   2  -4  -6     5.29     5.75     9.35 <
   2  -4  -6     5.29     4.67     6.47 <
   2  -4  -6     5.29    16.18     8.27 <
   2  -4  -6     5.29    -0.36     7.91 <
   2  -4  -6     5.29     8.63     5.75 <
  -1   4   6   302.82   260.96    24.80 o
  -1   4   6   302.82   337.16    24.44 o
  -1   4   6   302.82   320.99    27.32 o
  -1   4   6   302.82   330.69    25.16 o
  -1   4   6   302.82   287.92    24.44 o
  -1   4   6   302.82   305.53    24.08 o
   1  -4  -6   303.69   290.08    25.52 o
   1  -4  -6   303.69   300.86    23.72 o
   1  -4  -6   303.69   316.67    26.60 o
   1  -4  -6   303.69   290.80    25.88 o
   1  -4  -6   303.69   292.23    25.88 o
   1  -4  -6   303.69   302.30    27.68 o
   1  -4  -6   303.69   357.29    25.52 o
   1  -4  -6   303.69   308.77    24.80 o
   0   4   6   889.01   944.63    67.94 o
   0   4   6   889.01  1038.45    67.94 o
   0   4   6   889.01   903.66    69.01 o
   0   4   6   889.01   831.05    68.30 o
   0   4   6   889.01  1086.26    70.45 o
   0   4   6   889.01   956.50    70.09 o
   0  -4  -6   893.41   925.58    68.30 o
   0  -4  -6   893.41   882.09    69.01 o
   0  -4  -6   893.41  1039.53    68.65 o
   0  -4  -6   893.41   964.04    67.94 o
   0  -4  -6   893.41   932.41    69.37 o
   0  -4  -6   893.41   931.69    69.37 o
   0  -4  -6   893.41   881.73    72.61 o
   1   4   6    18.67     2.16    10.42 <
  -1  -4  -6    19.34     5.75     6.47 <
  -1  -4  -6    19.34     8.63     9.71 <
  -1  -4  -6    19.34    11.14    10.06 <
  -1  -4  -6    19.34     3.59     7.91 <
   2   4   6    46.01    23.00    11.86 <
  -2  -4  -6    47.38    30.55    11.50 <
  -2  -4  -6    47.38    29.83    13.66 <
  -3  -4  -6   608.93   713.51    49.24 o
  -3  -4  -6   608.93   641.62    53.56 o
  -3  -4  -6   608.93   582.31    54.28 o
  -7   5   6    41.88    32.35    12.94 <
   7  -5  -6    43.25    11.86    14.38 <
  -6   5   6   264.59   170.38    25.88 o
  -6   5   6   264.59   238.32    22.65 o
   6  -5  -6   263.98   220.70    22.65 o
   6  -5  -6   263.98   205.25    24.44 o
  -5   5   6   323.51   363.76    27.32 o
  -5   5   6   323.51   330.33    25.88 o
  -5   5   6   323.51   333.93    29.47 o
   5  -5  -6   320.99   297.62    27.68 o
   5  -5  -6   320.99   309.49    28.76 o
   5  -5  -6   320.99   323.14    26.96 o
   5  -5  -6   320.99   309.85    29.83 o
   5  -5  -6   320.99   334.65    29.12 o
  -4   5   6    12.78    19.05     6.11 o
  -4   5   6    12.78     6.47     8.63 <
  -4   5   6    12.78     8.63     9.35 <
  -4   5   6    12.78    10.06    10.06 <
   4  -5  -6    12.35     2.52     8.27 <
   4  -5  -6    12.35     7.91     6.11 <
   4  -5  -6    12.35    21.21     8.27 <
   4  -5  -6    12.35    13.66     6.83 <
  -3   5   6   347.34   384.25    28.40 o
  -3   5   6   347.34   323.51    29.83 o
  -3   5   6   347.34   369.51    26.96 o
   3  -5  -6   343.03   345.79    30.55 o
   3  -5  -6   343.03   348.31    27.68 o
   3  -5  -6   343.03   335.37    30.19 o
   3  -5  -6   343.03   342.92    29.12 o
   3  -5  -6   343.03   337.16    27.68 o
   3  -5  -6   343.03   351.18    31.27 o
  -2   5   6   346.83   328.54    29.47 o
  -2   5   6   346.83   320.27    26.60 o
   2  -5  -6   342.58   325.30    29.47 o
   2  -5  -6   342.58   340.04    28.76 o
   2  -5  -6   342.58   386.05    28.40 o
   2  -5  -6   342.58   342.92    27.32 o
   2  -5  -6   342.58   346.15    28.76 o
  -1   5   6    12.83    20.13    10.78 <
  -1   5   6    12.83     8.99     7.19 <
   1  -5  -6    12.41     3.24     8.27 <
   1  -5  -6    12.41     4.67     6.83 <
   1  -5  -6    12.41    18.69    11.14 <
   1  -5  -6    12.41    11.50    10.06 <
   1  -5  -6    12.41    12.22     7.91 <
   0   5   6   323.00   318.11    30.91 o
   0  -5  -6   320.41   346.51    30.19 o
   0  -5  -6   320.41   319.19    27.32 o
   0  -5  -6   320.41   365.92    28.76 o
   0  -5  -6   320.41   359.45    33.07 o
   0  -5  -6   320.41   332.49    29.47 o
   1   5   6   264.83   241.55    25.88 o
  -1  -5  -6   264.26   224.30    25.88 o
  -1  -5  -6   264.26   252.69    22.65 o
  -2  -5  -6    43.40    51.40    21.93 <
  -2  -5  -6    43.40    20.13    12.94 <
  -6   6   6    70.93   119.70    16.53 o
  -6   6   6    70.93   113.95    19.05 o
  -6   6   6    70.93    87.35    13.66 o
   6  -6  -6    84.17    70.81    16.53 o
  -5   6   6   379.71   394.32    34.87 o
  -5   6   6   379.71   369.51    37.02 o
   5  -6  -6   377.53   424.87    33.79 o
   5  -6  -6   377.53   356.93    34.87 o
  -4   6   6    92.89   102.80    14.02 o
  -4   6   6    92.89    52.84    13.66 o
  -4   6   6    92.89   102.08    17.61 o
   4  -6  -6    91.21    84.11    13.66 o
   4  -6  -6    91.21    72.97    14.02 o
   4  -6  -6    91.21    84.83    14.38 o
  -3   6   6   282.87   370.95    31.63 o
  -3   6   6   282.87   405.46    29.83 o
   3  -6  -6   299.29   357.29    31.63 o
   3  -6  -6   299.29   327.46    30.55 o
   3  -6  -6   299.29   319.55    29.83 o
  -2   6   6    93.38   130.12    14.38 o
   2  -6  -6    91.70    96.33    16.53 o
   2  -6  -6    91.70   108.55    14.38 o
  -1   6   6   379.84   367.00    34.15 o
   1  -6  -6   377.66   341.84    33.07 o
   1  -6  -6   377.66   392.88    33.07 o
   0   6   6    71.02   150.61    21.57 o
   0  -6  -6    84.20   116.46    20.49 o
   0  -6  -6    84.20    94.89    14.38 o
  -5   7   6    25.44    33.43    17.25 <
  -5   7   6    25.44    40.62    13.66 <
   5  -7  -6    25.17    21.93    13.66 <
  -4   7   6   654.66   630.47    51.76 o
   4  -7  -6   656.54   649.89    48.17 o
   4  -7  -6   656.54   600.28    49.96 o
  -3   7   6   651.95   636.95    49.24 o
  -3   7   6   651.95   647.73    51.04 o
   3  -7  -6   653.84   616.10    49.96 o
   3  -7  -6   653.84   591.65    46.73 o
   2  -7  -6    25.10    30.19    15.10 <
   4  -7   7   315.57   396.83    33.07 o
   5  -7   7    47.92    52.12    12.58 o
   1  -6   7   726.08   738.67    53.20 o
   1  -6   7   726.08   689.42    53.56 o
  -1   6  -7   718.44   739.03    53.56 o
  -1   6  -7   718.44   686.19    58.95 o
  -1   6  -7   718.44   795.10    56.79 o
   2  -6   7   208.62   220.70    19.77 o
   2  -6   7   208.62   235.08    20.13 o
   2  -6   7   208.62   223.22    19.77 o
  -2   6  -7   206.29   225.38    25.16 o
  -2   6  -7   206.29   229.69    23.36 o
  -2   6  -7   206.29   265.63    22.65 o
  -2   6  -7   206.29   244.43    24.08 o
  -2   6  -7   206.29   228.25    20.85 o
   3  -6   7    35.14    30.55     8.27 o
  -3   6  -7    37.69    17.97     8.99 <
  -3   6  -7    37.69    14.38     8.63 <
  -3   6  -7    37.69    26.24    13.30 <
  -3   6  -7    37.69    29.12    11.14 <
  -3   6  -7    37.69    18.69    11.50 <
   4  -6   7   207.45   233.28    18.69 o
   4  -6   7   207.45   238.68    19.41 o
   4  -6   7   207.45   253.77    20.49 o
  -4   6  -7   205.15   197.70    21.57 o
  -4   6  -7   205.15   237.24    19.77 o
  -4   6  -7   205.15   199.85    20.49 o
  -4   6  -7   205.15   188.35    23.00 o
  -4   6  -7   205.15   210.64    21.93 o
  -4   6  -7   205.15   200.57    20.13 o
  -4   6  -7   205.15   217.83    26.60 o
   5  -6   7   726.50   783.24    54.64 o
  -5   6  -7   718.83   667.86    60.39 o
   6  -6   7    22.00     9.71     9.35 <
  -6   6  -7    22.62     6.11    11.50 <
  -6   6  -7    22.62     2.16    17.61 <
  -1  -5   7   268.80   339.68    25.52 o
  -1  -5   7   268.80   334.29    25.16 o
   1   5  -7   267.04   285.40    29.47 o
   1   5  -7   267.04   262.76    29.47 o
   0  -5   7    87.72   103.88    10.42 o
   0  -5   7    87.72   119.70    13.66 o
   0   5  -7    86.23   124.01    15.10 o
   0   5  -7    86.23   124.01    21.93 o
   0   5  -7    86.23   100.29    15.46 o
   0   5  -7    86.23    90.22    13.66 o
   1  -5   7  2646.91  2550.65   178.65 o
   1  -5   7  2646.91  2249.08   177.57 o
  -1   5  -7  2641.03  2708.09   179.73 o
  -1   5  -7  2641.03  2722.83   180.80 o
  -1   5  -7  2641.03  2952.16   179.01 o
  -1   5  -7  2641.03  2416.22   178.29 o
  -1   5  -7  2641.03  2722.83   180.44 o
  -1   5  -7  2641.03  2340.74   179.01 o
   2  -5   7   122.60   120.06    12.22 o
   2  -5   7   122.60   129.76    11.14 o
  -2   5  -7   120.45    93.46    15.82 o
  -2   5  -7   120.45   135.87    12.94 o
  -2   5  -7   120.45   113.59    12.22 o
  -2   5  -7   120.45   121.85    14.74 o
  -2   5  -7   120.45   110.71    13.66 o
  -2   5  -7   120.45   103.52    15.46 o
   3  -5   7   123.14   139.11    11.50 o
   3  -5   7   123.14   150.25    12.94 o
   3  -5   7   123.14   132.28    14.02 o
  -3   5  -7   120.97   108.91    12.58 o
  -3   5  -7   120.97   125.09    14.38 o
  -3   5  -7   120.97   115.02    13.66 o
  -3   5  -7   120.97    93.46    14.02 o
  -3   5  -7   120.97   107.83    14.74 o
  -3   5  -7   120.97   123.29    17.97 o
  -3   5  -7   120.97    94.18    15.82 o
   4  -5   7  2647.27  2244.04   177.57 o
   4  -5   7  2647.27  2403.64   178.29 o
   4  -5   7  2647.27  2355.83   178.29 o
  -4   5  -7  2641.42  2890.33   179.01 o
  -4   5  -7  2641.42  2744.76   181.52 o
  -4   5  -7  2641.42  2566.83   180.08 o
  -4   5  -7  2641.42  2498.18   178.65 o
  -4   5  -7  2641.42  2345.05   178.29 o
  -4   5  -7  2641.42  2832.82   181.16 o
  -4   5  -7  2641.42  2547.42   179.37 o
  -4   5  -7  2641.42  2955.75   180.44 o
   5  -5   7    88.16    66.14    14.02 o
   5  -5   7    88.16    98.85    12.58 o
  -5   5  -7    86.69   127.25    13.66 o
  -5   5  -7    86.69   102.80    14.38 o
  -5   5  -7    86.69   104.24    14.74 o
  -5   5  -7    86.69    73.69    19.41 o
  -5   5  -7    86.69    91.66    14.02 o
  -5   5  -7    86.69    88.78    11.50 o
   6  -5   7   268.55   274.26    23.36 o
   6  -5   7   268.55   273.54    22.65 o
  -6   5  -7   266.76   262.04    24.44 o
  -6   5  -7   266.76   220.34    27.68 o
  -2  -4   7   247.87   241.91    20.13 o
  -2  -4   7   247.87   257.73    21.93 o
  -2  -4   7   247.87   245.86    22.29 o
  -2  -4   7   247.87   236.16    19.41 o
   2   4  -7   244.76   221.42    24.08 o
   2   4  -7   244.76   236.16    22.29 o
   2   4  -7   244.76   295.11    23.00 o
  -1  -4   7    16.85    19.77     6.83 <
  -1  -4   7    16.85    21.93     7.91 <
   1   4  -7    17.44    11.86    10.78 <
   1   4  -7    17.44    21.93     9.71 <
   1   4  -7    17.44    21.21     9.35 <
   1   4  -7    17.44    22.65     7.91 <
   1   4  -7    17.44    14.74     7.55 <
   0  -4   7   408.51   514.73    35.23 o
   0  -4   7   408.51   482.74    35.23 o
   0  -4   7   408.51   418.76    34.51 o
   0  -4   7   408.51   510.06    33.79 o
   0  -4   7   408.51   478.07    33.07 o
   0   4  -7   413.05   464.41    34.15 o
   0   4  -7   413.05   422.35    34.87 o
   0   4  -7   413.05   443.20    33.79 o
   0   4  -7   413.05   450.03    35.59 o
   0   4  -7   413.05   457.22    35.94 o
   0   4  -7   413.05   435.29    36.30 o
   0   4  -7   413.05   440.68    34.51 o
   1  -4   7   402.88   407.98    30.19 o
   1  -4   7   402.88   469.08    31.99 o
   1  -4   7   402.88   418.04    30.91 o
   1  -4   7   402.88   396.83    31.99 o
   1  -4   7   402.88   384.97    31.63 o
  -1   4  -7   399.83   442.48    32.35 o
  -1   4  -7   399.83   470.16    32.71 o
  -1   4  -7   399.83   405.46    31.27 o
  -1   4  -7   399.83   394.68    32.71 o
  -1   4  -7   399.83   434.93    31.63 o
  -1   4  -7   399.83   409.77    30.55 o
  -1   4  -7   399.83   381.74    31.63 o
   2  -4   7    28.36    37.38     7.55 o
   2  -4   7    28.36     5.75     6.83 <
  -2   4  -7    26.10     7.91     7.55 <
  -2   4  -7    26.10    13.66     8.63 <
  -2   4  -7    26.10    22.29     7.91 <
   3  -4   7   401.68   457.22    31.63 o
   3  -4   7   401.68   455.42    32.71 o
   3  -4   7   401.68   397.19    33.07 o
  -3   4  -7   398.70   423.07    35.94 o
  -3   4  -7   398.70   426.67    33.07 o
  -3   4  -7   398.70   445.00    34.15 o
  -3   4  -7   398.70   441.40    32.35 o
  -3   4  -7   398.70   443.20    33.79 o
   4  -4   7   409.21   439.97    30.91 o
   4  -4   7   409.21   491.73    31.99 o
   4  -4   7   409.21   471.60    31.99 o
   4  -4   7   409.21   396.47    33.07 o
  -4   4  -7   413.66   353.34    32.71 o
  -4   4  -7   413.66   411.57    31.63 o
  -4   4  -7   413.66   411.57    32.35 o
  -4   4  -7   413.66   392.88    35.94 o
  -4   4  -7   413.66   427.74    33.43 o
  -4   4  -7   413.66   423.79    33.07 o
   5  -4   7    16.67    12.22     5.39 <
   5  -4   7    16.67    28.04     8.27 o
   5  -4   7    16.67    19.41     7.91 <
  -5   4  -7    17.25    11.14     9.35 <
  -5   4  -7    17.25    20.85     7.55 <
  -5   4  -7    17.25    13.66    15.10 <
  -5   4  -7    17.25    13.66     7.91 <
  -5   4  -7    17.25     7.55     9.35 <
  -5   4  -7    17.25    13.66     8.27 <
   6  -4   7   248.27   274.98    22.65 o
   6  -4   7   248.27   242.27    22.65 o
  -6   4  -7   245.21   249.10    23.72 o
  -6   4  -7   245.21   209.92    21.93 o
  -6   4  -7   245.21   235.08    23.00 o
  -6   4  -7   245.21   265.27    26.60 o
  -6   4  -7   245.21   230.41    26.24 o
  -7   4  -7   287.56   288.28    26.60 o
  -3  -3   7    20.17    12.94     5.75 <
  -3  -3   7    20.17    29.12     8.63 o
  -3  -3   7    20.17    24.80     6.47 o
   3   3  -7    18.92     6.11     9.35 <
  -2  -3   7   622.25   611.06    46.37 o
  -2  -3   7   622.25   685.47    47.09 o
  -2  -3   7   622.25   731.84    47.45 o
  -2  -3   7   622.25   655.28    48.89 o
  -2  -3   7   622.25   649.89    46.73 o
   2   3  -7   618.26   586.98    47.45 o
   2   3  -7   618.26   655.64    48.53 o
  -1  -3   7    46.93    39.54     7.19 o
  -1  -3   7    46.93    56.07     8.27 o
  -1  -3   7    46.93    53.20     6.83 o
   1   3  -7    51.82    32.71     7.55 o
   1   3  -7    51.82    38.46     9.35 o
   1   3  -7    51.82    38.46     8.99 o
   1   3  -7    51.82    54.28    10.78 o
   1   3  -7    51.82    39.54     8.63 o
   1   3  -7    51.82    51.40     7.55 o
   0  -3   7     6.30     2.88     6.11 <
   0  -3   7     6.30     4.31     7.19 <
   0  -3   7     6.30     1.80     3.59 <
   0  -3   7     6.30     6.83     4.67 <
   0  -3   7     6.30     3.95     4.67 <
   0   3  -7     6.54     0.72     4.67 <
   0   3  -7     6.54     5.39     7.19 <
   0   3  -7     6.54     3.95     6.83 <
   0   3  -7     6.54    -1.08     6.47 <
   0   3  -7     6.54     4.67     6.11 <
   0   3  -7     6.54     5.03     7.55 <
   1  -3   7   376.73   302.66    25.88 o
   1  -3   7   376.73   381.38    26.96 o
   1  -3   7   376.73   353.34    25.52 o
   1  -3   7   376.73   309.49    26.60 o
  -1   3  -7   373.88   397.91    26.24 o
  -1   3  -7   373.88   375.27    25.88 o
  -1   3  -7   373.88   342.92    27.32 o
  -1   3  -7   373.88   359.45    26.60 o
  -1   3  -7   373.88   335.37    26.60 o
  -1   3  -7   373.88   385.69    27.32 o
   2  -3   7   376.96   349.39    28.40 o
   2  -3   7   376.96   352.98    26.96 o
   2  -3   7   376.96   388.21    27.32 o
  -2   3  -7   374.09   360.53    28.40 o
  -2   3  -7   374.09   404.02    29.12 o
  -2   3  -7   374.09   366.28    30.55 o
  -2   3  -7   374.09   414.80    27.68 o
  -2   3  -7   374.09   379.58    27.68 o
  -2   3  -7   374.09   383.17    28.04 o
  -2   3  -7   374.09   346.15    28.76 o
   3  -3   7     6.32     7.19     5.75 <
   3  -3   7     6.32     4.31     4.67 <
   3  -3   7     6.32    -1.80     8.27 <
   3  -3   7     6.32    11.50     5.75 <
  -3   3  -7     6.56     0.36     6.47 <
  -3   3  -7     6.56     3.24     7.19 <
  -3   3  -7     6.56    -1.80     6.47 <
  -3   3  -7     6.56     3.95     7.19 <
  -3   3  -7     6.56     1.44     8.63 <
  -3   3  -7     6.56     0.72     6.11 <
  -3   3  -7     6.56     4.67    11.14 <
  -3   3  -7     6.56    -0.72     7.19 <
   4  -3   7    47.35    61.11     9.35 o
   4  -3   7    47.35    50.68     8.99 o
   4  -3   7    47.35    44.57     6.83 o
  -4   3  -7    52.27    51.76    10.06 o
  -4   3  -7    52.27    31.27    12.94 <
  -4   3  -7    52.27    28.04     7.55 o
  -4   3  -7    52.27    42.42     8.63 o
  -4   3  -7    52.27    42.77     9.71 o
  -4   3  -7    52.27    30.55     7.55 o
  -4   3  -7    52.27    33.79     8.27 o
  -4   3  -7    52.27    53.20     9.71 o
   5  -3   7   619.96   626.88    44.57 o
   5  -3   7   619.96   662.11    47.09 o
   5  -3   7   619.96   682.59    46.01 o
  -5   3  -7   615.93   571.88    47.09 o
  -5   3  -7   615.93   592.73    44.93 o
  -5   3  -7   615.93   540.97    48.17 o
  -5   3  -7   615.93   626.88    45.65 o
  -5   3  -7   615.93   621.13    46.73 o
   6  -3   7    20.17    26.96     9.35 <
  -6   3  -7    18.92     2.52    13.66 <
  -6   3  -7    18.92    10.06    10.78 <
  -6   3  -7    18.92     8.63     9.71 <
  -6   3  -7    18.92    16.89    10.78 <
   7  -3   7   280.48   331.41    29.47 o
   7  -3   7   280.48   276.06    28.04 o
  -7   3  -7   288.03   243.71    28.04 o
  -7   3  -7   288.03   350.46    29.47 o
  -4  -2   7   248.27   226.45    21.57 o
  -4  -2   7   248.27   223.22    19.41 o
  -4  -2   7   248.27   254.85    19.41 o
   4   2  -7   245.21   230.77    24.08 o
   4   2  -7   245.21   275.34    21.57 o
   4   2  -7   245.21   244.79    22.65 o
  -3  -2   7   619.96   670.01    44.93 o
  -3  -2   7   619.96   655.28    44.93 o
  -3  -2   7   619.96   584.11    44.57 o
  -3  -2   7   619.96   698.41    47.45 o
   3   2  -7   615.93   587.34    45.29 o
   3   2  -7   615.93   632.99    45.65 o
   3   2  -7   615.93   558.59    47.09 o
   3   2  -7   615.93   622.93    47.45 o
  -2  -2   7  5442.68  5432.36   386.41 o
  -2  -2   7  5442.68  5188.66   384.61 o
  -2  -2   7  5442.68  5196.56   384.61 o
  -2  -2   7  5442.68  5158.82   384.61 o
   2   2  -7  5434.43  5563.56   385.33 o
   2   2  -7  5434.43  6386.70   387.49 o
   2   2  -7  5434.43  6019.70   388.21 o
   2   2  -7  5434.43  6058.88   385.69 o
  -1  -2   7   275.57   288.64    20.13 o
  -1  -2   7   275.57   246.58    21.93 o
  -1  -2   7   275.57   280.01    20.13 o
   1   2  -7   272.38   271.74    21.21 o
   1   2  -7   272.38   268.87    20.85 o
   1   2  -7   272.38   274.62    22.29 o
   1   2  -7   272.38   283.96    20.49 o
   1   2  -7   272.38   278.93    21.57 o
   0  -2   7    58.65    34.51     6.47 o
   0  -2   7    58.65    39.90     6.11 o
   1  -2   7 14390.50 13367.20  1022.99 o
  -1   2  -7 14375.40 14540.50  1024.43 o
  -1   2  -7 14375.40 15148.60  1024.07 o
  -1   2  -7 14375.40 15677.80  1023.35 o
  -1   2  -7 14375.40 14007.40  1022.99 o
  -1   2  -7 14375.40 17205.80  1023.71 o
   2  -2   7    59.04    60.75     7.19 o
   2  -2   7    59.04    52.12     8.27 o
   2  -2   7    59.04    47.81     6.11 o
   2  -2   7    59.04    44.21    10.06 o
  -2   2  -7    57.70    46.37     8.63 o
  -2   2  -7    57.70    60.75     7.19 o
  -2   2  -7    57.70    61.11     7.55 o
  -2   2  -7    57.70    49.96    10.78 o
  -2   2  -7    57.70    59.67     7.91 o
  -2   2  -7    57.70    57.87     8.63 o
  -2   2  -7    57.70    42.77     7.55 o
   3  -2   7   275.71   256.29    22.29 o
   3  -2   7   275.71   269.23    20.49 o
   3  -2   7   275.71   320.63    21.93 o
   3  -2   7   275.71   319.91    22.29 o
   3  -2   7   275.71   259.16    24.08 o
   3  -2   7   275.71   259.88    22.29 o
  -3   2  -7   272.48   303.02    22.65 o
  -3   2  -7   272.48   277.49    23.00 o
  -3   2  -7   272.48   275.70    21.93 o
  -3   2  -7   272.48   261.32    22.65 o
  -3   2  -7   272.48   265.27    23.00 o
  -3   2  -7   272.48   282.17    21.21 o
  -3   2  -7   272.48   249.82    24.80 o
  -3   2  -7   272.48   248.38    21.93 o
   4  -2   7  5442.68  6262.69   404.02 o
   4  -2   7  5442.68  6349.68   404.38 o
   4  -2   7  5442.68  5442.07   403.30 o
   4  -2   7  5442.68  5397.50   402.58 o
   4  -2   7  5442.68  5719.92   403.30 o
   4  -2   7  5442.68  5840.34   404.74 o
  -4   2  -7  5434.43  6213.81   404.38 o
  -4   2  -7  5434.43  6391.73   405.46 o
  -4   2  -7  5434.43  5094.84   404.02 o
  -4   2  -7  5434.43  6120.71   404.02 o
  -4   2  -7  5434.43  5994.18   403.30 o
  -4   2  -7  5434.43  5968.30   404.38 o
  -4   2  -7  5434.43  5663.13   403.30 o
   5  -2   7   622.25   595.25    44.21 o
   5  -2   7   622.25   634.07    43.13 o
   5  -2   7   622.25   592.37    43.13 o
   5  -2   7   622.25   581.59    44.21 o
  -5   2  -7   618.26   546.00    47.09 o
  -5   2  -7   618.26   584.11    44.93 o
  -5   2  -7   618.26   597.05    45.29 o
  -5   2  -7   618.26   618.97    44.93 o
  -5   2  -7   618.26   629.04    43.85 o
  -5   2  -7   618.26   580.51    47.09 o
  -5   2  -7   618.26   544.57    45.65 o
   6  -2   7   247.86   250.18    23.00 o
   6  -2   7   247.86   255.21    20.49 o
   6  -2   7   247.86   249.46    21.93 o
  -6   2  -7   244.76   216.03    21.57 o
  -6   2  -7   244.76   238.32    23.36 o
  -6   2  -7   244.76   210.64    24.44 o
  -6   2  -7   244.76   221.78    23.36 o
  -6   2  -7   244.76   204.17    23.00 o
   7  -2   7   867.25   725.37    62.54 o
   7  -2   7   867.25   722.13    60.75 o
  -7   2  -7   864.76   913.36    63.62 o
  -7   2  -7   864.76   965.12    64.34 o
  -5  -1   7   268.55   297.62    25.52 o
  -4  -1   7    16.67    46.01     9.35 o
  -4  -1   7    16.67    22.65     8.63 <
  -4  -1   7    16.67    28.04     7.91 o
  -4  -1   7    16.67    39.18     6.47 o
  -4  -1   7    16.67    23.72     6.83 o
   4   1  -7    17.25    30.55    10.42 <
   4   1  -7    17.25    10.06     8.63 <
  -3  -1   7    47.35    43.49     9.35 o
  -3  -1   7    47.35    57.15     8.27 o
  -3  -1   7    47.35    51.40     8.27 o
  -3  -1   7    47.35    39.54     6.11 o
  -3  -1   7    47.35    64.34     7.19 o
   3   1  -7    52.27    49.60     9.35 o
   3   1  -7    52.27    48.53     8.63 o
   3   1  -7    52.27    50.68     9.71 o
   3   1  -7    52.27    52.48     7.91 o
   3   1  -7    52.27    39.90     9.71 o
   3   1  -7    52.27    55.36    11.14 o
  -2  -1   7   275.71   266.71    20.13 o
  -2  -1   7   275.71   267.07    20.13 o
   2   1  -7   272.48   287.56    23.00 o
   2   1  -7   272.48   286.48    20.85 o
   2   1  -7   272.48   283.96    21.57 o
   1   1  -7     2.18     7.91     5.03 <
   0   1  -7   148.32   153.49    11.86 o
   0   1  -7   148.32   131.56    12.58 o
   0   1  -7   148.32   162.11    12.22 o
   1  -1   7   146.13   121.85    10.42 o
   1  -1   7   146.13   145.22    12.94 o
  -1   1  -7   148.65   150.61    10.78 o
  -1   1  -7   148.65   148.81    12.94 o
  -1   1  -7   148.65   146.65    10.78 o
   2  -1   7     2.35    15.10     5.03 <
   2  -1   7     2.35    17.61     4.67 o
   2  -1   7     2.35     7.19     5.03 <
   2  -1   7     2.35     7.91     7.55 <
   2  -1   7     2.35     7.55     3.59 <
  -2   1  -7     2.18    14.38     5.75 <
  -2   1  -7     2.18    11.86     8.63 <
  -2   1  -7     2.18    12.22     4.67 <
  -2   1  -7     2.18     2.88     5.39 <
  -2   1  -7     2.18    17.61     5.03 o
   3  -1   7   275.57   302.66    20.85 o
   3  -1   7   275.57   304.09    22.29 o
   3  -1   7   275.57   263.48    22.29 o
   3  -1   7   275.57   274.98    23.36 o
   3  -1   7   275.57   298.34    23.36 o
  -3   1  -7   272.38   294.03    22.29 o
  -3   1  -7   272.38   223.94    23.36 o
  -3   1  -7   272.38   252.69    25.16 o
  -3   1  -7   272.38   263.12    20.85 o
  -3   1  -7   272.38   255.93    22.65 o
  -3   1  -7   272.38   280.73    21.21 o
  -3   1  -7   272.38   286.48    23.72 o
   4  -1   7    46.94    34.87    10.06 o
   4  -1   7    46.94    39.18     8.99 o
   4  -1   7    46.94    57.15     9.71 o
   4  -1   7    46.94    50.32     7.19 o
   4  -1   7    46.94    47.09     8.27 o
  -4   1  -7    51.82    30.55    11.14 <
  -4   1  -7    51.82    23.00     8.63 <
  -4   1  -7    51.82    40.26     7.91 o
  -4   1  -7    51.82    46.37     9.35 o
  -4   1  -7    51.82    38.10     9.35 o
  -4   1  -7    51.82    29.47     7.91 o
   5  -1   7    16.85     9.35     7.19 <
   5  -1   7    16.85    20.49     8.63 <
   5  -1   7    16.85    23.00     8.27 <
  -5   1  -7    17.44    14.74    10.42 <
  -5   1  -7    17.44    20.85     9.35 <
  -5   1  -7    17.44     7.55    10.78 <
  -5   1  -7    17.44    21.57    11.14 <
  -5   1  -7    17.44     8.99     8.27 <
  -5   1  -7    17.44     6.11     9.35 <
   6  -1   7   268.80   327.82    25.16 o
   6  -1   7   268.80   259.16    26.96 o
  -6   1  -7   267.04   306.25    29.12 o
  -6   1  -7   267.04   233.64    25.52 o
   7  -1   7    41.11    17.61    12.58 <
  -6   0   7    22.00    11.86    14.74 <
[truncated: 259,587 more chars]
