# Supplementary material for: Direct observation of V-trimers in the crystal structure of LiVO2
Source: Commun Chem. 2025 Jul 9;8:202. doi: 10.1038/s42004-025-01595-y (PMC12238393; doi:10.1038/s42004-025-01595-y)
Supplement: Supplementary file 4 — Supplementary Data 2 [file 42004_2025_1595_MOESM4_ESM.cif]

#=======================================================================
data_global
#=======================================================================

_audit_creation_method                   'Jana2006 Version : 04/12/2022'


# 1. PROCESSING SUMMARY (IUCr Office Use Only)

_journal_date_recd_electronic            ?
_journal_date_to_coeditor                ?
_journal_date_from_coeditor              ?
_journal_date_accepted                   ?
_journal_date_printers_first             ?
_journal_date_printers_final             ?
_journal_date_proofs_out                 ?
_journal_date_proofs_in                  ?
_journal_coeditor_name                   ?
_journal_coeditor_code                   ?
_journal_coeditor_notes
; ?
;
_journal_techeditor_code                 ?
_journal_paper_category                  ?
_journal_techeditor_notes
; ?
;
_journal_coden_ASTM                      ?
_journal_name_full                       'Acta Crystallographica Section C'
_journal_year                            ?
_journal_volume                          ?
_journal_issue                           ?
_journal_page_first                      ?
_journal_page_last                       ?
_journal_suppl_publ_number               ?
_journal_suppl_publ_pages                ?

#=======================================================================

# 2. SUBMISSION DETAILS

_publ_contact_author_name                ?
_publ_contact_author_address
; ?
;
_publ_contact_author_email               ?
_publ_contact_author_fax                 ?
_publ_contact_author_phone               ?

_publ_requested_journal                  'Acta Crystallographica Section C'
_publ_requested_category                 ?

_publ_contact_letter
; ?
;

#=======================================================================

# 3. TITLE AND AUTHOR LIST

_publ_section_title
; ?
;
_publ_section_title_footnote
; ?
;
loop_
 _publ_author_name
 _publ_author_footnote
 _publ_author_address
; ?      # name
;
; ?      # footnote
;
; ?      # address
;

#=======================================================================

# 4. TEXT

_publ_section_synopsis
; ?
;
_publ_section_abstract
; ?
;
_publ_section_comment
; ?
;
_publ_section_introduction
; ?
;
_publ_section_experimental
; ?
;
_publ_section_exptl_prep
; ?
;
_publ_section_exptl_refinement
; ?
;
_publ_section_exptl_solution
; ?
;
_publ_section_discussion
; ?
;
_publ_section_acknowledgements
; ?
;
_publ_section_references
;
Petricek, V., Dusek, M. & Palatinus L. (2014). Z. Kristallogr. 229(5), 345-352.

Palatinus L. & Chapuis G. (2007). J. Appl. Cryst. 40, 786-790.

# enable this reference if Diamond ver. 2 was used for visualization
#Brandenburg, K. (1999). DIAMOND. Version. 2.1c.
#Crystal Impact GbR, Bonn, Germany.

# enable this reference if Diamond ver. 3 was used for visualization
#Brandenburg, K. & Putz, H. (2005). DIAMOND Version 3.
#Crystal Impact GbR, Postfach 1251, D-53002 Bonn, Germany.

# enable this reference if SIR97 was used for solving of the structure
#Altomare, A., Burla, M. C., Camalli, M., Cascarano, G., Giacovazzo, C.,
#Guagliardi, A., Moliterni, A. G. G., Polidori, G., Spagna, R. (1997).
#SIR97. A Package for Crystal Structure Solution by Direct Methods
#and Refinement, Bari, Rome, Italy.

# use this reference if SIR2002 was used for solving of the structure
#Burla, M.C., Camalli, M., Carrozzini, B., Cascarano, G., Giacovazzo, C.,
#Polidori, G., Spagna, R.
#SIR2002: the program, J. Appl. Cryst, (2003). 36, 1103


# use this reference if SIR2011 was used for solving of the structure
#Burla, M.C., Caliandro, R., Camalli, M., Carrozzini, B., Cascarano,
#G.L., Giacovazzo, C., Mallamo. M., Mazzone, A., Polidori, G., Spagna, R.
#SIR2011: a new package for crystal structure determination and refinement,
#J.Appl.Cryst. (2012) 45, 357-361

# enable this reference if bond valences were calculated
#Brown, I. D. (1996). J. Appl. Cryst. 29, 479-480.

# enable this reference if Xshape wase used for crystal shape refinement
#Stoe & Cie (1998). X-SHAPE. Stoe & Cie, Darmstadt, Germany.


# enable this reference if Flack coefficient was refined
#Flack, H. D. (1983). Acta Cryst. A39, 876-881.
;
_publ_section_figure_captions
; ?
;
_publ_section_table_legends
; ?
;

#=======================================================================
data_I
#=======================================================================

# 5. CHEMICAL DATA

_chemical_name_systematic
; ?
;
_chemical_name_common                    ?
_chemical_formula_moiety                 ?
_chemical_formula_structural             ?
_chemical_formula_analytical             ?
_chemical_formula_iupac                  ?
_chemical_formula_sum                    'Li18 O36 V17.988'
_chemical_formula_weight                 1617.2
_chemical_melting_point                  ?
_chemical_compound_source                ?
_chemical_absolute_configuration         ?

#=======================================================================

# 6. CRYSTAL DATA

_symmetry_cell_setting                   trigonal
_symmetry_space_group_name_H-M           'P 31'
_symmetry_space_group_name_Hall          'P 31'
_symmetry_Int_Tables_number              144

loop_
 _space_group_symop_id
 _space_group_symop_operation_xyz
 1   x,y,z
 2   -y,x-y,z+1/3
 3   -x+y,-x,z+2/3

_cell_length_a                           4.9096
_cell_length_b                           4.9096
_cell_length_c                           29.7092
_cell_angle_alpha                        90
_cell_angle_beta                         90
_cell_angle_gamma                        120
_cell_volume                             620.1743

loop_
 _twin_individual_id
 _twin_individual_mass_fraction_refined
 _twin_individual_twin_matrix_11
 _twin_individual_twin_matrix_12
 _twin_individual_twin_matrix_13
 _twin_individual_twin_matrix_21
 _twin_individual_twin_matrix_22
 _twin_individual_twin_matrix_23
 _twin_individual_twin_matrix_31
 _twin_individual_twin_matrix_32
 _twin_individual_twin_matrix_33
1 0.4953(14)
1 0 0
0 1 0
0 0 1
2 0
-1 0 0
0 -1 0
0 0 -1
3 0
-1 1 0
0 1 0
0 0 -1
4 0.5047(14)
1 -1 0
0 -1 0
0 0 1

_cell_formula_units_Z                    1

_cell_measurement_reflns_used            2322
_cell_measurement_theta_min              2.43
_cell_measurement_theta_max              21.05
_cell_measurement_temperature            293
_cell_special_details
; ?
;

_exptl_crystal_density_diffrn            4.3302
_exptl_crystal_density_meas              ?
_exptl_crystal_density_method            ?
_exptl_crystal_F_000                     756

_exptl_absorpt_coefficient_mu            6.576
_exptl_crystal_description               'shard'
_exptl_crystal_size_max                  ?
_exptl_crystal_size_mid                  ?
_exptl_crystal_size_min                  ?
_exptl_crystal_size_rad                  ?
_exptl_crystal_colour                    ?
_exptl_absorpt_correction_type           ?
_exptl_absorpt_process_details           ?
_exptl_absorpt_correction_T_min          ?
_exptl_absorpt_correction_T_max          ?
loop_
 _exptl_crystal_face_index_h
 _exptl_crystal_face_index_k
 _exptl_crystal_face_index_l
 _exptl_crystal_face_perp_dist
 ? ? ? ?

#=======================================================================

# 7. EXPERIMENTAL DATA

_exptl_special_details                   ?

_diffrn_ambient_temperature              293
_diffrn_source                           ?
_diffrn_source_power                     ?
_diffrn_source_voltage                   ?
_diffrn_source_current                   ?
_diffrn_radiation_type                   'Mo K\a'
_diffrn_radiation_source                 'X-ray tube'
_diffrn_radiation_wavelength             0.71075
_diffrn_radiation_monochromator          ?
_diffrn_measurement_device               ?
_diffrn_measurement_device_type          'Bruker D8 Venture with Photon III and bent monochromator'
_diffrn_detector                         ?
_diffrn_detector_area_resol_mean         ?
_diffrn_measurement_method               ?
_diffrn_measurement_specimen_support     ?

_diffrn_reflns_number                    10458
_diffrn_reflns_theta_min                 2.06
_diffrn_reflns_theta_max                 28.26
_diffrn_reflns_theta_full                28.26
_diffrn_measured_fraction_theta_max      1
_diffrn_measured_fraction_theta_full     1
_diffrn_reflns_av_R_equivalents          0.0453
_diffrn_reflns_av_unetI/netI             0.0595
_diffrn_reflns_limit_h_min               -6
_diffrn_reflns_limit_h_max               6
_diffrn_reflns_limit_k_min               -6
_diffrn_reflns_limit_k_max               6
_diffrn_reflns_limit_l_min               -39
_diffrn_reflns_limit_l_max               39
_diffrn_reflns_reduction_process         ?

_diffrn_standards_number                 ?
_diffrn_standards_interval_count         ?
_diffrn_standards_interval_time          ?
_diffrn_standards_decay_%                ?
loop_
_diffrn_standard_refln_index_h
_diffrn_standard_refln_index_k
_diffrn_standard_refln_index_l
  ? ? ?

_diffrn_radiation_probe                  X-ray

#=======================================================================

# 8. REFINEMENT DATA

_refine_special_details
; ?
;

_reflns_number_total                     10458
_reflns_number_gt                        8398
_reflns_threshold_expression             'I>3\s(I)'

_refine_ls_structure_factor_coef         Fsqd
_refine_ls_R_factor_gt                   0.0563
_refine_ls_wR_factor_gt                  0.1672
_refine_ls_R_factor_all                  0.0700
_refine_ls_wR_factor_ref                 0.1734
_refine_ls_goodness_of_fit_ref           2.03
_refine_ls_goodness_of_fit_gt            2.18
_refine_ls_restrained_S_gt               ?
_refine_ls_restrained_S_all              ?
_refine_ls_number_reflns                 10458
_refine_ls_number_parameters             82
_refine_ls_number_restraints             0
_refine_ls_number_constraints            23
_refine_ls_weighting_scheme              sigma
_refine_ls_weighting_details             'w=1/(\s^2^(I)+0.0004I^2^)'
_refine_ls_hydrogen_treatment            ?
_refine_ls_shift/su_max                  0.0041
_refine_ls_shift/su_mean                 0.0005
_refine_diff_density_max                 7.38
_refine_diff_density_min                 -2.40
_refine_ls_extinction_method             'none'
_refine_ls_extinction_coef               ?
_refine_ls_extinction_expression         ?
_refine_ls_abs_structure_details
;  2107 of Friedel pairs used in the refinement
;
_refine_ls_abs_structure_Flack            0
_refine_ls_abs_structure_Rogers          ?

loop_
 _atom_type_symbol
 _atom_type_scat_dispersion_real
 _atom_type_scat_dispersion_imag
 _atom_type_scat_source
 Li  -0.0003  0.0001
 'International Tables Vol C tables 4.2.6.8 and 6.1.1.1'
 O    0.0106  0.0060
 'International Tables Vol C tables 4.2.6.8 and 6.1.1.1'
 V    0.3005  0.5294
 'International Tables Vol C tables 4.2.6.8 and 6.1.1.1'

_computing_data_collection               ?
_computing_cell_refinement               ?
_computing_data_reduction                ?
_computing_structure_solution            ?
_computing_structure_refinement          ?
_computing_molecular_graphics            ?
_computing_publication_material          ?

loop_
 _restr_distance_atom_site_label_1
 _restr_distance_site_symmetry_1
 _restr_distance_atom_site_label_2
 _restr_distance_site_symmetry_2
 _restr_distance_target
 _restr_distance_target_weight_param
 ? ? ? ? ? ?

loop_
 _restr_angle_atom_site_label_1
 _restr_angle_site_symmetry_1
 _restr_angle_atom_site_label_2
 _restr_angle_site_symmetry_2
 _restr_angle_atom_site_label_3
 _restr_angle_site_symmetry_3
 _restr_angle_target
 _restr_angle_target_weight_param
 ? ? ? ? ? ? ? ?

loop_
 _restr_torsion_atom_site_label_1
 _restr_torsion_site_symmetry_1
 _restr_torsion_atom_site_label_2
 _restr_torsion_site_symmetry_2
 _restr_torsion_atom_site_label_3
 _restr_torsion_site_symmetry_3
 _restr_torsion_atom_site_label_4
 _restr_torsion_site_symmetry_4
 _restr_torsion_angle_target
 _restr_torsion_weight_param
 ? ? ? ? ? ? ? ? ? ?

loop_
 _restr_equal_distance_atom_site_label_1
 _restr_equal_distance_site_symmetry_1
 _restr_equal_distance_atom_site_label_2
 _restr_equal_distance_site_symmetry_2
 _restr_equal_distance_class_class_id
 _restr_equal_distance_class_target_weight_param
 ? ? ? ? ? ?

loop_
 _restr_equal_angle_atom_site_label_1
 _restr_equal_angle_site_symmetry_1
 _restr_equal_angle_atom_site_label_2
 _restr_equal_angle_site_symmetry_2
 _restr_equal_angle_atom_site_label_3
 _restr_equal_angle_site_symmetry_3
 _restr_equal_angle_class_class_id
 _restr_equal_angle_class_target_weight_param
 ? ? ? ? ? ? ? ?

loop_
 _restr_equal_torsion_atom_site_label_1
 _restr_equal_torsion_site_symmetry_1
 _restr_equal_torsion_atom_site_label_2
 _restr_equal_torsion_site_symmetry_2
 _restr_equal_torsion_atom_site_label_3
 _restr_equal_torsion_site_symmetry_3
 _restr_equal_torsion_atom_site_label_4
 _restr_equal_torsion_site_symmetry_4
 _restr_equal_torsion_class_class_id
 _restr_equal_torsion_class_target_weight_param
 ? ? ? ? ? ? ? ? ? ?


#=======================================================================

# 9. ATOMIC COORDINATES AND DISPLACEMENT PARAMETERS

loop_
 _atom_site_label
 _atom_site_type_symbol
 _atom_site_fract_x
 _atom_site_fract_y
 _atom_site_fract_z
 _atom_site_adp_type
 _atom_site_U_iso_or_equiv
 _atom_site_site_symmetry_multiplicity
 _atom_site_occupancy
 _atom_site_calc_flag
 _atom_site_refinement_flags
 _atom_site_disorder_assembly
 _atom_site_disorder_group
  V1 V 0.5884(6) 0.4840(4) 0.66125(8) Uiso 0.00097(11) 3 1 d . . .
  V2 V 0.1899(4) 0.7717(4) 0.66102(6) Uiso 0.00097(11) 3 1 d . . .
  V3 V 0.8957(5) 1.0703(8) 0.66107(10) Uiso 0.00097(11) 3 0.719(8) d . . .
  V4 V 0.5166(4) 0.7519(4) 0.82755(7) Uiso 0.00097(11) 3 1 d . . .
  V5 V 0.9266(4) 1.4485(4) 0.82746(6) Uiso 0.00097(11) 3 1 d . . .
  V6 V 0.2165(6) 0.1487(7) 0.82772(7) Uiso 0.00097(11) 3 0.996(3) d . . .
  O1 O 0.8757(17) 0.785(2) 0.8617(2) Uiso 0.0049(3) 3 1 d . . .
  O2 O 0.546(2) 0.1075(16) 0.8624(3) Uiso 0.0049(3) 3 1 d . . .
  O3 O 0.5558(19) 0.7957(19) 0.7001(3) Uiso 0.0049(3) 3 1 d . . .
  O4 O 0.9009(18) 0.444(3) 0.6992(3) Uiso 0.0049(3) 3 1 d . . .
  O5 O 0.225(2) 0.4489(18) 0.8731(2) Uiso 0.0049(3) 3 1 d . . .
  O6 O 1.221(3) 1.120(3) 0.6995(3) Uiso 0.0049(3) 3 1 d . . .
  O7 O 0.210(2) 0.7645(19) 0.2896(2) Uiso 0.0049(3) 3 1 d . . .
  O8 O 0.2063(18) 0.4229(16) 0.1214(3) Uiso 0.0049(3) 3 1 d . . .
  O9 O 0.567(2) 0.121(2) 0.1210(3) Uiso 0.0049(3) 3 1 d . . .
  O10 O 0.238(3) 0.115(3) 0.4545(3) Uiso 0.0049(3) 3 1 d . . .
  O11 O 0.567(2) 0.437(3) 0.2919(3) Uiso 0.0049(3) 3 1 d . . .
  O12 O 0.218(2) 0.1024(17) 0.9504(3) Uiso 0.0049(3) 3 1 d . . .
  Li1 Li 0.547(4) 0.437(5) 0.4048(6) Uiso 0.0201(17) 3 1 d . . .
  Li2 Li 0.224(7) 0.111(5) 0.0781(4) Uiso 0.0201(17) 3 1 d . . .
  Li3 Li 0.246(5) 0.776(4) 0.4025(5) Uiso 0.0201(17) 3 1 d . . .
  Li4 Li 0.524(4) 0.118(6) 0.2476(8) Uiso 0.0201(17) 3 1 d . . .
  Li5 Li 0.167(4) 0.742(4) 0.9129(6) Uiso 0.0201(17) 3 1 d . . .
  Li6 Li 0.230(7) 0.110(5) 0.5785(6) Uiso 0.0201(17) 3 1 d . . .
  Vx3 V 0.2464(16) 0.0692(12) 0.32814(14) Uiso 0.00097(11) 3 0.281(8) d . . .

loop_
 _atom_site_aniso_label
 _atom_site_aniso_type_symbol
 _atom_site_aniso_U_11
 _atom_site_aniso_U_22
 _atom_site_aniso_U_33
 _atom_site_aniso_U_12
 _atom_site_aniso_U_13
 _atom_site_aniso_U_23
 ? ? ? ? ? ? ? ?

loop_
 _jana_atom_site_ADP_C_label
 _jana_atom_site_ADP_C_type_symbol
 _jana_atom_site_ADP_C_111
 _jana_atom_site_ADP_C_112
 _jana_atom_site_ADP_C_113
 _jana_atom_site_ADP_C_122
 _jana_atom_site_ADP_C_123
 _jana_atom_site_ADP_C_133
 _jana_atom_site_ADP_C_222
 _jana_atom_site_ADP_C_223
 _jana_atom_site_ADP_C_233
 _jana_atom_site_ADP_C_333
 ? ? ? ? ? ? ? ? ? ? ? ?

loop_
 _jana_atom_site_ADP_D_label
 _jana_atom_site_ADP_D_type_symbol
 _jana_atom_site_ADP_D_1111
 _jana_atom_site_ADP_D_1112
 _jana_atom_site_ADP_D_1113
 _jana_atom_site_ADP_D_1122
 _jana_atom_site_ADP_D_1123
 _jana_atom_site_ADP_D_1133
 _jana_atom_site_ADP_D_1222
 _jana_atom_site_ADP_D_1223
 _jana_atom_site_ADP_D_1233
 _jana_atom_site_ADP_D_1333
 _jana_atom_site_ADP_D_2222
 _jana_atom_site_ADP_D_2223
 _jana_atom_site_ADP_D_2233
 _jana_atom_site_ADP_D_2333
 _jana_atom_site_ADP_D_3333
 ? ? ? ? ? ? ? ? ? ? ? ? ? ? ? ? ?

loop_
 _jana_atom_site_ADP_E_label
 _jana_atom_site_ADP_E_type_symbol
 _jana_atom_site_ADP_E_11111
 _jana_atom_site_ADP_E_11112
 _jana_atom_site_ADP_E_11113
 _jana_atom_site_ADP_E_11122
 _jana_atom_site_ADP_E_11123
 _jana_atom_site_ADP_E_11133
 _jana_atom_site_ADP_E_11222
 _jana_atom_site_ADP_E_11223
 _jana_atom_site_ADP_E_11233
 _jana_atom_site_ADP_E_11333
 _jana_atom_site_ADP_E_12222
 _jana_atom_site_ADP_E_12223
 _jana_atom_site_ADP_E_12233
 _jana_atom_site_ADP_E_12333
 _jana_atom_site_ADP_E_13333
 _jana_atom_site_ADP_E_22222
 _jana_atom_site_ADP_E_22223
 _jana_atom_site_ADP_E_22233
 _jana_atom_site_ADP_E_22333
 _jana_atom_site_ADP_E_23333
 _jana_atom_site_ADP_E_33333
 ? ? ? ? ? ? ? ? ? ? ? ? ? ? ? ? ? ? ? ? ? ? ?

loop_
 _jana_atom_site_ADP_F_label
 _jana_atom_site_ADP_F_type_symbol
 _jana_atom_site_ADP_F_111111
 _jana_atom_site_ADP_F_111112
 _jana_atom_site_ADP_F_111113
 _jana_atom_site_ADP_F_111122
 _jana_atom_site_ADP_F_111123
 _jana_atom_site_ADP_F_111133
 _jana_atom_site_ADP_F_111222
 _jana_atom_site_ADP_F_111223
 _jana_atom_site_ADP_F_111233
 _jana_atom_site_ADP_F_111333
 _jana_atom_site_ADP_F_112222
 _jana_atom_site_ADP_F_112223
 _jana_atom_site_ADP_F_112233
 _jana_atom_site_ADP_F_112333
 _jana_atom_site_ADP_F_113333
 _jana_atom_site_ADP_F_122222
 _jana_atom_site_ADP_F_122223
 _jana_atom_site_ADP_F_122233
 _jana_atom_site_ADP_F_122333
 _jana_atom_site_ADP_F_123333
 _jana_atom_site_ADP_F_133333
 _jana_atom_site_ADP_F_222222
 _jana_atom_site_ADP_F_222223
 _jana_atom_site_ADP_F_222233
 _jana_atom_site_ADP_F_222333
 _jana_atom_site_ADP_F_223333
 _jana_atom_site_ADP_F_233333
 _jana_atom_site_ADP_F_333333
 ? ? ? ? ? ? ? ? ? ? ? ? ? ? ? ? ? ? ? ? ? ? ? ? ? ? ? ? ? ?


#=======================================================================

# 10. MOLECULAR GEOMETRY


loop_
 _geom_bond_atom_site_label_1
 _geom_bond_atom_site_label_2
 _geom_bond_site_symmetry_1
 _geom_bond_site_symmetry_2
 _geom_bond_distance
 _geom_bond_publ_flag
  V1 V2 . 1_545 3.036(2) ?
  V1 V2 . . 2.930(4) ?
  V1 V2 . 1_655 2.559(3) ?
  V1 V3 . 1_445 2.964(3) ?
  V1 V3 . 1_545 3.077(5) ?
  V1 V3 . . 2.494(4) ?
  V1 O3 . . 1.986(10) ?
  V1 O4 . . 1.991(12) ?
  V1 O6 . 1_445 2.125(10) ?
  V1 O7 . 2_665 2.002(10) ?
  V1 O11 . 2_655 1.990(16) ?
  V1 O12 . 3_664 1.960(9) ?
  V1 Li1 . 2_655 2.89(3) ?
  V1 Li1 . 2_665 3.88(3) ?
  V1 Li2 . 3_555 4.26(2) ?
  V1 Li2 . 3_665 2.873(18) ?
  V1 Li3 . 2_665 2.83(2) ?
  V1 Li3 . 2_765 3.86(2) ?
  V1 Li4 . 2_555 4.07(3) ?
  V1 Li4 . 2_655 2.91(3) ?
  V1 Li5 . 3_554 3.99(2) ?
  V1 Li5 . 3_564 2.991(19) ?
  V1 Li6 . . 3.045(18) ?
  V1 Li6 . 1_665 3.97(2) ?
  V1 Vx3 . 2_555 2.798(6) ?
  V1 Vx3 . 2_655 2.762(10) ?
  V1 Vx3 . 2_665 2.947(9) ?
  V2 V3 . 1_445 2.995(4) ?
  V2 V3 . 1_455 2.521(5) ?
  V2 V3 . . 3.013(3) ?
  V2 O3 . . 2.092(10) ?
  V2 O4 . 1_455 1.898(9) ?
  V2 O6 . 1_455 1.997(15) ?
  V2 O7 . 2_665 2.062(14) ?
  V2 O11 . 2_665 2.087(11) ?
  V2 O12 . 3_564 2.008(12) ?
  V2 Li1 . 2_555 3.91(2) ?
  V2 Li1 . 2_665 2.884(18) ?
  V2 Li2 . 3_565 2.90(3) ?
  V2 Li2 . 3_665 4.22(4) ?
  V2 Li3 . 2_665 2.72(2) ?
  V2 Li3 . 2_675 4.02(3) ?
  V2 Li4 . 2_555 2.91(2) ?
  V2 Li4 . 2_665 4.04(2) ?
  V2 Li5 . 3_464 4.00(3) ?
  V2 Li5 . 3_564 2.99(2) ?
  V2 Li6 . . 4.15(3) ?
  V2 Li6 . 1_565 2.91(2) ?
  V2 Vx3 . 2_555 2.535(9) ?
  V2 Vx3 . 2_565 2.849(10) ?
  V2 Vx3 . 2_665 3.155(5) ?
  V3 O3 . . 1.923(8) ?
  V3 O4 . 1_565 2.148(15) ?
  V3 O6 . . 1.878(14) ?
  V3 O7 . 2_775 2.095(9) ?
  V3 O11 . 2_665 2.091(16) ?
  V3 O12 . 3_664 1.908(11) ?
  V3 Li1 . 2_665 2.88(2) ?
  V3 Li1 . 2_765 3.92(3) ?
  V3 Li2 . 3_665 2.87(2) ?
  V3 Li2 . 3_675 4.28(4) ?
  V3 Li3 . 2_665 3.844(17) ?
  V3 Li3 . 2_775 2.868(18) ?
  V3 Li4 . 2_655 4.01(3) ?
  V3 Li4 . 2_665 2.92(3) ?
  V3 Li5 . 3_564 2.807(18) ?
  V3 Li5 . 3_674 4.302(16) ?
  V3 Li6 . 1_565 4.17(3) ?
  V3 Li6 . 1_665 2.90(2) ?
  V3 Vx3 . 2_665 0.463(10) ?
  V4 V5 . 1_445 2.509(2) ?
  V4 V5 . 1_545 3.045(3) ?
  V4 V5 . . 2.977(2) ?
  V4 V6 . . 2.565(3) ?
  V4 V6 . 1_565 2.973(5) ?
  V4 V6 . 1_665 2.985(3) ?
  V4 O1 . . 1.968(9) ?
  V4 O2 . 1_565 1.972(9) ?
  V4 O5 . . 1.991(7) ?
  V4 O8 . 3_565 1.971(12) ?
  V4 O9 . 3_665 2.043(13) ?
  V4 O10 . 2_665 2.165(11) ?
  V4 Li1 . 2_655 4.21(3) ?
  V4 Li1 . 2_665 3.13(2) ?
  V4 Li2 . 3_565 4.00(4) ?
  V4 Li2 . 3_665 3.03(3) ?
  V4 Li3 . 2_665 3.067(15) ?
  V4 Li4 . 3_665 3.02(3) ?
  V4 Li4 . 3_675 4.25(2) ?
  V4 Li5 . . 3.046(18) ?
  V4 Li5 . 1_655 4.099(19) ?
  V4 Li6 . 2_555 3.98(2) ?
  V4 Li6 . 2_665 3.10(2) ?
  V5 V6 . 1_565 3.031(3) ?
  V5 V6 . 1_665 2.507(4) ?
  V5 V6 . 1_675 2.992(4) ?
  V5 O1 . 1_565 2.060(11) ?
  V5 O2 . 1_565 2.061(7) ?
  V5 O5 . 1_665 1.998(10) ?
  V5 O8 . 3_675 1.963(8) ?
  V5 O9 . 3_675 2.147(16) ?
  V5 O10 . 2_665 1.910(16) ?
  V5 Li1 . 2_665 3.167(18) ?
  V5 Li1 . 2_775 4.15(2) ?
  V5 Li2 . 3_665 4.04(3) ?
  V5 Li2 . 3_675 2.99(3) ?
  V5 Li3 . 2_775 3.065(17) ?
  V5 Li4 . 3_675 3.09(3) ?
  V5 Li4 . 3_775 4.12(3) ?
  V5 Li5 . 1_665 2.864(16) ?
  V5 Li6 . 2_665 2.94(3) ?
  V5 Li6 . 2_675 4.22(4) ?
  V6 O1 . 1_445 2.004(7) ?
  V6 O2 . . 2.010(11) ?
  V6 O5 . . 1.982(9) ?
  V6 O8 . 3_555 2.103(11) ?
  V6 O9 . 3_665 1.950(10) ?
  V6 O10 . 2_555 1.965(14) ?
  V6 Li1 . 2_555 4.10(2) ?
  V6 Li1 . 2_655 3.21(2) ?
  V6 Li2 . 3_555 3.014(19) ?
  V6 Li2 . 3_665 4.03(2) ?
  V6 Li3 . 2_655 4.32(3) ?
  V6 Li3 . 2_665 3.14(2) ?
  V6 Li4 . 3_555 4.10(2) ?
  V6 Li4 . 3_665 3.11(2) ?
  V6 Li5 . 1_545 3.158(19) ?
  V6 Li5 . . 3.95(2) ?
  V6 Li6 . 2_555 2.94(2) ?
  V6 Li6 . 2_655 4.20(3) ?
  O1 Li4 . 3_665 2.14(2) ?
  O1 Li5 . 1_655 2.17(2) ?
  O1 Li6 . 2_665 2.20(3) ?
  O2 Li4 . 3_665 2.30(3) ?
  O2 Li5 . 1_545 2.364(17) ?
  O2 Li6 . 2_655 2.22(3) ?
  O3 Li1 . 2_665 1.90(3) ?
  O3 Li2 . 3_665 2.14(4) ?
  O3 Li3 . 2_665 1.932(19) ?
  O3 Vx3 . 2_665 2.183(9) ?
  O4 Li1 . 2_655 2.02(2) ?
  O4 Li2 . 3_665 2.14(4) ?
  O4 Li3 . 2_765 1.87(2) ?
  O4 Vx3 . 2_655 1.787(16) ?
  O5 Li4 . 3_665 2.13(3) ?
  O5 Li5 . . 1.99(2) ?
  O5 Li6 . 2_555 2.00(2) ?
  O6 Li1 . 2_765 2.05(3) ?
  O6 Li2 . 3_665 2.14(3) ?
  O6 Li3 . 2_775 2.03(3) ?
  O6 Vx3 . 2_665 1.947(16) ?
  O7 Li4 . 1_565 2.07(2) ?
  O7 Li5 . 2_664 2.21(3) ?
  O7 Li6 . 3_564 2.10(4) ?
  O7 Vx3 . 1_565 1.821(11) ?
  O8 Li1 . 3_564 2.21(3) ?
  O8 Li2 . . 2.04(3) ?
  O8 Li3 . 3_564 2.233(19) ?
  O9 Li1 . 3_664 2.18(2) ?
  O9 Li2 . . 2.09(3) ?
  O9 Li3 . 3_554 2.31(2) ?
  O10 Li1 . . 2.142(19) ?
  O10 Li2 . 2_555 2.14(3) ?
  O10 Li3 . 1_545 2.29(2) ?
  O11 Li4 . . 1.98(3) ?
  O11 Li5 . 2_664 2.02(2) ?
  O11 Li6 . 3_664 2.11(2) ?
  O11 Vx3 . . 2.015(10) ?
  O12 Li4 . 3_665 2.13(2) ?
  O12 Li5 . 1_545 2.00(2) ?
  O12 Li6 . 2_555 2.02(3) ?
  O12 Vx3 . 3_555 2.262(10) ?
  Li1 Li2 . 2_555 2.81(3) ?
  Li1 Li2 . 2_655 2.84(5) ?
  Li1 Li2 . 2_665 2.88(4) ?
  Li1 Li3 . 1_545 2.82(3) ?
  Li1 Li3 . . 2.72(4) ?
  Li1 Li3 . 1_655 2.97(3) ?
  Li1 Vx3 . . 2.823(18) ?
  Li1 Vx3 . 1_665 3.992(17) ?
  Li2 Li3 . 3_454 2.97(4) ?
  Li2 Li3 . 3_554 2.83(5) ?
  Li2 Li3 . 3_564 2.75(3) ?
  Li2 Vx3 . 3_554 3.103(18) ?
  Li2 Vx3 . 3_664 3.929(19) ?
  Li3 Vx3 . . 4.11(2) ?
  Li3 Vx3 . 1_565 2.637(18) ?
  Li4 Li5 . 2_654 2.97(4) ?
  Li4 Li5 . 2_664 2.44(4) ?
  Li4 Li5 . 2_764 3.14(3) ?
  Li4 Li6 . 3_554 2.74(4) ?
  Li4 Li6 . 3_654 2.99(5) ?
  Li4 Li6 . 3_664 2.78(4) ?
  Li4 Vx3 . . 2.70(2) ?
  Li5 Li6 . 2_555 2.65(4) ?
  Li5 Li6 . 2_565 2.80(5) ?
  Li5 Li6 . 2_665 3.07(3) ?
  Li5 Vx3 . 3_565 2.98(2) ?
  Li5 Vx3 . 3_665 4.01(2) ?
  Li6 Vx3 . 2_555 2.97(3) ?
  Li6 Vx3 . 2_655 4.11(3) ?

loop_
 _geom_angle_atom_site_label_1
 _geom_angle_atom_site_label_2
 _geom_angle_atom_site_label_3
 _geom_angle_site_symmetry_1
 _geom_angle_site_symmetry_2
 _geom_angle_site_symmetry_3
 _geom_angle
 _geom_angle_publ_flag
  V2 V1 V2 1_545 . . 110.75(9) ?
  V2 V1 V2 1_545 . 1_655 122.49(13) ?
  V2 V1 V3 1_545 . 1_445 49.67(10) ?
  V2 V1 V3 1_545 . 1_545 59.06(8) ?
  V2 V1 V3 1_545 . . 177.66(15) ?
  V2 V1 O3 1_545 . . 129.4(2) ?
  V2 V1 O4 1_545 . . 88.5(4) ?
  V2 V1 O6 1_545 . 1_445 41.0(4) ?
  V2 V1 O7 1_545 . 2_665 82.0(4) ?
  V2 V1 O11 1_545 . 2_655 43.1(3) ?
  V2 V1 O12 1_545 . 3_664 131.9(3) ?
  V2 V1 Li1 1_545 . 2_655 58.1(4) ?
  V2 V1 Li1 1_545 . 2_665 131.0(3) ?
  V2 V1 Li2 1_545 . 3_555 43.0(4) ?
  V2 V1 Li2 1_545 . 3_665 116.8(6) ?
  V2 V1 Li3 1_545 . 2_665 86.5(5) ?
  V2 V1 Li3 1_545 . 2_765 92.4(4) ?
  V2 V1 Li4 1_545 . 2_555 82.1(4) ?
  V2 V1 Li4 1_545 . 2_655 85.6(6) ?
  V2 V1 Li5 1_545 . 3_554 48.1(2) ?
  V2 V1 Li5 1_545 . 3_564 118.1(3) ?
  V2 V1 Li6 1_545 . . 57.2(4) ?
  V2 V1 Li6 1_545 . 1_665 134.1(4) ?
  V2 V1 Vx3 1_545 . 2_555 58.3(2) ?
  V2 V1 Vx3 1_545 . 2_655 65.74(14) ?
  V2 V1 Vx3 1_545 . 2_665 175.68(19) ?
  V2 V1 V2 . . 1_655 126.76(9) ?
  V2 V1 V3 . . 1_445 61.08(10) ?
  V2 V1 V3 . . 1_545 169.81(8) ?
  V2 V1 V3 . . . 66.92(10) ?
  V2 V1 O3 . . . 45.5(3) ?
  V2 V1 O4 . . . 141.4(4) ?
  V2 V1 O6 . . 1_445 85.2(5) ?
  V2 V1 O7 . . 2_665 44.7(4) ?
  V2 V1 O11 . . 2_655 130.8(4) ?
  V2 V1 O12 . . 3_664 93.6(4) ?
  V2 V1 Li1 . . 2_655 118.7(6) ?
  V2 V1 Li1 . . 2_665 47.6(4) ?
  V2 V1 Li2 . . 3_555 86.1(7) ?
  V2 V1 Li2 . . 3_665 93.4(10) ?
  V2 V1 Li3 . . 2_665 56.4(6) ?
  V2 V1 Li3 . . 2_765 138.7(4) ?
  V2 V1 Li4 . . 2_555 45.6(5) ?
  V2 V1 Li4 . . 2_655 123.7(7) ?
  V2 V1 Li5 . . 3_554 129.6(4) ?
  V2 V1 Li5 . . 3_564 60.7(5) ?
  V2 V1 Li6 . . . 88.0(7) ?
  V2 V1 Li6 . . 1_665 95.1(5) ?
  V2 V1 Vx3 . . 2_555 52.5(2) ?
  V2 V1 Vx3 . . 2_655 176.49(14) ?
  V2 V1 Vx3 . . 2_665 64.92(16) ?
  V2 V1 V3 1_655 . 1_445 172.16(14) ?
  V2 V1 V3 1_655 . 1_545 63.43(9) ?
  V2 V1 V3 1_655 . . 59.84(10) ?
  V2 V1 O3 1_655 . . 95.3(2) ?
  V2 V1 O4 1_655 . . 47.3(3) ?
  V2 V1 O6 1_655 . 1_445 136.5(4) ?
  V2 V1 O7 1_655 . 2_665 139.1(2) ?
  V2 V1 O11 1_655 . 2_655 91.9(4) ?
  V2 V1 O12 1_655 . 3_664 50.7(4) ?
  V2 V1 Li1 1_655 . 2_655 91.4(4) ?
  V2 V1 Li1 1_655 . 2_665 92.9(3) ?
  V2 V1 Li2 1_655 . 3_555 133.7(5) ?
  V2 V1 Li2 1_655 . 3_665 64.3(7) ?
  V2 V1 Li3 1_655 . 2_665 123.8(3) ?
  V2 V1 Li3 1_655 . 2_765 44.8(3) ?
  V2 V1 Li4 1_655 . 2_555 138.2(3) ?
  V2 V1 Li4 1_655 . 2_655 63.8(4) ?
  V2 V1 Li5 1_655 . 3_554 89.6(3) ?
  V2 V1 Li5 1_655 . 3_564 91.9(5) ?
  V2 V1 Li6 1_655 . . 119.3(6) ?
  V2 V1 Li6 1_655 . 1_665 47.1(4) ?
  V2 V1 Vx3 1_655 . 2_555 179.2(2) ?
  V2 V1 Vx3 1_655 . 2_655 56.75(15) ?
  V2 V1 Vx3 1_655 . 2_665 61.84(16) ?
  V3 V1 V3 1_445 . 1_545 108.73(11) ?
  V3 V1 V3 1_445 . . 128.00(16) ?
  V3 V1 O3 1_445 . . 91.3(3) ?
  V3 V1 O4 1_445 . . 127.6(3) ?
  V3 V1 O6 1_445 . 1_445 39.1(4) ?
  V3 V1 O7 1_445 . 2_665 44.9(3) ?
  V3 V1 O11 1_445 . 2_655 81.4(4) ?
  V3 V1 O12 1_445 . 3_664 132.7(4) ?
  V3 V1 Li1 1_445 . 2_655 84.0(4) ?
  V3 V1 Li1 1_445 . 2_665 93.6(3) ?
  V3 V1 Li2 1_445 . 3_555 42.2(5) ?
  V3 V1 Li2 1_445 . 3_665 117.9(7) ?
  V3 V1 Li3 1_445 . 2_665 59.3(3) ?
  V3 V1 Li3 1_445 . 2_765 130.6(3) ?
  V3 V1 Li4 1_445 . 2_555 45.8(3) ?
  V3 V1 Li4 1_445 . 2_655 112.5(4) ?
  V3 V1 Li5 1_445 . 3_554 84.0(3) ?
  V3 V1 Li5 1_445 . 3_564 92.5(4) ?
  V3 V1 Li6 1_445 . . 57.8(5) ?
  V3 V1 Li6 1_445 . 1_665 136.5(4) ?
  V3 V1 Vx3 1_445 . 2_555 8.6(2) ?
  V3 V1 Vx3 1_445 . 2_655 115.41(16) ?
  V3 V1 Vx3 1_445 . 2_665 126.0(2) ?
  V3 V1 V3 1_545 . . 123.27(13) ?
  V3 V1 O3 1_545 . . 139.9(3) ?
  V3 V1 O4 1_545 . . 44.0(4) ?
  V3 V1 O6 1_545 . 1_445 86.3(5) ?
  V3 V1 O7 1_545 . 2_665 128.6(4) ?
  V3 V1 O11 1_545 . 2_655 42.3(4) ?
  V3 V1 O12 1_545 . 3_664 93.8(4) ?
  V3 V1 Li1 1_545 . 2_655 57.5(6) ?
  V3 V1 Li1 1_545 . 2_665 138.1(4) ?
  V3 V1 Li2 1_545 . 3_555 85.7(7) ?
  V3 V1 Li2 1_545 . 3_665 92.0(10) ?
  V3 V1 Li3 1_545 . 2_665 119.9(6) ?
  V3 V1 Li3 1_545 . 2_765 47.3(4) ?
  V3 V1 Li4 1_545 . 2_555 127.9(5) ?
  V3 V1 Li4 1_545 . 2_655 58.2(7) ?
  V3 V1 Li5 1_545 . 3_554 44.5(4) ?
  V3 V1 Li5 1_545 . 3_564 122.4(5) ?
  V3 V1 Li6 1_545 . . 85.8(7) ?
  V3 V1 Li6 1_545 . 1_665 92.8(5) ?
  V3 V1 Vx3 1_545 . 2_555 117.3(2) ?
  V3 V1 Vx3 1_545 . 2_655 6.68(13) ?
  V3 V1 Vx3 1_545 . 2_665 125.27(17) ?
  V3 V1 O3 . . . 49.2(2) ?
  V3 V1 O4 . . . 93.6(4) ?
  V3 V1 O6 . . 1_445 137.9(4) ?
  V3 V1 O7 . . 2_665 95.9(4) ?
  V3 V1 O11 . . 2_655 138.1(3) ?
  V3 V1 O12 . . 3_664 48.9(3) ?
  V3 V1 Li1 . . 2_655 122.9(5) ?
  V3 V1 Li1 . . 2_665 47.8(3) ?
  V3 V1 Li2 . . 3_555 136.0(5) ?
  V3 V1 Li2 . . 3_665 64.1(6) ?
  V3 V1 Li3 . . 2_665 92.2(6) ?
  V3 V1 Li3 . . 2_765 89.6(4) ?
  V3 V1 Li4 . . 2_555 95.9(5) ?
  V3 V1 Li4 . . 2_655 95.5(6) ?
  V3 V1 Li5 . . 3_554 133.0(3) ?
  V3 V1 Li5 . . 3_564 60.8(3) ?
  V3 V1 Li6 . . . 121.9(4) ?
  V3 V1 Li6 . . 1_665 46.9(4) ?
  V3 V1 Vx3 . . 2_555 119.4(2) ?
  V3 V1 Vx3 . . 2_655 116.59(17) ?
  V3 V1 Vx3 . . 2_665 2.01(16) ?
  O3 V1 O4 . . . 96.3(5) ?
  O3 V1 O6 . . 1_445 88.7(5) ?
  O3 V1 O7 . . 2_665 90.2(5) ?
  O3 V1 O11 . . 2_655 172.2(4) ?
  O3 V1 O12 . . 3_664 97.4(4) ?
  O3 V1 Li1 . . 2_655 92.0(6) ?
  O3 V1 Li1 . . 2_665 2.4(4) ?
  O3 V1 Li2 . . 3_555 87.0(5) ?
  O3 V1 Li2 . . 3_665 48.1(10) ?
  O3 V1 Li3 . . 2_665 43.0(6) ?
  O3 V1 Li3 . . 2_765 93.3(5) ?
  O3 V1 Li4 . . 2_555 91.1(6) ?
  O3 V1 Li4 . . 2_655 144.4(6) ?
  O3 V1 Li5 . . 3_554 174.8(5) ?
  O3 V1 Li5 . . 3_564 89.8(5) ?
  O3 V1 Li6 . . . 133.5(7) ?
  O3 V1 Li6 . . 1_665 95.8(4) ?
  O3 V1 Vx3 . . 2_555 84.1(3) ?
  O3 V1 Vx3 . . 2_655 136.4(3) ?
  O3 V1 Vx3 . . 2_665 47.8(2) ?
  O4 V1 O6 . . 1_445 89.2(5) ?
  O4 V1 O7 . . 2_665 170.5(5) ?
  O4 V1 O11 . . 2_655 86.3(6) ?
  O4 V1 O12 . . 3_664 97.6(5) ?
  O4 V1 Li1 . . 2_655 44.1(5) ?
  O4 V1 Li1 . . 2_665 94.3(5) ?
  O4 V1 Li2 . . 3_555 86.5(6) ?
  O4 V1 Li2 . . 3_665 48.2(10) ?
  O4 V1 Li3 . . 2_665 93.6(6) ?
  O4 V1 Li3 . . 2_765 4.0(6) ?
  O4 V1 Li4 . . 2_555 170.4(6) ?
  O4 V1 Li4 . . 2_655 89.7(7) ?
  O4 V1 Li5 . . 3_554 88.4(5) ?
  O4 V1 Li5 . . 3_564 139.1(5) ?
  O4 V1 Li6 . . . 129.7(8) ?
  O4 V1 Li6 . . 1_665 94.2(5) ?
  O4 V1 Vx3 . . 2_555 133.2(3) ?
  O4 V1 Vx3 . . 2_655 40.2(4) ?
  O4 V1 Vx3 . . 2_665 95.1(4) ?
  O6 V1 O7 1_445 . 2_665 84.0(5) ?
  O6 V1 O11 1_445 . 2_655 84.0(5) ?
  O6 V1 O12 1_445 . 3_664 170.3(4) ?
  O6 V1 Li1 1_445 . 2_655 45.1(6) ?
  O6 V1 Li1 1_445 . 2_665 90.1(5) ?
  O6 V1 Li2 1_445 . 3_555 3.4(4) ?
  O6 V1 Li2 1_445 . 3_665 87.9(6) ?
  O6 V1 Li3 1_445 . 2_665 45.6(7) ?
  O6 V1 Li3 1_445 . 2_765 91.8(5) ?
  O6 V1 Li4 1_445 . 2_555 84.8(5) ?
  O6 V1 Li4 1_445 . 2_655 126.6(7) ?
  O6 V1 Li5 1_445 . 3_554 89.0(5) ?
  O6 V1 Li5 1_445 . 3_564 131.5(6) ?
  O6 V1 Li6 1_445 . . 86.2(5) ?
  O6 V1 Li6 1_445 . 1_665 174.0(4) ?
  O6 V1 Vx3 1_445 . 2_555 44.0(4) ?
  O6 V1 Vx3 1_445 . 2_655 91.8(5) ?
  O6 V1 Vx3 1_445 . 2_665 136.4(4) ?
  O7 V1 O11 2_665 . 2_655 86.4(6) ?
  O7 V1 O12 2_665 . 3_664 88.4(4) ?
  O7 V1 Li1 2_665 . 2_655 128.9(5) ?
  O7 V1 Li1 2_665 . 2_665 92.3(5) ?
  O7 V1 Li2 2_665 . 3_555 86.9(6) ?
  O7 V1 Li2 2_665 . 3_665 137.7(10) ?
  O7 V1 Li3 2_665 . 2_665 86.3(5) ?
  O7 V1 Li3 2_665 . 2_765 174.5(5) ?
  O7 V1 Li4 2_665 . 2_555 1.2(4) ?
  O7 V1 Li4 2_665 . 2_655 89.1(6) ?
  O7 V1 Li5 2_665 . 3_554 84.9(5) ?
  O7 V1 Li5 2_665 . 3_564 47.6(5) ?
  O7 V1 Li6 2_665 . . 43.3(8) ?
  O7 V1 Li6 2_665 . 1_665 92.0(5) ?
  O7 V1 Vx3 2_665 . 2_555 40.5(3) ?
  O7 V1 Vx3 2_665 . 2_655 133.2(4) ?
  O7 V1 Vx3 2_665 . 2_665 94.4(4) ?
  O11 V1 O12 2_655 . 3_664 89.5(4) ?
  O11 V1 Li1 2_655 . 2_655 84.6(7) ?
  O11 V1 Li1 2_655 . 2_665 174.1(4) ?
  O11 V1 Li2 2_655 . 3_555 85.9(6) ?
  O11 V1 Li2 2_655 . 3_665 133.9(10) ?
  O11 V1 Li3 2_655 . 2_665 129.6(6) ?
  O11 V1 Li3 2_655 . 2_765 89.6(6) ?
  O11 V1 Li4 2_655 . 2_555 85.6(6) ?
  O11 V1 Li4 2_655 . 2_655 42.6(6) ?
  O11 V1 Li5 2_655 . 3_554 5.4(4) ?
  O11 V1 Li5 2_655 . 3_564 93.1(5) ?
  O11 V1 Li6 2_655 . . 43.5(8) ?
  O11 V1 Li6 2_655 . 1_665 91.3(5) ?
  O11 V1 Vx3 2_655 . 2_555 88.8(4) ?
  O11 V1 Vx3 2_655 . 2_655 46.8(4) ?
  O11 V1 Vx3 2_655 . 2_665 139.5(3) ?
  O12 V1 Li1 3_664 . 2_655 141.5(6) ?
  O12 V1 Li1 3_664 . 2_665 96.2(4) ?
  O12 V1 Li2 3_664 . 3_555 173.6(4) ?
  O12 V1 Li2 3_664 . 3_665 101.7(6) ?
  O12 V1 Li3 3_664 . 2_665 140.0(7) ?
  O12 V1 Li3 3_664 . 2_765 95.4(5) ?
  O12 V1 Li4 3_664 . 2_555 87.5(5) ?
  O12 V1 Li4 3_664 . 2_655 47.0(7) ?
  O12 V1 Li5 3_664 . 3_554 84.3(4) ?
  O12 V1 Li5 3_664 . 3_564 41.5(6) ?
  O12 V1 Li6 3_664 . . 84.2(5) ?
  O12 V1 Li6 3_664 . 1_665 3.9(4) ?
  O12 V1 Vx3 3_664 . 2_555 128.9(4) ?
  O12 V1 Vx3 3_664 . 2_655 89.0(4) ?
  O12 V1 Vx3 3_664 . 2_665 50.1(3) ?
  Li1 V1 Li1 2_655 . 2_665 91.7(7) ?
  Li1 V1 Li2 2_655 . 3_555 42.3(7) ?
  Li1 V1 Li2 2_655 . 3_665 58.9(8) ?
  Li1 V1 Li3 2_655 . 2_665 62.6(9) ?
  Li1 V1 Li3 2_655 . 2_765 46.7(5) ?
  Li1 V1 Li4 2_655 . 2_555 129.7(5) ?
  Li1 V1 Li4 2_655 . 2_655 115.6(9) ?
  Li1 V1 Li5 2_655 . 3_554 89.7(6) ?
  Li1 V1 Li5 2_655 . 3_564 176.1(5) ?
  Li1 V1 Li6 2_655 . . 115.2(6) ?
  Li1 V1 Li6 2_655 . 1_665 138.3(7) ?
  Li1 V1 Vx3 2_655 . 2_555 89.1(5) ?
  Li1 V1 Vx3 2_655 . 2_655 59.8(6) ?
  Li1 V1 Vx3 2_655 . 2_665 123.3(5) ?
  Li1 V1 Li2 2_665 . 3_555 88.3(6) ?
  Li1 V1 Li2 2_665 . 3_665 46.2(10) ?
  Li1 V1 Li3 2_665 . 2_665 44.5(6) ?
  Li1 V1 Li3 2_665 . 2_765 91.3(6) ?
  Li1 V1 Li4 2_665 . 2_555 93.2(6) ?
  Li1 V1 Li4 2_665 . 2_655 143.2(7) ?
  Li1 V1 Li5 2_665 . 3_554 177.1(5) ?
  Li1 V1 Li5 2_665 . 3_564 90.3(5) ?
  Li1 V1 Li6 2_665 . . 135.6(8) ?
  Li1 V1 Li6 2_665 . 1_665 94.5(5) ?
  Li1 V1 Vx3 2_665 . 2_555 86.5(4) ?
  Li1 V1 Vx3 2_665 . 2_655 134.4(4) ?
  Li1 V1 Vx3 2_665 . 2_665 46.4(3) ?
  Li2 V1 Li2 3_555 . 3_665 84.6(6) ?
  Li2 V1 Li3 3_555 . 2_665 44.0(8) ?
  Li2 V1 Li3 3_555 . 2_765 89.0(6) ?
  Li2 V1 Li4 3_555 . 2_555 87.8(6) ?
  Li2 V1 Li4 3_555 . 2_655 128.5(7) ?
  Li2 V1 Li5 3_555 . 3_554 91.0(5) ?
  Li2 V1 Li5 3_555 . 3_564 134.4(7) ?
  Li2 V1 Li6 3_555 . . 89.5(4) ?
  Li2 V1 Li6 3_555 . 1_665 177.0(5) ?
  Li2 V1 Vx3 3_555 . 2_555 46.7(6) ?
  Li2 V1 Vx3 3_555 . 2_655 91.0(7) ?
  Li2 V1 Vx3 3_555 . 2_665 134.7(5) ?
  Li2 V1 Li3 3_665 . 2_665 59.6(8) ?
  Li2 V1 Li3 3_665 . 2_765 45.3(11) ?
  Li2 V1 Li4 3_665 . 2_555 138.7(11) ?
  Li2 V1 Li4 3_665 . 2_655 127.6(9) ?
  Li2 V1 Li5 3_665 . 3_554 136.5(10) ?
  Li2 V1 Li5 3_665 . 3_564 124.6(7) ?
  Li2 V1 Li6 3_665 . . 173.8(6) ?
  Li2 V1 Li6 3_665 . 1_665 98.0(6) ?
  Li2 V1 Vx3 3_665 . 2_555 115.4(8) ?
  Li2 V1 Vx3 3_665 . 2_655 88.4(10) ?
  Li2 V1 Vx3 3_665 . 2_665 64.4(6) ?
  Li3 V1 Li3 2_665 . 2_765 93.3(5) ?
  Li3 V1 Li4 2_665 . 2_555 87.6(6) ?
  Li3 V1 Li4 2_665 . 2_655 171.3(6) ?
  Li3 V1 Li5 2_665 . 3_554 134.5(6) ?
  Li3 V1 Li5 2_665 . 3_564 117.0(8) ?
  Li3 V1 Li6 2_665 . . 116.8(6) ?
  Li3 V1 Li6 2_665 . 1_665 138.8(7) ?
  Li3 V1 Vx3 2_665 . 2_555 55.9(3) ?
  Li3 V1 Vx3 2_665 . 2_655 122.4(6) ?
  Li3 V1 Vx3 2_665 . 2_665 90.8(6) ?
  Li3 V1 Li4 2_765 . 2_555 174.4(6) ?
  Li3 V1 Li4 2_765 . 2_655 90.6(7) ?
  Li3 V1 Li5 2_765 . 3_554 91.5(6) ?
  Li3 V1 Li5 2_765 . 3_564 136.6(5) ?
  Li3 V1 Li6 2_765 . . 133.0(8) ?
  Li3 V1 Li6 2_765 . 1_665 91.9(5) ?
  Li3 V1 Vx3 2_765 . 2_555 135.7(3) ?
  Li3 V1 Vx3 2_765 . 2_655 43.2(4) ?
  Li3 V1 Vx3 2_765 . 2_665 91.1(4) ?
  Li4 V1 Li4 2_555 . 2_655 87.8(7) ?
  Li4 V1 Li5 2_555 . 3_554 84.0(6) ?
  Li4 V1 Li5 2_555 . 3_564 46.7(5) ?
  Li4 V1 Li6 2_555 . . 42.4(8) ?
  Li4 V1 Li6 2_555 . 1_665 91.1(5) ?
  Li4 V1 Vx3 2_555 . 2_555 41.5(3) ?
  Li4 V1 Vx3 2_555 . 2_655 132.3(5) ?
  Li4 V1 Vx3 2_555 . 2_665 94.4(5) ?
  Li4 V1 Li5 2_655 . 3_554 37.5(6) ?
  Li4 V1 Li5 2_655 . 3_564 64.2(9) ?
  Li4 V1 Li6 2_655 . . 55.5(7) ?
  Li4 V1 Li6 2_655 . 1_665 48.7(7) ?
  Li4 V1 Vx3 2_655 . 2_555 116.5(5) ?
  Li4 V1 Vx3 2_655 . 2_655 56.9(7) ?
  Li4 V1 Vx3 2_655 . 2_665 96.8(6) ?
  Li5 V1 Li5 3_554 . 3_564 88.2(5) ?
  Li5 V1 Li6 3_554 . . 41.6(8) ?
  Li5 V1 Li6 3_554 . 1_665 86.1(4) ?
  Li5 V1 Vx3 3_554 . 2_555 91.0(4) ?
  Li5 V1 Vx3 3_554 . 2_655 48.4(4) ?
  Li5 V1 Vx3 3_554 . 2_665 134.3(3) ?
  Li5 V1 Li6 3_564 . . 61.2(5) ?
  Li5 V1 Li6 3_564 . 1_665 44.8(6) ?
  Li5 V1 Vx3 3_564 . 2_555 87.7(5) ?
  Li5 V1 Vx3 3_564 . 2_655 120.6(5) ?
  Li5 V1 Vx3 3_564 . 2_665 60.3(3) ?
  Li6 V1 Li6 . . 1_665 87.9(5) ?
  Li6 V1 Vx3 . . 2_555 61.0(6) ?
  Li6 V1 Vx3 . . 2_655 89.9(7) ?
  Li6 V1 Vx3 . . 2_665 121.5(5) ?
  Li6 V1 Vx3 1_665 . 2_555 132.4(5) ?
  Li6 V1 Vx3 1_665 . 2_655 87.7(5) ?
  Li6 V1 Vx3 1_665 . 2_665 48.2(4) ?
  Vx3 V1 Vx3 2_555 . 2_655 124.0(3) ?
  Vx3 V1 Vx3 2_555 . 2_665 117.4(3) ?
  Vx3 V1 Vx3 2_655 . 2_665 118.6(2) ?
  V1 V2 V1 1_455 . . 126.76(9) ?
  V1 V2 V1 1_455 . 1_565 122.49(12) ?
  V1 V2 V3 1_455 . 1_445 66.74(9) ?
  V1 V2 V3 1_455 . 1_455 58.81(9) ?
  V1 V2 V3 1_455 . . 176.36(13) ?
  V1 V2 O3 1_455 . . 138.7(2) ?
  V1 V2 O4 1_455 . 1_455 50.4(3) ?
  V1 V2 O6 1_455 . 1_455 92.6(4) ?
  V1 V2 O7 1_455 . 2_665 96.7(2) ?
  V1 V2 O11 1_455 . 2_665 138.6(4) ?
  V1 V2 O12 1_455 . 3_564 49.0(3) ?
  V1 V2 Li1 1_455 . 2_555 47.7(4) ?
  V1 V2 Li1 1_455 . 2_665 122.7(5) ?
  V1 V2 Li2 1_455 . 3_565 63.1(6) ?
  V1 V2 Li2 1_455 . 3_665 135.2(3) ?
  V1 V2 Li3 1_455 . 2_665 93.8(4) ?
  V1 V2 Li3 1_455 . 2_675 90.8(3) ?
  V1 V2 Li4 1_455 . 2_555 64.0(5) ?
  V1 V2 Li4 1_455 . 2_665 136.1(4) ?
  V1 V2 Li5 1_455 . 3_464 48.4(3) ?
  V1 V2 Li5 1_455 . 3_564 123.6(4) ?
  V1 V2 Li6 1_455 . . 93.6(4) ?
  V1 V2 Li6 1_455 . 1_565 92.7(6) ?
  V1 V2 Vx3 1_455 . 2_555 65.67(17) ?
  V1 V2 Vx3 1_455 . 2_565 65.81(13) ?
  V1 V2 Vx3 1_455 . 2_665 175.4(2) ?
  V1 V2 V1 . . 1_565 110.75(9) ?
  V1 V2 V3 . . 1_445 60.01(8) ?
  V1 V2 V3 . . 1_455 174.43(9) ?
  V1 V2 V3 . . . 49.60(9) ?
  V1 V2 O3 . . . 42.6(3) ?
  V1 V2 O4 . . 1_455 89.3(5) ?
  V1 V2 O6 . . 1_455 128.8(4) ?
  V1 V2 O7 . . 2_665 43.0(3) ?
  V1 V2 O11 . . 2_665 83.8(5) ?
  V1 V2 O12 . . 3_564 134.5(3) ?
  V1 V2 Li1 . . 2_555 92.1(5) ?
  V1 V2 Li1 . . 2_665 83.8(7) ?
  V1 V2 Li2 . . 3_565 118.0(9) ?
  V1 V2 Li2 . . 3_665 42.8(5) ?
  V1 V2 Li3 . . 2_665 59.9(6) ?
  V1 V2 Li3 . . 2_675 131.1(3) ?
  V1 V2 Li4 . . 2_555 88.3(7) ?
  V1 V2 Li4 . . 2_665 82.3(5) ?
  V1 V2 Li5 . . 3_464 138.5(3) ?
  V1 V2 Li5 . . 3_564 60.7(5) ?
  V1 V2 Li6 . . . 47.1(4) ?
  V1 V2 Li6 . . 1_565 113.9(7) ?
  V1 V2 Vx3 . . 2_555 61.09(17) ?
  V1 V2 Vx3 . . 2_565 167.43(12) ?
  V1 V2 Vx3 . . 2_665 57.80(19) ?
  V1 V2 V3 1_565 . 1_445 170.77(12) ?
  V1 V2 V3 1_565 . 1_455 63.68(9) ?
  V1 V2 V3 1_565 . . 61.15(10) ?
  V1 V2 O3 1_565 . . 83.9(2) ?
  V1 V2 O4 1_565 . 1_455 138.8(4) ?
  V1 V2 O6 1_565 . 1_455 44.2(3) ?
  V1 V2 O7 1_565 . 2_665 129.6(2) ?
  V1 V2 O11 1_565 . 2_665 40.7(4) ?
  V1 V2 O12 1_565 . 3_564 91.9(3) ?
  V1 V2 Li1 1_565 . 2_555 137.9(4) ?
  V1 V2 Li1 1_565 . 2_665 58.5(6) ?
  V1 V2 Li2 1_565 . 3_565 91.6(6) ?
  V1 V2 Li2 1_565 . 3_665 86.5(4) ?
  V1 V2 Li3 1_565 . 2_665 116.4(5) ?
  V1 V2 Li3 1_565 . 2_675 44.6(2) ?
  V1 V2 Li4 1_565 . 2_555 123.3(6) ?
  V1 V2 Li4 1_565 . 2_665 45.9(5) ?
  V1 V2 Li5 1_565 . 3_464 89.5(2) ?
  V1 V2 Li5 1_565 . 3_564 82.9(3) ?
  V1 V2 Li6 1_565 . . 130.3(3) ?
  V1 V2 Li6 1_565 . 1_565 61.6(4) ?
  V1 V2 Vx3 1_565 . 2_555 171.8(2) ?
  V1 V2 Vx3 1_565 . 2_565 56.68(12) ?
  V1 V2 Vx3 1_565 . 2_665 53.0(2) ?
  V3 V2 V3 1_445 . 1_455 125.55(10) ?
  V3 V2 V3 1_445 . . 109.62(13) ?
  V3 V2 O3 1_445 . . 88.4(3) ?
  V3 V2 O4 1_445 . 1_455 45.6(4) ?
  V3 V2 O6 1_445 . 1_455 140.4(3) ?
  V3 V2 O7 1_445 . 2_665 44.4(2) ?
  V3 V2 O11 1_445 . 2_665 133.3(5) ?
  V3 V2 O12 1_445 . 3_564 95.2(3) ?
  V3 V2 Li1 1_445 . 2_555 47.0(5) ?
  V3 V2 Li1 1_445 . 2_665 117.7(6) ?
  V3 V2 Li2 1_445 . 3_565 93.0(6) ?
  V3 V2 Li2 1_445 . 3_665 85.9(4) ?
  V3 V2 Li3 1_445 . 2_665 60.0(5) ?
  V3 V2 Li3 1_445 . 2_675 140.4(3) ?
  V3 V2 Li4 1_445 . 2_555 59.2(6) ?
  V3 V2 Li4 1_445 . 2_665 128.5(5) ?
  V3 V2 Li5 1_445 . 3_464 97.9(2) ?
  V3 V2 Li5 1_445 . 3_564 91.9(3) ?
  V3 V2 Li6 1_445 . . 44.4(3) ?
  V3 V2 Li6 1_445 . 1_565 120.8(4) ?
  V3 V2 Vx3 1_445 . 2_555 1.11(17) ?
  V3 V2 Vx3 1_445 . 2_565 132.55(14) ?
  V3 V2 Vx3 1_445 . 2_665 117.8(2) ?
  V3 V2 V3 1_455 . . 124.83(11) ?
  V3 V2 O3 1_455 . . 133.8(3) ?
  V3 V2 O4 1_455 . 1_455 95.1(5) ?
  V3 V2 O6 1_455 . 1_455 47.4(4) ?
  V3 V2 O7 1_455 . 2_665 140.2(3) ?
  V3 V2 O11 1_455 . 2_665 91.5(5) ?
  V3 V2 O12 1_455 . 3_564 48.2(3) ?
  V3 V2 Li1 1_455 . 2_555 92.3(5) ?
  V3 V2 Li1 1_455 . 2_665 92.7(7) ?
  V3 V2 Li2 1_455 . 3_565 63.3(9) ?
  V3 V2 Li2 1_455 . 3_665 134.1(5) ?
  V3 V2 Li3 1_455 . 2_665 121.6(6) ?
  V3 V2 Li3 1_455 . 2_675 45.2(3) ?
  V3 V2 Li4 1_455 . 2_555 95.0(8) ?
  V3 V2 Li4 1_455 . 2_665 93.3(6) ?
  V3 V2 Li5 1_455 . 3_464 44.1(3) ?
  V3 V2 Li5 1_455 . 3_564 117.3(5) ?
  V3 V2 Li6 1_455 . . 136.1(4) ?
  V3 V2 Li6 1_455 . 1_565 64.2(7) ?
  V3 V2 Vx3 1_455 . 2_555 124.48(18) ?
  V3 V2 Vx3 1_455 . 2_565 7.00(12) ?
  V3 V2 Vx3 1_455 . 2_665 116.6(2) ?
  V3 V2 O3 . . . 39.3(2) ?
  V3 V2 O4 . . 1_455 127.1(4) ?
  V3 V2 O6 . . 1_455 90.3(4) ?
  V3 V2 O7 . . 2_665 80.4(2) ?
  V3 V2 O11 . . 2_665 43.9(4) ?
  V3 V2 O12 . . 3_564 132.9(3) ?
  V3 V2 Li1 . . 2_555 129.8(4) ?
  V3 V2 Li1 . . 2_665 58.3(5) ?
  V3 V2 Li2 . . 3_565 117.7(6) ?
  V3 V2 Li2 . . 3_665 42.7(3) ?
  V3 V2 Li3 . . 2_665 84.0(4) ?
  V3 V2 Li3 . . 2_675 92.1(3) ?
  V3 V2 Li4 . . 2_555 114.7(6) ?
  V3 V2 Li4 . . 2_665 46.0(4) ?
  V3 V2 Li5 . . 3_464 133.8(3) ?
  V3 V2 Li5 . . 3_564 55.8(4) ?
  V3 V2 Li6 . . . 83.6(4) ?
  V3 V2 Li6 . . 1_565 89.4(6) ?
  V3 V2 Vx3 . . 2_555 110.7(2) ?
  V3 V2 Vx3 . . 2_565 117.83(14) ?
  V3 V2 Vx3 . . 2_665 8.2(2) ?
  O3 V2 O4 . . 1_455 88.5(4) ?
  O3 V2 O6 . . 1_455 86.4(5) ?
  O3 V2 O7 . . 2_665 85.7(4) ?
  O3 V2 O11 . . 2_665 82.5(4) ?
  O3 V2 O12 . . 3_564 172.1(3) ?
  O3 V2 Li1 . . 2_555 91.1(4) ?
  O3 V2 Li1 . . 2_665 41.2(7) ?
  O3 V2 Li2 . . 3_565 87.3(8) ?
  O3 V2 Li2 . . 3_665 3.5(4) ?
  O3 V2 Li3 . . 2_665 45.0(4) ?
  O3 V2 Li3 . . 2_675 88.7(4) ?
  O3 V2 Li4 . . 2_555 131.0(8) ?
  O3 V2 Li4 . . 2_665 85.2(5) ?
  O3 V2 Li5 . . 3_464 172.6(3) ?
  O3 V2 Li5 . . 3_564 87.9(5) ?
  O3 V2 Li6 . . . 89.8(5) ?
  O3 V2 Li6 . . 1_565 128.6(6) ?
  O3 V2 Vx3 . . 2_555 89.1(3) ?
  O3 V2 Vx3 . . 2_565 129.0(3) ?
  O3 V2 Vx3 . . 2_665 43.6(2) ?
  O4 V2 O6 1_455 . 1_455 95.0(5) ?
  O4 V2 O7 1_455 . 2_665 89.8(5) ?
  O4 V2 O11 1_455 . 2_665 170.9(5) ?
  O4 V2 O12 1_455 . 3_564 99.0(4) ?
  O4 V2 Li1 1_455 . 2_555 2.9(6) ?
  O4 V2 Li1 1_455 . 2_665 90.2(5) ?
  O4 V2 Li2 1_455 . 3_565 47.5(8) ?
  O4 V2 Li2 1_455 . 3_665 85.0(5) ?
  O4 V2 Li3 1_455 . 2_665 43.5(5) ?
  O4 V2 Li3 1_455 . 2_675 94.9(5) ?
  O4 V2 Li4 1_455 . 2_555 91.7(5) ?
  O4 V2 Li4 1_455 . 2_665 171.6(7) ?
  O4 V2 Li5 1_455 . 3_464 98.7(4) ?
  O4 V2 Li5 1_455 . 3_564 137.4(5) ?
  O4 V2 Li6 1_455 . . 89.9(5) ?
  O4 V2 Li6 1_455 . 1_565 142.7(6) ?
  O4 V2 Vx3 1_455 . 2_555 44.7(4) ?
  O4 V2 Vx3 1_455 . 2_565 100.5(5) ?
  O4 V2 Vx3 1_455 . 2_665 132.0(3) ?
  O6 V2 O7 1_455 . 2_665 170.7(5) ?
  O6 V2 O11 1_455 . 2_665 84.8(5) ?
  O6 V2 O12 1_455 . 3_564 95.2(5) ?
  O6 V2 Li1 1_455 . 2_555 93.8(5) ?
  O6 V2 Li1 1_455 . 2_665 45.3(8) ?
  O6 V2 Li2 1_455 . 3_565 47.5(7) ?
  O6 V2 Li2 1_455 . 3_665 86.8(6) ?
  O6 V2 Li3 1_455 . 2_665 89.9(7) ?
  O6 V2 Li3 1_455 . 2_675 2.3(5) ?
  O6 V2 Li4 1_455 . 2_555 142.2(9) ?
  O6 V2 Li4 1_455 . 2_665 90.1(6) ?
  O6 V2 Li5 1_455 . 3_464 91.2(5) ?
  O6 V2 Li5 1_455 . 3_564 127.1(4) ?
  O6 V2 Li6 1_455 . . 173.7(5) ?
  O6 V2 Li6 1_455 . 1_565 92.3(6) ?
  O6 V2 Vx3 1_455 . 2_555 139.6(3) ?
  O6 V2 Vx3 1_455 . 2_565 43.1(4) ?
  O6 V2 Vx3 1_455 . 2_665 83.5(4) ?
  O7 V2 O11 2_665 . 2_665 89.2(5) ?
  O7 V2 O12 2_665 . 3_564 92.0(4) ?
  O7 V2 Li1 2_665 . 2_555 91.3(5) ?
  O7 V2 Li1 2_665 . 2_665 126.8(8) ?
  O7 V2 Li2 2_665 . 3_565 136.9(7) ?
  O7 V2 Li2 2_665 . 3_665 85.7(6) ?
  O7 V2 Li3 2_665 . 2_665 88.1(7) ?
  O7 V2 Li3 2_665 . 2_675 172.5(3) ?
  O7 V2 Li4 2_665 . 2_555 45.3(8) ?
  O7 V2 Li4 2_665 . 2_665 84.2(5) ?
  O7 V2 Li5 2_665 . 3_464 96.0(4) ?
  O7 V2 Li5 2_665 . 3_564 47.6(4) ?
  O7 V2 Li6 2_665 . . 4.1(5) ?
  O7 V2 Li6 2_665 . 1_565 88.7(6) ?
  O7 V2 Vx3 2_665 . 2_555 45.2(3) ?
  O7 V2 Vx3 2_665 . 2_565 143.6(3) ?
  O7 V2 Vx3 2_665 . 2_665 87.3(3) ?
  O11 V2 O12 2_665 . 3_564 90.0(5) ?
  O11 V2 Li1 2_665 . 2_555 173.5(5) ?
  O11 V2 Li1 2_665 . 2_665 83.3(5) ?
  O11 V2 Li2 2_665 . 3_565 131.8(7) ?
  O11 V2 Li2 2_665 . 3_665 86.0(5) ?
  O11 V2 Li3 2_665 . 2_665 127.5(5) ?
  O11 V2 Li3 2_665 . 2_675 85.3(5) ?
  O11 V2 Li4 2_665 . 2_555 94.0(5) ?
  O11 V2 Li4 2_665 . 2_665 5.8(5) ?
  O11 V2 Li5 2_665 . 3_464 90.3(5) ?
  O11 V2 Li5 2_665 . 3_564 42.3(5) ?
  O11 V2 Li6 2_665 . . 89.7(5) ?
  O11 V2 Li6 2_665 . 1_565 46.3(7) ?
  O11 V2 Vx3 2_665 . 2_555 134.2(5) ?
  O11 V2 Vx3 2_665 . 2_565 85.6(5) ?
  O11 V2 Vx3 2_665 . 2_665 38.9(4) ?
  O12 V2 Li1 3_564 . 2_555 96.5(4) ?
  O12 V2 Li1 3_564 . 2_665 140.3(8) ?
  O12 V2 Li2 3_564 . 3_565 99.5(9) ?
  O12 V2 Li2 3_564 . 3_665 175.3(5) ?
  O12 V2 Li3 3_564 . 2_665 142.5(4) ?
  O12 V2 Li3 3_564 . 2_675 92.9(5) ?
  O12 V2 Li4 3_564 . 2_555 47.1(8) ?
  O12 V2 Li4 3_564 . 2_665 87.1(5) ?
  O12 V2 Li5 3_564 . 3_464 4.1(4) ?
  O12 V2 Li5 3_564 . 3_564 85.0(6) ?
  O12 V2 Li6 3_564 . . 88.0(5) ?
  O12 V2 Li6 3_564 . 1_565 43.8(6) ?
  O12 V2 Vx3 3_564 . 2_555 94.6(3) ?
  O12 V2 Vx3 3_564 . 2_565 52.1(3) ?
  O12 V2 Vx3 3_564 . 2_665 128.9(3) ?
  Li1 V2 Li1 2_555 . 2_665 91.3(5) ?
  Li1 V2 Li2 2_555 . 3_565 46.4(7) ?
  Li1 V2 Li2 2_555 . 3_665 87.6(5) ?
  Li1 V2 Li3 2_555 . 2_665 46.1(5) ?
  Li1 V2 Li3 2_555 . 2_675 93.7(5) ?
  Li1 V2 Li4 2_555 . 2_555 90.9(5) ?
  Li1 V2 Li4 2_555 . 2_665 174.4(8) ?
  Li1 V2 Li5 2_555 . 3_464 96.1(5) ?
  Li1 V2 Li5 2_555 . 3_564 138.9(6) ?
  Li1 V2 Li6 2_555 . . 91.2(5) ?
  Li1 V2 Li6 2_555 . 1_565 140.2(7) ?
  Li1 V2 Vx3 2_555 . 2_555 46.1(5) ?
  Li1 V2 Vx3 2_555 . 2_565 97.8(5) ?
  Li1 V2 Vx3 2_555 . 2_665 134.6(4) ?
  Li1 V2 Li2 2_665 . 3_565 59.7(8) ?
  Li1 V2 Li2 2_665 . 3_665 41.4(9) ?
  Li1 V2 Li3 2_665 . 2_665 58.0(7) ?
  Li1 V2 Li3 2_665 . 2_675 47.6(8) ?
  Li1 V2 Li4 2_665 . 2_555 171.9(10) ?
  Li1 V2 Li4 2_665 . 2_665 88.7(5) ?
  Li1 V2 Li5 2_665 . 3_464 136.3(8) ?
  Li1 V2 Li5 2_665 . 3_564 113.5(6) ?
  Li1 V2 Li6 2_665 . . 130.9(8) ?
  Li1 V2 Li6 2_665 . 1_565 119.8(7) ?
  Li1 V2 Vx3 2_665 . 2_555 117.9(6) ?
  Li1 V2 Vx3 2_665 . 2_565 88.3(7) ?
  Li1 V2 Vx3 2_665 . 2_665 55.5(4) ?
  Li2 V2 Li2 3_565 . 3_665 85.0(9) ?
  Li2 V2 Li3 3_565 . 2_665 58.3(10) ?
  Li2 V2 Li3 3_565 . 2_675 47.4(7) ?
  Li2 V2 Li4 3_565 . 2_555 126.5(8) ?
  Li2 V2 Li4 3_565 . 2_665 137.4(7) ?
  Li2 V2 Li5 3_565 . 3_464 96.3(9) ?
  Li2 V2 Li5 3_565 . 3_564 173.0(6) ?
  Li2 V2 Li6 3_565 . . 137.4(7) ?
  Li2 V2 Li6 3_565 . 1_565 127.3(11) ?
  Li2 V2 Vx3 3_565 . 2_555 92.2(7) ?
  Li2 V2 Vx3 3_565 . 2_565 65.3(8) ?
  Li2 V2 Vx3 3_565 . 2_665 115.2(6) ?
  Li2 V2 Li3 3_665 . 2_665 41.5(5) ?
  Li2 V2 Li3 3_665 . 2_675 89.0(6) ?
  Li2 V2 Li4 3_665 . 2_555 130.9(9) ?
  Li2 V2 Li4 3_665 . 2_665 88.6(5) ?
  Li2 V2 Li5 3_665 . 3_464 175.9(4) ?
  Li2 V2 Li5 3_665 . 3_564 90.4(6) ?
  Li2 V2 Li6 3_665 . . 89.8(6) ?
  Li2 V2 Li6 3_665 . 1_565 132.0(7) ?
  Li2 V2 Vx3 3_665 . 2_555 86.6(5) ?
  Li2 V2 Vx3 3_665 . 2_565 129.6(5) ?
  Li2 V2 Vx3 3_665 . 2_665 47.1(4) ?
  Li3 V2 Li3 2_665 . 2_675 91.4(7) ?
  Li3 V2 Li4 2_665 . 2_555 119.2(8) ?
  Li3 V2 Li4 2_665 . 2_665 130.1(6) ?
  Li3 V2 Li5 2_665 . 3_464 142.1(5) ?
  Li3 V2 Li5 2_665 . 3_564 120.6(7) ?
  Li3 V2 Li6 2_665 . . 91.0(7) ?
  Li3 V2 Li6 2_665 . 1_565 173.1(8) ?
  Li3 V2 Vx3 2_665 . 2_555 60.1(5) ?
  Li3 V2 Vx3 2_665 . 2_565 123.1(6) ?
  Li3 V2 Vx3 2_665 . 2_665 88.5(4) ?
  Li3 V2 Li4 2_675 . 2_555 140.0(8) ?
  Li3 V2 Li4 2_675 . 2_665 90.4(5) ?
  Li3 V2 Li5 2_675 . 3_464 88.9(4) ?
  Li3 V2 Li5 2_675 . 3_564 127.4(4) ?
  Li3 V2 Li6 2_675 . . 174.9(4) ?
  Li3 V2 Li6 2_675 . 1_565 91.0(6) ?
  Li3 V2 Vx3 2_675 . 2_555 139.7(3) ?
  Li3 V2 Vx3 2_675 . 2_565 40.9(3) ?
  Li3 V2 Vx3 2_675 . 2_665 85.2(3) ?
  Li4 V2 Li4 2_555 . 2_665 88.4(5) ?
  Li4 V2 Li5 2_555 . 3_464 51.1(8) ?
  Li4 V2 Li5 2_555 . 3_564 60.4(6) ?
  Li4 V2 Li6 2_555 . . 41.2(9) ?
  Li4 V2 Li6 2_555 . 1_565 61.9(7) ?
  Li4 V2 Vx3 2_555 . 2_555 59.1(6) ?
  Li4 V2 Vx3 2_555 . 2_565 99.2(8) ?
  Li4 V2 Vx3 2_555 . 2_665 118.2(5) ?
  Li4 V2 Li5 2_665 . 3_464 87.8(5) ?
  Li4 V2 Li5 2_665 . 3_564 37.0(6) ?
  Li4 V2 Li6 2_665 . . 84.5(6) ?
  Li4 V2 Li6 2_665 . 1_565 43.4(7) ?
  Li4 V2 Vx3 2_665 . 2_555 129.5(5) ?
  Li4 V2 Vx3 2_665 . 2_565 87.8(6) ?
  Li4 V2 Vx3 2_665 . 2_665 41.9(4) ?
  Li5 V2 Li5 3_464 . 3_564 88.0(6) ?
  Li5 V2 Li6 3_464 . . 92.0(5) ?
  Li5 V2 Li6 3_464 . 1_565 44.5(6) ?
  Li5 V2 Vx3 3_464 . 2_555 97.3(3) ?
  Li5 V2 Vx3 3_464 . 2_565 48.1(3) ?
  Li5 V2 Vx3 3_464 . 2_665 129.2(3) ?
  Li5 V2 Li6 3_564 . . 47.6(4) ?
  Li5 V2 Li6 3_564 . 1_565 53.3(8) ?
  Li5 V2 Vx3 3_564 . 2_555 92.7(3) ?
  Li5 V2 Vx3 3_564 . 2_565 114.4(5) ?
  Li5 V2 Vx3 3_564 . 2_665 58.0(4) ?
  Li6 V2 Li6 . . 1_565 86.2(6) ?
  Li6 V2 Vx3 . . 2_555 45.2(3) ?
  Li6 V2 Vx3 . . 2_565 139.7(4) ?
  Li6 V2 Vx3 . . 2_665 90.3(4) ?
  Li6 V2 Vx3 1_565 . 2_555 120.9(4) ?
  Li6 V2 Vx3 1_565 . 2_565 62.1(7) ?
  Li6 V2 Vx3 1_565 . 2_665 85.1(6) ?
  Vx3 V2 Vx3 2_555 . 2_565 131.5(2) ?
  Vx3 V2 Vx3 2_555 . 2_665 118.9(3) ?
  Vx3 V2 Vx3 2_565 . 2_665 109.6(2) ?
  V1 V3 V1 . . 1_565 123.27(12) ?
  V1 V3 V1 . . 1_665 128.00(17) ?
  V1 V3 V2 . . . 63.48(9) ?
  V1 V3 V2 . . 1_655 61.35(12) ?
  V1 V3 V2 . . 1_665 173.10(16) ?
  V1 V3 O3 . . . 51.5(3) ?
  V1 V3 O4 . . 1_565 136.7(3) ?
  V1 V3 O6 . . . 97.6(5) ?
  V1 V3 O7 . . 2_775 140.6(4) ?
  V1 V3 O11 . . 2_665 95.7(4) ?
  V1 V3 O12 . . 3_664 50.8(3) ?
  V1 V3 Li1 . . 2_665 92.3(6) ?
  V1 V3 Li1 . . 2_765 93.7(4) ?
  V1 V3 Li2 . . 3_665 64.4(5) ?
  V1 V3 Li2 . . 3_675 133.4(3) ?
  V1 V3 Li3 . . 2_665 47.3(4) ?
  V1 V3 Li3 . . 2_775 126.7(5) ?
  V1 V3 Li4 . . 2_655 46.2(3) ?
  V1 V3 Li4 . . 2_665 118.9(5) ?
  V1 V3 Li5 . . 3_564 68.4(3) ?
  V1 V3 Li5 . . 3_674 139.8(3) ?
  V1 V3 Li6 . . 1_565 91.1(3) ?
  V1 V3 Li6 . . 1_665 94.3(4) ?
  V1 V3 Vx3 . . 2_665 167.1(9) ?
  V1 V3 V1 1_565 . 1_665 108.73(12) ?
  V1 V3 V2 1_565 . . 59.79(9) ?
  V1 V3 V2 1_565 . 1_655 175.38(11) ?
  V1 V3 V2 1_565 . 1_665 49.82(9) ?
  V1 V3 O3 1_565 . . 85.5(4) ?
  V1 V3 O4 1_565 . 1_565 40.1(3) ?
  V1 V3 O6 1_565 . . 125.5(5) ?
  V1 V3 O7 1_565 . 2_775 81.8(4) ?
  V1 V3 O11 1_565 . 2_665 39.8(4) ?
  V1 V3 O12 1_565 . 3_664 130.5(4) ?
  V1 V3 Li1 1_565 . 2_665 58.1(7) ?
  V1 V3 Li1 1_565 . 2_765 129.7(5) ?
  V1 V3 Li2 1_565 . 3_665 116.3(9) ?
  V1 V3 Li2 1_565 . 3_675 42.1(5) ?
  V1 V3 Li3 1_565 . 2_665 89.4(5) ?
  V1 V3 Li3 1_565 . 2_775 80.8(7) ?
  V1 V3 Li4 1_565 . 2_655 136.3(4) ?
  V1 V3 Li4 1_565 . 2_665 58.0(7) ?
  V1 V3 Li5 1_565 . 3_564 85.2(6) ?
  V1 V3 Li5 1_565 . 3_674 81.3(4) ?
  V1 V3 Li6 1_565 . 1_565 46.8(4) ?
  V1 V3 Li6 1_565 . 1_665 113.9(6) ?
  V1 V3 Vx3 1_565 . 2_665 43.9(9) ?
  V1 V3 V2 1_665 . . 168.52(17) ?
  V1 V3 V2 1_665 . 1_655 66.65(9) ?
  V1 V3 V2 1_665 . 1_665 58.91(8) ?
  V1 V3 O3 1_665 . . 140.9(3) ?
  V1 V3 O4 1_665 . 1_565 83.9(2) ?
  V1 V3 O6 1_665 . . 45.6(3) ?
  V1 V3 O7 1_665 . 2_775 42.4(3) ?
  V1 V3 O11 1_665 . 2_665 127.9(3) ?
  V1 V3 O12 1_665 . 3_664 96.2(4) ?
  V1 V3 Li1 1_665 . 2_665 116.7(4) ?
  V1 V3 Li1 1_665 . 2_765 47.2(3) ?
  V1 V3 Li2 1_665 . 3_665 93.9(7) ?
  V1 V3 Li2 1_665 . 3_675 85.2(5) ?
  V1 V3 Li3 1_665 . 2_665 140.8(3) ?
  V1 V3 Li3 1_665 . 2_775 58.0(4) ?
  V1 V3 Li4 1_665 . 2_655 96.0(3) ?
  V1 V3 Li4 1_665 . 2_665 87.5(5) ?
  V1 V3 Li5 1_665 . 3_564 120.0(4) ?
  V1 V3 Li5 1_665 . 3_674 44.0(3) ?
  V1 V3 Li6 1_665 . 1_565 128.8(3) ?
  V1 V3 Li6 1_665 . 1_665 62.5(5) ?
  V1 V3 Vx3 1_665 . 2_665 64.8(9) ?
  V2 V3 V2 . . 1_655 124.83(13) ?
  V2 V3 V2 . . 1_665 109.62(14) ?
  V2 V3 O3 . . . 43.5(3) ?
  V2 V3 O4 . . 1_565 86.3(2) ?
  V2 V3 O6 . . . 139.5(3) ?
  V2 V3 O7 . . 2_775 130.1(4) ?
  V2 V3 O11 . . 2_665 43.8(3) ?
  V2 V3 O12 . . 3_664 92.2(4) ?
  V2 V3 Li1 . . 2_665 58.6(4) ?
  V2 V3 Li1 . . 2_765 138.9(3) ?
  V2 V3 Li2 . . 3_665 91.8(8) ?
  V2 V3 Li2 . . 3_675 85.4(5) ?
  V2 V3 Li3 . . 2_665 44.8(4) ?
  V2 V3 Li3 . . 2_775 116.7(5) ?
  V2 V3 Li4 . . 2_655 93.2(4) ?
  V2 V3 Li4 . . 2_665 85.9(5) ?
  V2 V3 Li5 . . 3_564 61.7(5) ?
  V2 V3 Li5 . . 3_674 128.7(4) ?
  V2 V3 Li6 . . 1_565 44.3(3) ?
  V2 V3 Li6 . . 1_665 120.5(5) ?
  V2 V3 Vx3 . . 2_665 103.7(9) ?
  V2 V3 V2 1_655 . 1_665 125.55(10) ?
  V2 V3 O3 1_655 . . 98.1(4) ?
  V2 V3 O4 1_655 . 1_565 137.1(3) ?
  V2 V3 O6 1_655 . . 51.5(5) ?
  V2 V3 O7 1_655 . 2_775 94.3(4) ?
  V2 V3 O11 1_655 . 2_665 142.9(4) ?
  V2 V3 O12 1_655 . 3_664 51.7(4) ?
  V2 V3 Li1 1_655 . 2_665 123.4(6) ?
  V2 V3 Li1 1_655 . 2_765 47.3(5) ?
  V2 V3 Li2 1_655 . 3_665 64.9(9) ?
  V2 V3 Li2 1_655 . 3_675 135.4(5) ?
  V2 V3 Li3 1_655 . 2_665 94.4(5) ?
  V2 V3 Li3 1_655 . 2_775 96.3(6) ?
  V2 V3 Li4 1_655 . 2_655 46.2(4) ?
  V2 V3 Li4 1_655 . 2_665 120.7(7) ?
  V2 V3 Li5 1_655 . 3_564 97.1(6) ?
  V2 V3 Li5 1_655 . 3_674 94.9(4) ?
  V2 V3 Li6 1_655 . 1_565 135.9(4) ?
  V2 V3 Li6 1_655 . 1_665 64.5(6) ?
  V2 V3 Vx3 1_655 . 2_665 131.4(9) ?
  V2 V3 O3 1_665 . . 123.9(3) ?
  V2 V3 O4 1_665 . 1_565 39.1(2) ?
  V2 V3 O6 1_665 . . 87.8(4) ?
  V2 V3 O7 1_665 . 2_775 43.5(4) ?
  V2 V3 O11 1_665 . 2_665 78.5(4) ?
  V2 V3 O12 1_665 . 3_664 132.2(3) ?
  V2 V3 Li1 1_665 . 2_665 83.5(6) ?
  V2 V3 Li1 1_665 . 2_765 91.9(4) ?
  V2 V3 Li2 1_665 . 3_665 117.2(6) ?
  V2 V3 Li2 1_665 . 3_675 42.6(3) ?
  V2 V3 Li3 1_665 . 2_665 128.1(5) ?
  V2 V3 Li3 1_665 . 2_775 55.3(6) ?
  V2 V3 Li4 1_665 . 2_655 137.5(3) ?
  V2 V3 Li4 1_665 . 2_665 58.9(5) ?
  V2 V3 Li5 1_665 . 3_564 109.0(4) ?
  V2 V3 Li5 1_665 . 3_674 44.0(3) ?
  V2 V3 Li6 1_665 . 1_565 83.4(3) ?
  V2 V3 Li6 1_665 . 1_665 89.5(5) ?
  V2 V3 Vx3 1_665 . 2_665 6.1(8) ?
  O3 V3 O4 . . 1_565 85.2(4) ?
  O3 V3 O6 . . . 96.2(4) ?
  O3 V3 O7 . . 2_775 166.7(6) ?
  O3 V3 O11 . . 2_665 86.5(4) ?
  O3 V3 O12 . . 3_664 101.5(4) ?
  O3 V3 Li1 . . 2_665 40.9(6) ?
  O3 V3 Li1 . . 2_765 95.4(4) ?
  O3 V3 Li2 . . 3_665 48.3(8) ?
  O3 V3 Li2 . . 3_675 82.0(5) ?
  O3 V3 Li3 . . 2_665 4.3(6) ?
  O3 V3 Li3 . . 2_775 90.4(4) ?
  O3 V3 Li4 . . 2_655 97.6(4) ?
  O3 V3 Li4 . . 2_665 129.2(6) ?
  O3 V3 Li5 . . 3_564 96.8(4) ?
  O3 V3 Li5 . . 3_674 166.6(5) ?
  O3 V3 Li6 . . 1_565 87.8(4) ?
  O3 V3 Li6 . . 1_665 145.1(5) ?
  O3 V3 Vx3 . . 2_665 118.6(9) ?
  O4 V3 O6 1_565 . . 85.6(6) ?
  O4 V3 O7 1_565 . 2_775 82.5(4) ?
  O4 V3 O11 1_565 . 2_665 79.9(5) ?
  O4 V3 O12 1_565 . 3_664 168.6(5) ?
  O4 V3 Li1 1_565 . 2_665 44.4(6) ?
  O4 V3 Li1 1_565 . 2_765 89.8(5) ?
  O4 V3 Li2 1_565 . 3_665 88.0(8) ?
  O4 V3 Li2 1_565 . 3_675 3.8(4) ?
  O4 V3 Li3 1_565 . 2_665 89.4(5) ?
  O4 V3 Li3 1_565 . 2_775 40.8(7) ?
  O4 V3 Li4 1_565 . 2_655 175.4(5) ?
  O4 V3 Li4 1_565 . 2_665 86.6(7) ?
  O4 V3 Li5 1_565 . 3_564 125.1(6) ?
  O4 V3 Li5 1_565 . 3_674 83.1(4) ?
  O4 V3 Li6 1_565 . 1_565 86.8(5) ?
  O4 V3 Li6 1_565 . 1_665 128.6(5) ?
  O4 V3 Vx3 1_565 . 2_665 34.8(7) ?
  O6 V3 O7 . . 2_775 87.9(4) ?
  O6 V3 O11 . . 2_665 165.0(7) ?
  O6 V3 O12 . . 3_664 102.7(6) ?
  O6 V3 Li1 . . 2_665 89.1(6) ?
  O6 V3 Li1 . . 2_765 4.4(7) ?
  O6 V3 Li2 . . 3_665 48.3(8) ?
  O6 V3 Li2 . . 3_675 84.0(7) ?
  O6 V3 Li3 . . 2_665 95.5(5) ?
  O6 V3 Li3 . . 2_775 44.8(8) ?
  O6 V3 Li4 . . 2_655 97.6(7) ?
  O6 V3 Li4 . . 2_665 133.0(6) ?
  O6 V3 Li5 . . 3_564 147.5(8) ?
  O6 V3 Li5 . . 3_674 89.5(5) ?
  O6 V3 Li6 . . 1_565 171.1(6) ?
  O6 V3 Li6 . . 1_665 95.1(7) ?
  O6 V3 Vx3 . . 2_665 91.6(9) ?
  O7 V3 O11 2_775 . 2_665 86.3(4) ?
  O7 V3 O12 2_775 . 3_664 89.9(4) ?
  O7 V3 Li1 2_775 . 2_665 126.9(7) ?
  O7 V3 Li1 2_775 . 2_765 89.7(4) ?
  O7 V3 Li2 2_775 . 3_665 135.9(7) ?
  O7 V3 Li2 2_775 . 3_675 85.9(5) ?
  O7 V3 Li3 2_775 . 2_665 170.9(7) ?
  O7 V3 Li3 2_775 . 2_775 83.6(4) ?
  O7 V3 Li4 2_775 . 2_655 94.3(5) ?
  O7 V3 Li4 2_775 . 2_665 45.1(5) ?
  O7 V3 Li5 2_775 . 3_564 86.2(4) ?
  O7 V3 Li5 2_775 . 3_674 1.7(3) ?
  O7 V3 Li6 2_775 . 1_565 86.5(4) ?
  O7 V3 Li6 2_775 . 1_665 46.3(5) ?
  O7 V3 Vx3 2_775 . 2_665 48.4(8) ?
  O11 V3 O12 2_665 . 3_664 91.2(6) ?
  O11 V3 Li1 2_665 . 2_665 83.4(6) ?
  O11 V3 Li1 2_665 . 2_765 169.3(6) ?
  O11 V3 Li2 2_665 . 3_665 134.2(9) ?
  O11 V3 Li2 2_665 . 3_675 81.8(7) ?
  O11 V3 Li3 2_665 . 2_665 88.3(5) ?
  O11 V3 Li3 2_665 . 2_775 120.6(8) ?
  O11 V3 Li4 2_665 . 2_655 96.6(6) ?
  O11 V3 Li4 2_665 . 2_665 42.6(6) ?
  O11 V3 Li5 2_665 . 3_564 45.8(7) ?
  O11 V3 Li5 2_665 . 3_674 84.9(5) ?
  O11 V3 Li6 2_665 . 1_565 7.0(5) ?
  O11 V3 Li6 2_665 . 1_665 91.0(7) ?
  O11 V3 Vx3 2_665 . 2_665 74.2(9) ?
  O12 V3 Li1 3_664 . 2_665 142.1(6) ?
  O12 V3 Li1 3_664 . 2_765 98.7(6) ?
  O12 V3 Li2 3_664 . 3_665 103.4(8) ?
  O12 V3 Li2 3_664 . 3_675 172.0(6) ?
  O12 V3 Li3 3_664 . 2_665 97.5(5) ?
  O12 V3 Li3 3_664 . 2_775 146.9(7) ?
  O12 V3 Li4 3_664 . 2_655 6.9(5) ?
  O12 V3 Li4 3_664 . 2_665 82.0(7) ?
  O12 V3 Li5 3_664 . 3_564 45.4(7) ?
  O12 V3 Li5 3_664 . 3_674 89.0(4) ?
  O12 V3 Li6 3_664 . 1_565 84.2(5) ?
  O12 V3 Li6 3_664 . 1_665 43.7(5) ?
  O12 V3 Vx3 3_664 . 2_665 135.7(7) ?
  Li1 V3 Li1 2_665 . 2_765 91.2(6) ?
  Li1 V3 Li2 2_665 . 3_665 58.5(11) ?
  Li1 V3 Li2 2_665 . 3_675 41.1(6) ?
  Li1 V3 Li3 2_665 . 2_665 45.0(7) ?
  Li1 V3 Li3 2_665 . 2_775 58.7(5) ?
  Li1 V3 Li4 2_665 . 2_655 138.5(6) ?
  Li1 V3 Li4 2_665 . 2_665 115.9(9) ?
  Li1 V3 Li5 2_665 . 3_564 119.6(7) ?
  Li1 V3 Li5 2_665 . 3_674 127.5(7) ?
  Li1 V3 Li6 2_665 . 1_565 88.8(6) ?
  Li1 V3 Li6 2_665 . 1_665 171.7(9) ?
  Li1 V3 Vx3 2_665 . 2_665 78.7(9) ?
  Li1 V3 Li2 2_765 . 3_665 47.1(8) ?
  Li1 V3 Li2 2_765 . 3_675 88.1(7) ?
  Li1 V3 Li3 2_765 . 2_665 94.3(4) ?
  Li1 V3 Li3 2_765 . 2_775 49.0(8) ?
  Li1 V3 Li4 2_765 . 2_655 93.5(6) ?
  Li1 V3 Li4 2_765 . 2_665 134.7(5) ?
  Li1 V3 Li5 2_765 . 3_564 143.8(7) ?
  Li1 V3 Li5 2_765 . 3_674 91.2(4) ?
  Li1 V3 Li6 2_765 . 1_565 175.2(5) ?
  Li1 V3 Li6 2_765 . 1_665 93.4(7) ?
  Li1 V3 Vx3 2_765 . 2_665 95.8(9) ?
  Li2 V3 Li2 3_665 . 3_675 84.3(8) ?
  Li2 V3 Li3 3_665 . 2_665 47.2(8) ?
  Li2 V3 Li3 3_665 . 2_775 62.3(8) ?
  Li2 V3 Li4 3_665 . 2_655 96.6(8) ?
  Li2 V3 Li4 3_665 . 2_665 174.2(11) ?
  Li2 V3 Li5 3_665 . 3_564 132.5(6) ?
  Li2 V3 Li5 3_665 . 3_674 137.5(7) ?
  Li2 V3 Li6 3_665 . 1_565 136.0(8) ?
  Li2 V3 Li6 3_665 . 1_665 129.2(11) ?
  Li2 V3 Vx3 3_665 . 2_665 116.9(9) ?
  Li2 V3 Li3 3_675 . 2_665 86.1(5) ?
  Li2 V3 Li3 3_675 . 2_775 39.3(8) ?
  Li2 V3 Li4 3_675 . 2_655 178.4(7) ?
  Li2 V3 Li4 3_675 . 2_665 90.2(8) ?
  Li2 V3 Li5 3_675 . 3_564 127.3(7) ?
  Li2 V3 Li5 3_675 . 3_674 86.6(4) ?
  Li2 V3 Li6 3_675 . 1_565 88.8(6) ?
  Li2 V3 Li6 3_675 . 1_665 132.1(6) ?
  Li2 V3 Vx3 3_675 . 2_665 38.5(7) ?
  Li3 V3 Li3 2_665 . 2_775 92.9(4) ?
  Li3 V3 Li4 2_665 . 2_655 93.5(5) ?
  Li3 V3 Li4 2_665 . 2_665 130.7(6) ?
  Li3 V3 Li5 2_665 . 3_564 95.3(4) ?
  Li3 V3 Li5 2_665 . 3_674 170.6(6) ?
  Li3 V3 Li6 2_665 . 1_565 89.1(4) ?
  Li3 V3 Li6 2_665 . 1_665 141.2(6) ?
  Li3 V3 Vx3 2_665 . 2_665 122.9(9) ?
  Li3 V3 Li4 2_775 . 2_655 142.4(8) ?
  Li3 V3 Li4 2_775 . 2_665 114.1(8) ?
  Li3 V3 Li5 2_775 . 3_564 163.7(8) ?
  Li3 V3 Li5 2_775 . 3_674 85.1(4) ?
  Li3 V3 Li6 2_775 . 1_565 127.5(8) ?
  Li3 V3 Li6 2_775 . 1_665 120.2(6) ?
  Li3 V3 Vx3 2_775 . 2_665 56.0(9) ?
  Li4 V3 Li4 2_655 . 2_665 88.8(8) ?
  Li4 V3 Li5 2_655 . 3_564 51.1(7) ?
  Li4 V3 Li5 2_655 . 3_674 93.7(4) ?
  Li4 V3 Li6 2_655 . 1_565 89.7(6) ?
  Li4 V3 Li6 2_655 . 1_665 48.1(5) ?
  Li4 V3 Vx3 2_655 . 2_665 141.4(8) ?
  Li4 V3 Li5 2_665 . 3_564 50.5(6) ?
  Li4 V3 Li5 2_665 . 3_674 43.5(6) ?
  Li4 V3 Li6 2_665 . 1_565 41.7(5) ?
  Li4 V3 Li6 2_665 . 1_665 56.3(9) ?
  Li4 V3 Vx3 2_665 . 2_665 58.7(9) ?
  Li5 V3 Li5 3_564 . 3_674 84.6(4) ?
  Li5 V3 Li6 3_564 . 1_565 38.8(7) ?
  Li5 V3 Li6 3_564 . 1_665 58.7(7) ?
  Li5 V3 Vx3 3_564 . 2_665 107.8(8) ?
  Li5 V3 Li6 3_674 . 1_565 84.9(4) ?
  Li5 V3 Li6 3_674 . 1_665 45.6(5) ?
  Li5 V3 Vx3 3_674 . 2_665 48.8(8) ?
  Li6 V3 Li6 1_565 . 1_665 86.0(7) ?
  Li6 V3 Vx3 1_565 . 2_665 79.5(9) ?
  Li6 V3 Vx3 1_665 . 2_665 93.9(8) ?
  V5 V4 V5 1_445 . 1_545 123.99(9) ?
  V5 V4 V5 1_445 . . 126.78(11) ?
  V5 V4 V6 1_445 . . 59.22(9) ?
  V5 V4 V6 1_445 . 1_565 65.52(8) ?
  V5 V4 V6 1_445 . 1_665 176.52(13) ?
  V5 V4 O1 1_445 . . 140.4(2) ?
  V5 V4 O2 1_445 . 1_565 94.4(3) ?
  V5 V4 O5 1_445 . . 51.2(3) ?
  V5 V4 O8 1_445 . 3_565 50.2(2) ?
  V5 V4 O9 1_445 . 3_665 93.7(4) ?
  V5 V4 O10 1_445 . 2_665 136.9(4) ?
  V5 V4 Li1 1_445 . 2_655 91.9(3) ?
  V5 V4 Li1 1_445 . 2_665 94.0(4) ?
  V5 V4 Li2 1_445 . 3_565 48.4(4) ?
  V5 V4 Li2 1_445 . 3_665 121.0(6) ?
  V5 V4 Li3 1_445 . 2_665 65.8(3) ?
  V5 V4 Li4 1_445 . 3_665 95.8(6) ?
  V5 V4 Li4 1_445 . 3_675 95.2(4) ?
  V5 V4 Li5 1_445 . . 61.2(3) ?
  V5 V4 Li5 1_445 . 1_655 132.0(2) ?
  V5 V4 Li6 1_445 . 2_555 47.5(4) ?
  V5 V4 Li6 1_445 . 2_665 121.2(4) ?
  V5 V4 V5 1_545 . . 109.23(8) ?
  V5 V4 V6 1_545 . . 64.77(9) ?
  V5 V4 V6 1_545 . 1_565 170.49(7) ?
  V5 V4 V6 1_545 . 1_665 59.49(9) ?
  V5 V4 O1 1_545 . . 42.0(3) ?
  V5 V4 O2 1_545 . 1_565 131.4(3) ?
  V5 V4 O5 1_545 . . 92.2(3) ?
  V5 V4 O8 1_545 . 3_565 139.6(3) ?
  V5 V4 O9 1_545 . 3_665 44.8(4) ?
  V5 V4 O10 1_545 . 2_665 86.2(5) ?
  V5 V4 Li1 1_545 . 2_655 48.5(4) ?
  V5 V4 Li1 1_545 . 2_665 113.2(6) ?
  V5 V4 Li2 1_545 . 3_565 136.4(5) ?
  V5 V4 Li2 1_545 . 3_665 59.1(8) ?
  V5 V4 Li3 1_545 . 2_665 93.1(6) ?
  V5 V4 Li4 1_545 . 3_665 61.3(7) ?
  V5 V4 Li4 1_545 . 3_675 127.3(5) ?
  V5 V4 Li5 1_545 . . 119.8(4) ?
  V5 V4 Li5 1_545 . 1_655 44.3(3) ?
  V5 V4 Li6 1_545 . 2_555 93.6(6) ?
  V5 V4 Li6 1_545 . 2_665 86.8(8) ?
  V5 V4 V6 . . . 174.00(13) ?
  V5 V4 V6 . . 1_565 61.26(7) ?
  V5 V4 V6 . . 1_665 49.74(9) ?
  V5 V4 O1 . . . 80.9(3) ?
  V5 V4 O2 . . 1_565 43.6(2) ?
  V5 V4 O5 . . . 132.8(3) ?
  V5 V4 O8 . . 3_565 89.5(2) ?
  V5 V4 O9 . . 3_665 127.7(3) ?
  V5 V4 O10 . . 2_665 39.8(4) ?
  V5 V4 Li1 . . 2_655 126.9(3) ?
  V5 V4 Li1 . . 2_665 62.4(4) ?
  V5 V4 Li2 . . 3_565 93.1(4) ?
  V5 V4 Li2 . . 3_665 84.7(6) ?
  V5 V4 Li3 . . 2_665 114.3(5) ?
  V5 V4 Li4 . . 3_665 110.6(4) ?
  V5 V4 Li4 . . 3_675 46.7(3) ?
  V5 V4 Li5 . . . 94.1(3) ?
  V5 V4 Li5 . . 1_655 86.1(2) ?
  V5 V4 Li6 . . 2_555 135.3(5) ?
  V5 V4 Li6 . . 2_665 57.8(6) ?
  V6 V4 V6 . . 1_565 124.74(11) ?
  V6 V4 V6 . . 1_665 124.26(14) ?
  V6 V4 O1 . . . 93.9(3) ?
  V6 V4 O2 . . 1_565 140.0(2) ?
  V6 V4 O5 . . . 49.6(3) ?
  V6 V4 O8 . . 3_565 95.4(2) ?
  V6 V4 O9 . . 3_665 48.5(3) ?
  V6 V4 O10 . . 2_665 136.8(5) ?
  V6 V4 Li1 . . 2_655 49.6(3) ?
  V6 V4 Li1 . . 2_665 119.2(5) ?
  V6 V4 Li2 . . 3_565 91.6(5) ?
  V6 V4 Li2 . . 3_665 91.9(6) ?
  V6 V4 Li3 . . 2_665 67.2(5) ?
  V6 V4 Li4 . . 3_665 67.0(4) ?
  V6 V4 Li4 . . 3_675 136.4(3) ?
  V6 V4 Li5 . . . 89.2(3) ?
  V6 V4 Li5 . . 1_655 89.2(3) ?
  V6 V4 Li6 . . 2_555 47.5(5) ?
  V6 V4 Li6 . . 2_665 120.2(7) ?
  V6 V4 V6 1_565 . 1_665 111.00(10) ?
  V6 V4 O1 1_565 . . 131.4(3) ?
  V6 V4 O2 1_565 . 1_565 42.2(3) ?
  V6 V4 O5 1_565 . . 94.7(3) ?
  V6 V4 O8 1_565 . 3_565 44.9(3) ?
  V6 V4 O9 1_565 . 3_665 140.1(4) ?
  V6 V4 O10 1_565 . 2_665 85.9(5) ?
  V6 V4 Li1 1_565 . 2_655 136.1(4) ?
  V6 V4 Li1 1_565 . 2_665 63.5(6) ?
  V6 V4 Li2 1_565 . 3_565 48.5(5) ?
  V6 V4 Li2 1_565 . 3_665 117.5(8) ?
  V6 V4 Li3 1_565 . 2_665 91.3(6) ?
  V6 V4 Li4 1_565 . 3_665 120.4(6) ?
  V6 V4 Li4 1_565 . 3_675 46.9(5) ?
  V6 V4 Li5 1_565 . . 63.3(4) ?
  V6 V4 Li5 1_565 . 1_655 130.7(3) ?
  V6 V4 Li6 1_565 . 2_555 93.8(6) ?
  V6 V4 Li6 1_565 . 2_665 87.6(8) ?
  V6 V4 O1 1_665 . . 41.7(2) ?
  V6 V4 O2 1_665 . 1_565 82.6(3) ?
  V6 V4 O5 1_665 . . 130.4(3) ?
  V6 V4 O8 1_665 . 3_565 127.5(2) ?
  V6 V4 O9 1_665 . 3_665 89.2(4) ?
  V6 V4 O10 1_665 . 2_665 41.1(4) ?
  V6 V4 Li1 1_665 . 2_655 90.8(3) ?
  V6 V4 Li1 1_665 . 2_665 84.2(4) ?
  V6 V4 Li2 1_665 . 3_565 129.6(4) ?
  V6 V4 Li2 1_665 . 3_665 60.2(5) ?
  V6 V4 Li3 1_665 . 2_665 115.0(3) ?
  V6 V4 Li4 1_665 . 3_665 86.0(5) ?
  V6 V4 Li4 1_665 . 3_675 82.0(4) ?
  V6 V4 Li5 1_665 . . 117.7(3) ?
  V6 V4 Li5 1_665 . 1_655 50.0(2) ?
  V6 V4 Li6 1_665 . 2_555 134.2(4) ?
  V6 V4 Li6 1_665 . 2_665 57.7(4) ?
  O1 V4 O2 . . 1_565 89.5(4) ?
  O1 V4 O5 . . . 89.5(4) ?
  O1 V4 O8 . . 3_565 169.2(3) ?
  O1 V4 O9 . . 3_665 86.7(5) ?
  O1 V4 O10 . . 2_665 82.8(4) ?
  O1 V4 Li1 . . 2_655 90.4(5) ?
  O1 V4 Li1 . . 2_665 125.5(5) ?
  O1 V4 Li2 . . 3_565 171.1(4) ?
  O1 V4 Li2 . . 3_665 85.4(7) ?
  O1 V4 Li3 . . 2_665 133.9(6) ?
  O1 V4 Li4 . . 3_665 44.8(6) ?
  O1 V4 Li4 . . 3_675 85.2(5) ?
  O1 V4 Li5 . . . 92.6(4) ?
  O1 V4 Li5 . . 1_655 8.6(3) ?
  O1 V4 Li6 . . 2_555 93.0(5) ?
  O1 V4 Li6 . . 2_665 44.8(8) ?
  O2 V4 O5 1_565 . . 90.7(4) ?
  O2 V4 O8 1_565 . 3_565 86.9(4) ?
  O2 V4 O9 1_565 . 3_665 171.1(4) ?
  O2 V4 O10 1_565 . 2_665 83.1(5) ?
  O2 V4 Li1 1_565 . 2_655 170.3(4) ?
  O2 V4 Li1 1_565 . 2_665 89.7(6) ?
  O2 V4 Li2 1_565 . 3_565 90.7(6) ?
  O2 V4 Li2 1_565 . 3_665 128.0(6) ?
  O2 V4 Li3 1_565 . 2_665 132.4(7) ?
  O2 V4 Li4 1_565 . 3_665 88.9(6) ?
  O2 V4 Li4 1_565 . 3_675 5.8(4) ?
  O2 V4 Li5 1_565 . . 50.9(4) ?
  O2 V4 Li5 1_565 . 1_655 88.6(4) ?
  O2 V4 Li6 1_565 . 2_555 92.6(6) ?
  O2 V4 Li6 1_565 . 2_665 45.5(8) ?
  O5 V4 O8 . . 3_565 100.8(4) ?
  O5 V4 O9 . . 3_665 97.4(4) ?
  O5 V4 O10 . . 2_665 170.1(3) ?
  O5 V4 Li1 . . 2_655 99.0(4) ?
  O5 V4 Li1 . . 2_665 145.1(5) ?
  O5 V4 Li2 . . 3_565 99.4(5) ?
  O5 V4 Li2 . . 3_665 140.8(7) ?
  O5 V4 Li3 . . 2_665 105.5(4) ?
  O5 V4 Li4 . . 3_665 44.7(6) ?
  O5 V4 Li4 . . 3_675 86.7(4) ?
  O5 V4 Li5 . . . 40.0(5) ?
  O5 V4 Li5 . . 1_655 81.0(4) ?
  O5 V4 Li6 . . 2_555 4.0(4) ?
  O5 V4 Li6 . . 2_665 83.1(5) ?
  O8 V4 O9 3_565 . 3_665 95.3(5) ?
  O8 V4 O10 3_565 . 2_665 86.7(5) ?
  O8 V4 Li1 3_565 . 2_655 91.5(5) ?
  O8 V4 Li1 3_565 . 2_665 44.4(5) ?
  O8 V4 Li2 3_565 . 3_565 4.0(5) ?
  O8 V4 Li2 3_565 . 3_665 88.8(8) ?
  O8 V4 Li3 3_565 . 2_665 46.6(7) ?
  O8 V4 Li4 3_565 . 3_665 145.2(7) ?
  O8 V4 Li4 3_565 . 3_675 91.8(5) ?
  O8 V4 Li5 3_565 . . 93.0(5) ?
  O8 V4 Li5 3_565 . 1_655 175.2(4) ?
  O8 V4 Li6 3_565 . 2_555 97.4(5) ?
  O8 V4 Li6 3_565 . 2_665 132.4(8) ?
  O9 V4 O10 3_665 . 2_665 88.4(5) ?
  O9 V4 Li1 3_665 . 2_655 4.0(5) ?
  O9 V4 Li1 3_665 . 2_665 85.9(7) ?
  O9 V4 Li2 3_665 . 3_565 91.9(7) ?
  O9 V4 Li2 3_665 . 3_665 43.6(7) ?
  O9 V4 Li3 3_665 . 2_665 48.8(7) ?
  O9 V4 Li4 3_665 . 3_665 94.1(6) ?
  O9 V4 Li4 3_665 . 3_675 170.9(6) ?
  O9 V4 Li5 3_665 . . 137.3(4) ?
  O9 V4 Li5 3_665 . 1_655 88.8(5) ?
  O9 V4 Li6 3_665 . 2_555 95.7(6) ?
  O9 V4 Li6 3_665 . 2_665 131.5(9) ?
  O10 V4 Li1 2_665 . 2_655 87.2(5) ?
  O10 V4 Li1 2_665 . 2_665 43.1(5) ?
  O10 V4 Li2 2_665 . 3_565 88.5(5) ?
  O10 V4 Li2 2_665 . 3_665 44.9(7) ?
  O10 V4 Li3 2_665 . 2_665 84.4(4) ?
  O10 V4 Li4 2_665 . 3_665 127.1(6) ?
  O10 V4 Li4 2_665 . 3_675 86.5(5) ?
  O10 V4 Li5 2_665 . . 133.9(5) ?
  O10 V4 Li5 2_665 . 1_655 91.1(4) ?
  O10 V4 Li6 2_665 . 2_555 174.0(4) ?
  O10 V4 Li6 2_665 . 2_665 87.0(5) ?
  Li1 V4 Li1 2_655 . 2_665 82.5(7) ?
  Li1 V4 Li2 2_655 . 3_565 88.0(6) ?
  Li1 V4 Li2 2_655 . 3_665 42.3(7) ?
  Li1 V4 Li3 2_655 . 2_665 44.9(7) ?
  Li1 V4 Li4 2_655 . 3_665 97.8(6) ?
  Li1 V4 Li4 2_655 . 3_675 172.7(5) ?
  Li1 V4 Li5 2_655 . . 138.8(4) ?
  Li1 V4 Li5 2_655 . 1_655 92.7(5) ?
  Li1 V4 Li6 2_655 . 2_555 97.1(6) ?
  Li1 V4 Li6 2_655 . 2_665 135.2(8) ?
  Li1 V4 Li2 2_665 . 3_565 45.7(5) ?
  Li1 V4 Li2 2_665 . 3_665 54.2(10) ?
  Li1 V4 Li3 2_665 . 2_665 52.1(7) ?
  Li1 V4 Li4 2_665 . 3_665 170.2(7) ?
  Li1 V4 Li4 2_665 . 3_675 95.4(6) ?
  Li1 V4 Li5 2_665 . . 126.7(7) ?
  Li1 V4 Li5 2_665 . 1_655 133.9(5) ?
  Li1 V4 Li6 2_665 . 2_555 141.5(6) ?
  Li1 V4 Li6 2_665 . 2_665 120.2(7) ?
  Li2 V4 Li2 3_565 . 3_665 87.5(8) ?
  Li2 V4 Li3 3_565 . 2_665 43.3(8) ?
  Li2 V4 Li4 3_565 . 3_665 144.1(7) ?
  Li2 V4 Li4 3_565 . 3_675 95.5(7) ?
  Li2 V4 Li5 3_565 . . 94.3(6) ?
  Li2 V4 Li5 3_565 . 1_655 179.1(6) ?
  Li2 V4 Li6 3_565 . 2_555 95.9(5) ?
  Li2 V4 Li6 3_565 . 2_665 136.1(9) ?
  Li2 V4 Li3 3_665 . 2_665 55.4(7) ?
  Li2 V4 Li4 3_665 . 3_665 120.2(10) ?
  Li2 V4 Li4 3_665 . 3_675 131.3(6) ?
  Li2 V4 Li5 3_665 . . 177.8(6) ?
  Li2 V4 Li5 3_665 . 1_655 92.6(8) ?
  Li2 V4 Li6 3_665 . 2_555 139.3(8) ?
  Li2 V4 Li6 3_665 . 2_665 117.8(7) ?
  Li3 V4 Li4 2_665 . 3_665 133.7(7) ?
  Li3 V4 Li4 2_665 . 3_675 137.8(8) ?
  Li3 V4 Li5 2_665 . . 126.8(5) ?
  Li3 V4 Li5 2_665 . 1_655 137.4(7) ?
  Li3 V4 Li6 2_665 . 2_555 101.7(4) ?
  Li3 V4 Li6 2_665 . 2_665 171.3(6) ?
  Li4 V4 Li4 3_665 . 3_675 83.1(6) ?
  Li4 V4 Li5 3_665 . . 58.6(8) ?
  Li4 V4 Li5 3_665 . 1_655 36.3(6) ?
  Li4 V4 Li6 3_665 . 2_555 48.3(7) ?
  Li4 V4 Li6 3_665 . 2_665 53.3(8) ?
  Li4 V4 Li5 3_675 . . 47.4(4) ?
  Li4 V4 Li5 3_675 . 1_655 83.8(5) ?
  Li4 V4 Li6 3_675 . 2_555 88.9(6) ?
  Li4 V4 Li6 3_675 . 2_665 40.7(9) ?
  Li5 V4 Li5 . . 1_655 85.5(4) ?
  Li5 V4 Li6 . . 2_555 41.7(6) ?
  Li5 V4 Li6 . . 2_665 60.0(5) ?
  Li5 V4 Li6 1_655 . 2_555 84.5(4) ?
  Li5 V4 Li6 1_655 . 2_665 43.1(8) ?
  Li6 V4 Li6 2_555 . 2_665 87.0(5) ?
  V4 V5 V4 . . 1_565 109.23(7) ?
  V4 V5 V4 . . 1_665 126.78(11) ?
  V4 V5 V6 . . 1_565 59.30(8) ?
  V4 V5 V6 . . 1_665 65.29(8) ?
  V4 V5 V6 . . 1_675 168.49(11) ?
  V4 V5 O1 . . 1_565 129.6(2) ?
  V4 V5 O2 . . 1_565 41.3(3) ?
  V4 V5 O5 . . 1_665 94.3(2) ?
  V4 V5 O8 . . 3_675 140.7(3) ?
  V4 V5 O9 . . 3_675 83.4(3) ?
  V4 V5 O10 . . 2_665 46.5(3) ?
  V4 V5 Li1 . . 2_665 61.2(5) ?
  V4 V5 Li1 . . 2_775 135.4(4) ?
  V4 V5 Li2 . . 3_665 48.2(4) ?
  V4 V5 Li2 . . 3_675 115.4(5) ?
  V4 V5 Li3 . . 2_775 94.5(5) ?
  V4 V5 Li4 . . 3_675 88.9(3) ?
  V4 V5 Li4 . . 3_775 96.1(3) ?
  V4 V5 Li5 . . 1_665 116.6(4) ?
  V4 V5 Li6 . . 2_665 63.1(6) ?
  V4 V5 Li6 . . 2_675 129.0(3) ?
  V4 V5 V4 1_565 . 1_665 123.99(9) ?
  V4 V5 V6 1_565 . 1_565 49.93(8) ?
  V4 V5 V6 1_565 . 1_665 174.51(8) ?
  V4 V5 V6 1_565 . 1_675 59.26(8) ?
  V4 V5 O1 1_565 . 1_565 39.8(2) ?
  V4 V5 O2 1_565 . 1_565 81.0(3) ?
  V4 V5 O5 1_565 . 1_665 131.6(3) ?
  V4 V5 O8 1_565 . 3_675 87.1(4) ?
  V4 V5 O9 1_565 . 3_675 42.1(3) ?
  V4 V5 O10 1_565 . 2_665 126.1(5) ?
  V4 V5 Li1 1_565 . 2_665 85.4(6) ?
  V4 V5 Li1 1_565 . 2_775 92.3(5) ?
  V4 V5 Li2 1_565 . 3_665 128.8(6) ?
  V4 V5 Li2 1_565 . 3_675 60.1(8) ?
  V4 V5 Li3 1_565 . 2_775 113.8(6) ?
  V4 V5 Li4 1_565 . 3_675 59.0(6) ?
  V4 V5 Li4 1_565 . 3_775 133.9(4) ?
  V4 V5 Li5 1_565 . 1_665 87.8(5) ?
  V4 V5 Li6 1_565 . 2_665 113.2(7) ?
  V4 V5 Li6 1_565 . 2_675 47.1(4) ?
  V4 V5 V6 1_665 . 1_565 173.92(12) ?
  V4 V5 V6 1_665 . 1_665 61.50(9) ?
  V4 V5 V6 1_665 . 1_675 64.73(8) ?
  V4 V5 O1 1_665 . 1_565 95.2(2) ?
  V4 V5 O2 1_665 . 1_565 142.3(3) ?
  V4 V5 O5 1_665 . 1_665 50.9(2) ?
  V4 V5 O8 1_665 . 3_675 50.5(3) ?
  V4 V5 O9 1_665 . 3_675 137.0(3) ?
  V4 V5 O10 1_665 . 2_665 96.1(4) ?
  V4 V5 Li1 1_665 . 2_665 119.6(4) ?
  V4 V5 Li1 1_665 . 2_775 48.9(3) ?
  V4 V5 Li2 1_665 . 3_665 93.2(5) ?
  V4 V5 Li2 1_665 . 3_675 92.8(7) ?
  V4 V5 Li3 1_665 . 2_775 65.9(3) ?
  V4 V5 Li4 1_665 . 3_675 116.9(5) ?
  V4 V5 Li4 1_665 . 3_775 46.9(3) ?
  V4 V5 Li5 1_665 . 1_665 68.7(3) ?
  V4 V5 Li6 1_665 . 2_665 93.5(4) ?
  V4 V5 Li6 1_665 . 2_675 91.3(3) ?
  V6 V5 V6 1_565 . 1_665 124.58(10) ?
  V6 V5 V6 1_565 . 1_675 109.19(11) ?
  V6 V5 O1 1_565 . 1_565 79.4(2) ?
  V6 V5 O2 1_565 . 1_565 41.2(3) ?
  V6 V5 O5 1_565 . 1_665 131.6(2) ?
  V6 V5 O8 1_565 . 3_675 125.6(4) ?
  V6 V5 O9 1_565 . 3_675 39.8(3) ?
  V6 V5 O10 1_565 . 2_665 88.8(4) ?
  V6 V5 Li1 1_565 . 2_665 62.4(4) ?
  V6 V5 Li1 1_565 . 2_775 127.9(4) ?
  V6 V5 Li2 1_565 . 3_665 91.8(5) ?
  V6 V5 Li2 1_565 . 3_675 84.0(7) ?
  V6 V5 Li3 1_565 . 2_775 115.6(3) ?
  V6 V5 Li4 1_565 . 3_675 60.9(5) ?
  V6 V5 Li4 1_565 . 3_775 135.8(3) ?
  V6 V5 Li5 1_565 . 1_665 109.1(4) ?
  V6 V5 Li6 1_565 . 2_665 89.5(5) ?
  V6 V5 Li6 1_565 . 2_675 83.7(3) ?
  V6 V5 V6 1_665 . 1_675 126.22(10) ?
  V6 V5 O1 1_665 . 1_565 143.3(3) ?
  V6 V5 O2 1_665 . 1_565 94.2(3) ?
  V6 V5 O5 1_665 . 1_665 50.7(3) ?
  V6 V5 O8 1_665 . 3_675 97.4(4) ?
  V6 V5 O9 1_665 . 3_675 134.8(3) ?
  V6 V5 O10 1_665 . 2_665 50.7(5) ?
  V6 V5 Li1 1_665 . 2_665 91.8(6) ?
  V6 V5 Li1 1_665 . 2_775 92.0(5) ?
  V6 V5 Li2 1_665 . 3_665 48.1(6) ?
  V6 V5 Li2 1_665 . 3_675 121.7(8) ?
  V6 V5 Li3 1_665 . 2_775 67.9(6) ?
  V6 V5 Li4 1_665 . 3_675 119.4(6) ?
  V6 V5 Li4 1_665 . 3_775 48.8(4) ?
  V6 V5 Li5 1_665 . 1_665 94.5(5) ?
  V6 V5 Li6 1_665 . 2_665 64.7(7) ?
  V6 V5 Li6 1_665 . 2_675 135.7(4) ?
  V6 V5 O1 1_675 . 1_565 41.86(19) ?
  V6 V5 O2 1_675 . 1_565 130.5(3) ?
  V6 V5 O5 1_675 . 1_665 94.0(2) ?
  V6 V5 O8 1_675 . 3_675 44.5(3) ?
  V6 V5 O9 1_675 . 3_675 87.1(3) ?
  V6 V5 O10 1_675 . 2_665 138.8(3) ?
  V6 V5 Li1 1_675 . 2_665 115.1(6) ?
  V6 V5 Li1 1_675 . 2_775 50.4(4) ?
  V6 V5 Li2 1_675 . 3_665 137.9(3) ?
  V6 V5 Li2 1_675 . 3_675 60.5(5) ?
  V6 V5 Li3 1_675 . 2_775 91.0(5) ?
  V6 V5 Li4 1_675 . 3_675 84.6(4) ?
  V6 V5 Li4 1_675 . 3_775 92.7(3) ?
  V6 V5 Li5 1_675 . 1_665 65.2(4) ?
  V6 V5 Li6 1_675 . 2_665 119.4(6) ?
  V6 V5 Li6 1_675 . 2_675 44.1(3) ?
  O1 V5 O2 1_565 . 1_565 88.8(3) ?
  O1 V5 O5 1_565 . 1_665 92.8(4) ?
  O1 V5 O8 1_565 . 3_675 85.8(4) ?
  O1 V5 O9 1_565 . 3_675 81.8(4) ?
  O1 V5 O10 1_565 . 2_665 165.9(5) ?
  O1 V5 Li1 1_565 . 2_665 124.9(7) ?
  O1 V5 Li1 1_565 . 2_775 91.9(5) ?
  O1 V5 Li2 1_565 . 3_665 168.6(6) ?
  O1 V5 Li2 1_565 . 3_675 84.7(7) ?
  O1 V5 Li3 1_565 . 2_775 131.1(6) ?
  O1 V5 Li4 1_565 . 3_675 43.5(4) ?
  O1 V5 Li4 1_565 . 3_775 94.5(4) ?
  O1 V5 Li5 1_565 . 1_665 49.1(5) ?
  O1 V5 Li6 1_565 . 2_665 91.2(8) ?
  O1 V5 Li6 1_565 . 2_675 7.8(5) ?
  O2 V5 O5 1_565 . 1_665 91.5(3) ?
  O2 V5 O8 1_565 . 3_675 166.7(5) ?
  O2 V5 O9 1_565 . 3_675 80.7(4) ?
  O2 V5 O10 1_565 . 2_665 87.5(4) ?
  O2 V5 Li1 1_565 . 2_665 87.2(4) ?
  O2 V5 Li1 1_565 . 2_775 168.7(4) ?
  O2 V5 Li2 1_565 . 3_665 89.4(4) ?
  O2 V5 Li2 1_565 . 3_675 124.9(7) ?
  O2 V5 Li3 1_565 . 2_775 134.3(5) ?
  O2 V5 Li4 1_565 . 3_675 48.0(4) ?
  O2 V5 Li4 1_565 . 3_775 95.5(4) ?
  O2 V5 Li5 1_565 . 1_665 86.6(4) ?
  O2 V5 Li6 1_565 . 2_665 48.9(5) ?
  O2 V5 Li6 1_565 . 2_675 87.7(4) ?
  O5 V5 O8 1_665 . 3_675 100.9(4) ?
  O5 V5 O9 1_665 . 3_675 170.5(4) ?
  O5 V5 O10 1_665 . 2_665 101.0(5) ?
  O5 V5 Li1 1_665 . 2_665 142.3(7) ?
  O5 V5 Li1 1_665 . 2_775 99.7(4) ?
  O5 V5 Li2 1_665 . 3_665 98.6(6) ?
  O5 V5 Li2 1_665 . 3_675 143.3(7) ?
  O5 V5 Li3 1_665 . 2_775 105.4(5) ?
  O5 V5 Li4 1_665 . 3_675 80.6(7) ?
  O5 V5 Li4 1_665 . 3_775 4.3(4) ?
  O5 V5 Li5 1_665 . 1_665 43.9(5) ?
  O5 V5 Li6 1_665 . 2_665 42.6(5) ?
  O5 V5 Li6 1_665 . 2_675 85.1(5) ?
  O8 V5 O9 3_675 . 3_675 86.5(4) ?
  O8 V5 O10 3_675 . 2_665 94.8(4) ?
  O8 V5 Li1 3_675 . 2_665 86.0(5) ?
  O8 V5 Li1 3_675 . 2_775 6.1(6) ?
  O8 V5 Li2 3_675 . 3_665 93.5(4) ?
  O8 V5 Li2 3_675 . 3_675 42.5(7) ?
  O8 V5 Li3 3_675 . 2_775 46.7(6) ?
  O8 V5 Li4 3_675 . 3_675 129.1(5) ?
  O8 V5 Li4 3_675 . 3_775 97.1(4) ?
  O8 V5 Li5 3_675 . 1_665 98.9(4) ?
  O8 V5 Li6 3_675 . 2_665 143.2(5) ?
  O8 V5 Li6 3_675 . 2_675 88.6(4) ?
  O9 V5 O10 3_675 . 2_665 84.2(6) ?
  O9 V5 Li1 3_675 . 2_665 43.4(7) ?
  O9 V5 Li1 3_675 . 2_775 88.2(4) ?
  O9 V5 Li2 3_675 . 3_665 86.8(7) ?
  O9 V5 Li2 3_675 . 3_675 44.3(7) ?
  O9 V5 Li3 3_675 . 2_775 83.9(5) ?
  O9 V5 Li4 3_675 . 3_675 90.1(7) ?
  O9 V5 Li4 3_675 . 3_775 174.6(5) ?
  O9 V5 Li5 3_675 . 1_665 129.5(6) ?
  O9 V5 Li6 3_675 . 2_665 129.3(5) ?
  O9 V5 Li6 3_675 . 2_675 89.2(5) ?
  O10 V5 Li1 2_665 . 2_665 41.3(8) ?
  O10 V5 Li1 2_665 . 2_775 89.1(5) ?
  O10 V5 Li2 2_665 . 3_665 3.0(7) ?
  O10 V5 Li2 2_665 . 3_675 86.3(8) ?
  O10 V5 Li3 2_665 . 2_775 48.1(6) ?
  O10 V5 Li4 2_665 . 3_675 135.4(5) ?
  O10 V5 Li4 2_665 . 3_775 99.4(6) ?
  O10 V5 Li5 2_665 . 1_665 144.1(7) ?
  O10 V5 Li6 2_665 . 2_665 96.6(8) ?
  O10 V5 Li6 2_665 . 2_675 172.4(5) ?
  Li1 V5 Li1 2_665 . 2_775 83.2(4) ?
  Li1 V5 Li2 2_665 . 3_665 43.8(9) ?
  Li1 V5 Li2 2_665 . 3_675 54.8(7) ?
  Li1 V5 Li3 2_665 . 2_775 53.7(5) ?
  Li1 V5 Li4 2_665 . 3_675 123.4(7) ?
  Li1 V5 Li4 2_665 . 3_775 140.6(7) ?
  Li1 V5 Li5 2_665 . 1_665 171.4(6) ?
  Li1 V5 Li6 2_665 . 2_665 124.3(7) ?
  Li1 V5 Li6 2_665 . 2_675 132.5(7) ?
  Li1 V5 Li2 2_775 . 3_665 87.8(5) ?
  Li1 V5 Li2 2_775 . 3_675 44.0(8) ?
  Li1 V5 Li3 2_775 . 2_775 41.0(6) ?
  Li1 V5 Li4 2_775 . 3_675 135.0(6) ?
  Li1 V5 Li4 2_775 . 3_775 95.7(5) ?
  Li1 V5 Li5 2_775 . 1_665 102.3(4) ?
  Li1 V5 Li6 2_775 . 2_665 142.3(5) ?
  Li1 V5 Li6 2_775 . 2_675 94.5(5) ?
  Li2 V5 Li2 3_665 . 3_675 87.1(8) ?
  Li2 V5 Li3 3_665 . 2_775 46.9(6) ?
  Li2 V5 Li4 3_665 . 3_675 137.0(5) ?
  Li2 V5 Li4 3_665 . 3_775 96.9(7) ?
  Li2 V5 Li5 3_665 . 1_665 142.0(7) ?
  Li2 V5 Li6 3_665 . 2_665 96.1(8) ?
  Li2 V5 Li6 3_665 . 2_675 175.4(6) ?
  Li2 V5 Li3 3_675 . 2_775 53.9(10) ?
  Li2 V5 Li4 3_675 . 3_675 118.9(10) ?
  Li2 V5 Li4 3_675 . 3_775 139.5(7) ?
  Li2 V5 Li5 3_675 . 1_665 125.4(7) ?
  Li2 V5 Li6 3_675 . 2_665 172.8(10) ?
  Li2 V5 Li6 3_675 . 2_675 91.6(8) ?
  Li3 V5 Li4 2_775 . 3_675 172.8(8) ?
  Li3 V5 Li4 2_775 . 3_775 101.4(6) ?
  Li3 V5 Li5 2_775 . 1_665 134.4(4) ?
  Li3 V5 Li6 2_775 . 2_665 132.4(10) ?
  Li3 V5 Li6 2_775 . 2_675 134.9(6) ?
  Li4 V5 Li4 3_675 . 3_775 84.6(7) ?
  Li4 V5 Li5 3_675 . 1_665 48.2(6) ?
  Li4 V5 Li6 3_675 . 2_665 54.8(9) ?
  Li4 V5 Li6 3_675 . 2_675 40.5(5) ?
  Li4 V5 Li5 3_775 . 1_665 46.1(6) ?
  Li4 V5 Li6 3_775 . 2_665 46.6(5) ?
  Li4 V5 Li6 3_775 . 2_675 86.9(5) ?
  Li5 V5 Li6 1_665 . 2_665 54.3(7) ?
  Li5 V5 Li6 1_665 . 2_675 41.3(6) ?
  Li6 V5 Li6 2_665 . 2_675 84.6(8) ?
  V4 V6 V4 1_445 . 1_545 111.00(10) ?
  V4 V6 V4 1_445 . . 124.26(15) ?
  V4 V6 V5 1_445 . 1_435 61.25(7) ?
  V4 V6 V5 1_445 . 1_445 64.98(9) ?
  V4 V6 V5 1_445 . 1_545 170.44(15) ?
  V4 V6 O1 1_445 . 1_445 40.8(3) ?
  V4 V6 O2 1_445 . . 131.0(2) ?
  V4 V6 O5 1_445 . . 94.4(3) ?
  V4 V6 O8 1_445 . 3_555 86.3(3) ?
  V4 V6 O9 1_445 . 3_665 139.1(4) ?
  V4 V6 O10 1_445 . 2_555 46.4(3) ?
  V4 V6 Li1 1_445 . 2_555 49.4(3) ?
  V4 V6 Li1 1_445 . 2_655 115.5(3) ?
  V4 V6 Li2 1_445 . 3_555 60.6(7) ?
  V4 V6 Li2 1_445 . 3_665 137.0(5) ?
  V4 V6 Li3 1_445 . 2_655 86.9(2) ?
  V4 V6 Li3 1_445 . 2_665 92.7(3) ?
  V4 V6 Li4 1_445 . 3_555 47.4(4) ?
  V4 V6 Li4 1_445 . 3_665 122.2(5) ?
  V4 V6 Li5 1_445 . 1_545 83.7(3) ?
  V4 V6 Li5 1_445 . . 90.4(2) ?
  V4 V6 Li6 1_445 . 2_555 63.1(4) ?
  V4 V6 Li6 1_445 . 2_655 130.3(3) ?
  V4 V6 V4 1_545 . . 124.74(11) ?
  V4 V6 V5 1_545 . 1_435 49.75(8) ?
  V4 V6 V5 1_545 . 1_445 175.96(10) ?
  V4 V6 V5 1_545 . 1_545 59.44(8) ?
  V4 V6 O1 1_545 . 1_445 83.3(3) ?
  V4 V6 O2 1_545 . . 41.2(3) ?
  V4 V6 O5 1_545 . . 130.9(3) ?
  V4 V6 O8 1_545 . 3_555 41.4(3) ?
  V4 V6 O9 1_545 . 3_665 86.9(5) ?
  V4 V6 O10 1_545 . 2_555 128.6(5) ?
  V4 V6 Li1 1_545 . 2_555 127.0(5) ?
  V4 V6 Li1 1_545 . 2_655 60.7(6) ?
  V4 V6 Li2 1_545 . 3_555 83.8(9) ?
  V4 V6 Li2 1_545 . 3_665 90.9(7) ?
  V4 V6 Li3 1_545 . 2_655 45.2(3) ?
  V4 V6 Li3 1_545 . 2_665 116.3(6) ?
  V4 V6 Li4 1_545 . 3_555 83.5(5) ?
  V4 V6 Li4 1_545 . 3_665 88.7(6) ?
  V4 V6 Li5 1_545 . 1_545 59.5(4) ?
  V4 V6 Li5 1_545 . . 135.7(3) ?
  V4 V6 Li6 1_545 . 2_555 114.1(8) ?
  V4 V6 Li6 1_545 . 2_655 47.4(5) ?
  V4 V6 V5 . . 1_435 174.48(15) ?
  V4 V6 V5 . . 1_445 59.28(10) ?
  V4 V6 V5 . . 1_545 65.30(8) ?
  V4 V6 O1 . . 1_445 140.5(3) ?
  V4 V6 O2 . . . 95.2(2) ?
  V4 V6 O5 . . . 50.0(2) ?
  V4 V6 O8 . . 3_555 135.9(2) ?
  V4 V6 O9 . . 3_665 51.7(4) ?
  V4 V6 O10 . . 2_555 93.0(5) ?
  V4 V6 Li1 . . 2_555 92.1(4) ?
  V4 V6 Li1 . . 2_655 92.9(5) ?
  V4 V6 Li2 . . 3_555 121.6(6) ?
  V4 V6 Li2 . . 3_665 48.6(5) ?
  V4 V6 Li3 . . 2_655 131.9(3) ?
  V4 V6 Li3 . . 2_665 64.1(4) ?
  V4 V6 Li4 . . 3_555 134.3(4) ?
  V4 V6 Li4 . . 3_665 63.6(4) ?
  V4 V6 Li5 . . 1_545 123.4(3) ?
  V4 V6 Li5 . . . 50.4(2) ?
  V4 V6 Li6 . . 2_555 92.4(7) ?
  V4 V6 Li6 . . 2_655 91.8(5) ?
  V5 V6 V5 1_435 . 1_445 126.22(10) ?
  V5 V6 V5 1_435 . 1_545 109.19(13) ?
  V5 V6 O1 1_435 . 1_445 43.3(3) ?
  V5 V6 O2 1_435 . . 80.2(2) ?
  V5 V6 O5 1_435 . . 132.6(2) ?
  V5 V6 O8 1_435 . 3_555 40.8(2) ?
  V5 V6 O9 1_435 . 3_665 124.6(4) ?
  V5 V6 O10 1_435 . 2_555 91.3(5) ?
  V5 V6 Li1 1_435 . 2_555 91.9(4) ?
  V5 V6 Li1 1_435 . 2_655 83.8(5) ?
  V5 V6 Li2 1_435 . 3_555 59.8(6) ?
  V5 V6 Li2 1_435 . 3_665 127.8(5) ?
  V5 V6 Li3 1_435 . 2_655 45.2(3) ?
  V5 V6 Li3 1_435 . 2_665 117.0(5) ?
  V5 V6 Li4 1_435 . 3_555 48.7(4) ?
  V5 V6 Li4 1_435 . 3_665 114.5(4) ?
  V5 V6 Li5 1_435 . 1_545 55.4(3) ?
  V5 V6 Li5 1_435 . . 132.7(2) ?
  V5 V6 Li6 1_435 . 2_555 90.7(7) ?
  V5 V6 Li6 1_435 . 2_655 83.9(5) ?
  V5 V6 V5 1_445 . 1_545 124.58(11) ?
  V5 V6 O1 1_445 . 1_445 93.3(3) ?
  V5 V6 O2 1_445 . . 141.4(3) ?
  V5 V6 O5 1_445 . . 51.2(3) ?
  V5 V6 O8 1_445 . 3_555 136.1(3) ?
  V5 V6 O9 1_445 . 3_665 96.1(5) ?
  V5 V6 O10 1_445 . 2_555 48.7(5) ?
  V5 V6 Li1 1_445 . 2_555 50.5(4) ?
  V5 V6 Li1 1_445 . 2_655 120.3(6) ?
  V5 V6 Li2 1_445 . 3_555 93.7(9) ?
  V5 V6 Li2 1_445 . 3_665 92.1(7) ?
  V5 V6 Li3 1_445 . 2_655 132.6(3) ?
  V5 V6 Li3 1_445 . 2_665 64.5(5) ?
  V5 V6 Li4 1_445 . 3_555 93.5(5) ?
  V5 V6 Li4 1_445 . 3_665 93.8(7) ?
  V5 V6 Li5 1_445 . 1_545 119.2(4) ?
  V5 V6 Li5 1_445 . . 46.2(3) ?
  V5 V6 Li6 1_445 . 2_555 64.8(8) ?
  V5 V6 Li6 1_445 . 2_655 135.1(5) ?
  V5 V6 O1 1_545 . 1_445 132.8(3) ?
  V5 V6 O2 1_545 . . 42.5(2) ?
  V5 V6 O5 1_545 . . 92.8(3) ?
  V5 V6 O8 1_545 . 3_555 85.6(3) ?
  V5 V6 O9 1_545 . 3_665 44.9(4) ?
  V5 V6 O10 1_545 . 2_555 138.1(3) ?
  V5 V6 Li1 1_545 . 2_555 134.8(3) ?
  V5 V6 Li1 1_545 . 2_655 60.9(4) ?
  V5 V6 Li2 1_545 . 3_555 115.5(8) ?
  V5 V6 Li2 1_545 . 3_665 47.6(6) ?
  V5 V6 Li3 1_545 . 2_655 85.5(3) ?
  V5 V6 Li3 1_545 . 2_665 91.8(4) ?
  V5 V6 Li4 1_545 . 3_555 127.4(5) ?
  V5 V6 Li4 1_545 . 3_665 60.5(6) ?
  V5 V6 Li5 1_545 . 1_545 90.8(3) ?
  V5 V6 Li5 1_545 . . 97.1(2) ?
  V5 V6 Li6 1_545 . 2_555 119.6(4) ?
  V5 V6 Li6 1_545 . 2_655 44.3(3) ?
  O1 V6 O2 1_445 . . 90.5(4) ?
  O1 V6 O5 1_445 . . 91.0(3) ?
  O1 V6 O8 1_445 . 3_555 83.7(4) ?
  O1 V6 O9 1_445 . 3_665 167.9(5) ?
  O1 V6 O10 1_445 . 2_555 87.1(4) ?
  O1 V6 Li1 1_445 . 2_555 90.0(4) ?
  O1 V6 Li1 1_445 . 2_655 126.5(6) ?
  O1 V6 Li2 1_445 . 3_555 85.1(5) ?
  O1 V6 Li2 1_445 . 3_665 170.8(5) ?
  O1 V6 Li3 1_445 . 2_655 87.5(4) ?
  O1 V6 Li3 1_445 . 2_665 132.8(4) ?
  O1 V6 Li4 1_445 . 3_555 8.7(4) ?
  O1 V6 Li4 1_445 . 3_665 93.5(4) ?
  O1 V6 Li5 1_445 . 1_545 42.9(4) ?
  O1 V6 Li5 1_445 . . 90.1(4) ?
  O1 V6 Li6 1_445 . 2_555 48.4(7) ?
  O1 V6 Li6 1_445 . 2_655 89.5(4) ?
  O2 V6 O5 . . . 90.3(4) ?
  O2 V6 O8 . . 3_555 82.5(4) ?
  O2 V6 O9 . . 3_665 86.9(5) ?
  O2 V6 O10 . . 2_555 169.8(6) ?
  O2 V6 Li1 . . 2_555 168.0(5) ?
  O2 V6 Li1 . . 2_655 86.7(6) ?
  O2 V6 Li2 . . 3_555 124.9(10) ?
  O2 V6 Li2 . . 3_665 90.0(6) ?
  O2 V6 Li3 . . 2_655 85.9(4) ?
  O2 V6 Li3 . . 2_665 133.4(5) ?
  O2 V6 Li4 . . 3_555 84.9(5) ?
  O2 V6 Li4 . . 3_665 47.6(7) ?
  O2 V6 Li5 . . 1_545 48.4(4) ?
  O2 V6 Li5 . . . 95.4(4) ?
  O2 V6 Li6 . . 2_555 90.4(7) ?
  O2 V6 Li6 . . 2_655 6.5(5) ?
  O5 V6 O8 . . 3_555 171.0(4) ?
  O5 V6 O9 . . 3_665 100.8(4) ?
  O5 V6 O10 . . 2_555 99.6(6) ?
  O5 V6 Li1 . . 2_555 101.7(5) ?
  O5 V6 Li1 . . 2_655 142.4(5) ?
  O5 V6 Li2 . . 3_555 144.5(10) ?
  O5 V6 Li2 . . 3_665 98.2(5) ?
  O5 V6 Li3 . . 2_655 176.0(5) ?
  O5 V6 Li3 . . 2_665 103.1(6) ?
  O5 V6 Li4 . . 3_555 84.4(4) ?
  O5 V6 Li4 . . 3_665 42.8(7) ?
  O5 V6 Li5 . . 1_545 83.8(4) ?
  O5 V6 Li5 . . . 5.1(4) ?
  O5 V6 Li6 . . 2_555 42.6(7) ?
  O5 V6 Li6 . . 2_655 83.9(6) ?
  O8 V6 O9 3_555 . 3_665 84.2(4) ?
  O8 V6 O10 3_555 . 2_555 87.3(6) ?
  O8 V6 Li1 3_555 . 2_555 85.6(5) ?
  O8 V6 Li1 3_555 . 2_655 43.0(6) ?
  O8 V6 Li2 3_555 . 3_555 42.4(10) ?
  O8 V6 Li2 3_555 . 3_665 87.3(6) ?
  O8 V6 Li3 3_555 . 2_655 5.2(4) ?
  O8 V6 Li3 3_555 . 2_665 85.8(6) ?
  O8 V6 Li4 3_555 . 3_555 89.6(4) ?
  O8 V6 Li4 3_555 . 3_665 130.1(7) ?
  O8 V6 Li5 3_555 . 1_545 87.4(5) ?
  O8 V6 Li5 3_555 . . 173.4(3) ?
  O8 V6 Li6 3_555 . 2_555 131.6(8) ?
  O8 V6 Li6 3_555 . 2_655 88.8(6) ?
  O9 V6 O10 3_665 . 2_555 93.3(5) ?
  O9 V6 Li1 3_665 . 2_555 90.1(5) ?
  O9 V6 Li1 3_665 . 2_655 41.5(6) ?
  O9 V6 Li2 3_665 . 3_555 86.7(6) ?
  O9 V6 Li2 3_665 . 3_665 4.0(9) ?
  O9 V6 Li3 3_665 . 2_655 80.5(4) ?
  O9 V6 Li3 3_665 . 2_665 47.0(6) ?
  O9 V6 Li4 3_665 . 3_555 170.3(7) ?
  O9 V6 Li4 3_665 . 3_665 93.5(5) ?
  O9 V6 Li5 3_665 . 1_545 135.3(6) ?
  O9 V6 Li5 3_665 . . 101.9(4) ?
  O9 V6 Li6 3_665 . 2_555 143.4(7) ?
  O9 V6 Li6 3_665 . 2_655 89.2(5) ?
  O10 V6 Li1 2_555 . 2_555 3.5(4) ?
  O10 V6 Li1 2_555 . 2_655 86.7(6) ?
  O10 V6 Li2 2_555 . 3_555 45.0(11) ?
  O10 V6 Li2 2_555 . 3_665 90.8(6) ?
  O10 V6 Li3 2_555 . 2_655 84.0(6) ?
  O10 V6 Li3 2_555 . 2_665 46.4(4) ?
  O10 V6 Li4 2_555 . 3_555 93.8(5) ?
  O10 V6 Li4 2_555 . 3_665 142.4(8) ?
  O10 V6 Li5 2_555 . 1_545 130.1(4) ?
  O10 V6 Li5 2_555 . . 94.5(6) ?
  O10 V6 Li6 2_555 . 2_555 95.4(6) ?
  O10 V6 Li6 2_555 . 2_655 175.1(7) ?
  Li1 V6 Li1 2_555 . 2_655 83.4(6) ?
  Li1 V6 Li2 2_555 . 3_555 43.2(10) ?
  Li1 V6 Li2 2_555 . 3_665 87.7(6) ?
  Li1 V6 Li3 2_555 . 2_655 82.1(5) ?
  Li1 V6 Li3 2_555 . 2_665 43.3(4) ?
  Li1 V6 Li4 2_555 . 3_555 96.8(5) ?
  Li1 V6 Li4 2_555 . 3_665 144.3(8) ?
  Li1 V6 Li5 2_555 . 1_545 132.9(4) ?
  Li1 V6 Li5 2_555 . . 96.6(5) ?
  Li1 V6 Li6 2_555 . 2_555 98.9(6) ?
  Li1 V6 Li6 2_555 . 2_655 174.4(7) ?
  Li1 V6 Li2 2_655 . 3_555 55.0(8) ?
  Li1 V6 Li2 2_655 . 3_665 44.4(7) ?
  Li1 V6 Li3 2_655 . 2_655 39.0(5) ?
  Li1 V6 Li3 2_655 . 2_665 55.7(8) ?
  Li1 V6 Li4 2_655 . 3_555 132.5(6) ?
  Li1 V6 Li4 2_655 . 3_665 121.3(7) ?
  Li1 V6 Li5 2_655 . 1_545 120.1(7) ?
  Li1 V6 Li5 2_655 . . 143.3(5) ?
  Li1 V6 Li6 2_655 . 2_555 174.2(10) ?
  Li1 V6 Li6 2_655 . 2_655 92.4(6) ?
  Li2 V6 Li2 3_555 . 3_665 87.1(5) ?
  Li2 V6 Li3 3_555 . 2_655 39.1(10) ?
  Li2 V6 Li3 3_555 . 2_665 57.6(7) ?
  Li2 V6 Li4 3_555 . 3_555 93.8(5) ?
  Li2 V6 Li4 3_555 . 3_665 172.5(11) ?
  Li2 V6 Li5 3_555 . 1_545 115.0(7) ?
  Li2 V6 Li5 3_555 . . 139.4(10) ?
  Li2 V6 Li6 3_555 . 2_555 123.6(8) ?
  Li2 V6 Li6 3_555 . 2_655 131.2(11) ?
  Li2 V6 Li3 3_665 . 2_655 83.3(5) ?
  Li2 V6 Li3 3_665 . 2_665 44.4(6) ?
  Li2 V6 Li4 3_665 . 3_555 174.3(9) ?
  Li2 V6 Li4 3_665 . 3_665 93.6(5) ?
  Li2 V6 Li5 3_665 . 1_545 138.4(7) ?
  Li2 V6 Li5 3_665 . . 99.0(5) ?
  Li2 V6 Li6 3_665 . 2_555 140.8(8) ?
  Li2 V6 Li6 3_665 . 2_655 91.9(6) ?
  Li3 V6 Li3 2_655 . 2_665 80.6(6) ?
  Li3 V6 Li4 2_655 . 3_555 93.8(4) ?
  Li3 V6 Li4 2_655 . 3_665 133.5(7) ?
  Li3 V6 Li5 2_655 . 1_545 92.6(5) ?
  Li3 V6 Li5 2_655 . . 177.3(3) ?
  Li3 V6 Li6 2_655 . 2_555 135.8(8) ?
  Li3 V6 Li6 2_655 . 2_655 92.3(6) ?
  Li3 V6 Li4 2_665 . 3_555 140.1(5) ?
  Li3 V6 Li4 2_665 . 3_665 127.2(6) ?
  Li3 V6 Li5 2_665 . 1_545 172.5(6) ?
  Li3 V6 Li5 2_665 . . 100.1(6) ?
  Li3 V6 Li6 2_665 . 2_555 129.2(9) ?
  Li3 V6 Li6 2_665 . 2_655 136.2(4) ?
  Li4 V6 Li4 3_555 . 3_665 84.8(5) ?
  Li4 V6 Li5 3_555 . 1_545 36.5(6) ?
  Li4 V6 Li5 3_555 . . 84.1(4) ?
  Li4 V6 Li6 3_555 . 2_555 42.0(8) ?
  Li4 V6 Li6 3_555 . 2_655 83.2(6) ?
  Li4 V6 Li5 3_665 . 1_545 60.1(5) ?
  Li4 V6 Li5 3_665 . . 47.9(7) ?
  Li4 V6 Li6 3_665 . 2_555 59.3(7) ?
  Li4 V6 Li6 3_665 . 2_655 41.3(8) ?
  Li5 V6 Li5 1_545 . . 86.6(5) ?
  Li5 V6 Li6 1_545 . 2_555 54.6(9) ?
  Li5 V6 Li6 1_545 . 2_655 46.7(4) ?
  Li5 V6 Li6 . . 2_555 42.0(8) ?
  Li5 V6 Li6 . . 2_655 89.0(6) ?
  Li6 V6 Li6 2_555 . 2_655 84.9(7) ?
  V4 O1 V5 . . 1_545 98.2(3) ?
  V4 O1 V6 . . 1_665 97.4(4) ?
  V4 O1 Li4 . . 3_665 94.7(9) ?
  V4 O1 Li5 . . 1_655 163.7(5) ?
  V4 O1 Li6 . . 2_665 96.0(9) ?
  V5 O1 V6 1_545 . 1_665 94.8(4) ?
  V5 O1 Li4 1_545 . 3_665 94.9(8) ?
  V5 O1 Li5 1_545 . 1_655 85.1(7) ?
  V5 O1 Li6 1_545 . 2_665 164.9(10) ?
  V6 O1 Li4 1_665 . 3_665 163.2(7) ?
  V6 O1 Li5 1_665 . 1_655 98.2(5) ?
  V6 O1 Li6 1_665 . 2_665 88.6(7) ?
  Li4 O1 Li5 3_665 . 1_655 69.0(10) ?
  Li4 O1 Li6 3_665 . 2_665 78.6(10) ?
  Li5 O1 Li6 1_655 . 2_665 79.8(10) ?
  V4 O2 V5 1_545 . 1_545 95.1(4) ?
  V4 O2 V6 1_545 . . 96.6(3) ?
  V4 O2 Li4 1_545 . 3_665 169.3(8) ?
  V4 O2 Li5 1_545 . 1_545 88.8(6) ?
  V4 O2 Li6 1_545 . 2_655 95.1(11) ?
  V5 O2 V6 1_545 . . 96.3(4) ?
  V5 O2 Li4 1_545 . 3_665 90.2(6) ?
  V5 O2 Li5 1_545 . 1_545 170.3(6) ?
  V5 O2 Li6 1_545 . 2_655 86.6(7) ?
  V6 O2 Li4 . . 3_665 92.1(10) ?
  V6 O2 Li5 . . 1_545 92.1(6) ?
  V6 O2 Li6 . . 2_655 167.6(11) ?
  Li4 O2 Li5 3_665 . 1_545 84.5(8) ?
  Li4 O2 Li6 3_665 . 2_655 75.9(13) ?
  Li5 O2 Li6 1_545 . 2_655 84.2(8) ?
  V1 O3 V2 . . . 91.8(3) ?
  V1 O3 V3 . . . 79.3(4) ?
  V1 O3 Li1 . . 2_665 175.0(9) ?
  V1 O3 Li2 . . 3_665 88.2(11) ?
  V1 O3 Li3 . . 2_665 92.4(9) ?
  V1 O3 Vx3 . . 2_665 89.9(4) ?
  V2 O3 V3 . . . 97.2(4) ?
  V2 O3 Li1 . . 2_665 92.4(9) ?
  V2 O3 Li2 . . 3_665 173.1(8) ?
  V2 O3 Li3 . . 2_665 85.0(7) ?
  V2 O3 Vx3 . . 2_665 95.1(4) ?
  V3 O3 Li1 . . 2_665 97.6(7) ?
  V3 O3 Li2 . . 3_665 89.6(8) ?
  V3 O3 Li3 . . 2_665 171.5(11) ?
  V3 O3 Vx3 . . 2_665 10.7(3) ?
  Li1 O3 Li2 2_665 . 3_665 87.9(13) ?
  Li1 O3 Li3 2_665 . 2_665 90.5(11) ?
  Li1 O3 Vx3 2_665 . 2_665 87.2(7) ?
  Li2 O3 Li3 3_665 . 2_665 88.1(10) ?
  Li2 O3 Vx3 3_665 . 2_665 91.8(8) ?
  Li3 O3 Vx3 2_665 . 2_665 177.7(10) ?
  V1 O4 V2 . . 1_655 82.2(5) ?
  V1 O4 V3 . . 1_545 96.0(4) ?
  V1 O4 Li1 . . 2_655 92.5(8) ?
  V1 O4 Li2 . . 3_665 88.0(12) ?
  V1 O4 Li3 . . 2_765 171.7(12) ?
  V1 O4 Vx3 . . 2_655 93.8(4) ?
  V2 O4 V3 1_655 . 1_545 95.3(4) ?
  V2 O4 Li1 1_655 . 2_655 174.3(12) ?
  V2 O4 Li2 1_655 . 3_665 91.7(8) ?
  V2 O4 Li3 1_655 . 2_765 92.3(6) ?
  V2 O4 Vx3 1_655 . 2_655 86.9(4) ?
  V3 O4 Li1 1_545 . 2_655 87.3(10) ?
  V3 O4 Li2 1_545 . 3_665 172.4(9) ?
  V3 O4 Li3 1_545 . 2_765 90.7(11) ?
  V3 O4 Vx3 1_545 . 2_655 8.5(2) ?
  Li1 O4 Li2 2_655 . 3_665 86.0(11) ?
  Li1 O4 Li3 2_655 . 2_765 92.7(10) ?
  Li1 O4 Vx3 2_655 . 2_655 95.7(11) ?
  Li2 O4 Li3 3_665 . 2_765 85.9(14) ?
  Li2 O4 Vx3 3_665 . 2_655 177.5(11) ?
  Li3 O4 Vx3 2_765 . 2_655 92.1(11) ?
  V4 O5 V5 . . 1_445 77.9(3) ?
  V4 O5 V6 . . . 80.4(3) ?
  V4 O5 Li4 . . 3_665 94.2(7) ?
  V4 O5 Li5 . . . 99.9(6) ?
  V4 O5 Li6 . . 2_555 172.0(7) ?
  V5 O5 V6 1_445 . . 78.1(3) ?
  V5 O5 Li4 1_445 . 3_665 171.7(8) ?
  V5 O5 Li5 1_445 . . 91.9(7) ?
  V5 O5 Li6 1_445 . 2_555 94.7(8) ?
  V6 O5 Li4 . . 3_665 98.0(9) ?
  V6 O5 Li5 . . . 169.7(8) ?
  V6 O5 Li6 . . 2_555 95.1(10) ?
  Li4 O5 Li5 3_665 . . 92.2(10) ?
  Li4 O5 Li6 3_665 . 2_555 92.9(10) ?
  Li5 O5 Li6 . . 2_555 83.3(12) ?
  V1 O6 V2 1_665 . 1_655 94.8(5) ?
  V1 O6 V3 1_665 . . 95.3(5) ?
  V1 O6 Li1 1_665 . 2_765 87.7(7) ?
  V1 O6 Li2 1_665 . 3_665 173.3(8) ?
  V1 O6 Li3 1_665 . 2_775 85.8(7) ?
  V1 O6 Vx3 1_665 . 2_665 86.7(5) ?
  V2 O6 V3 1_655 . . 81.1(4) ?
  V2 O6 Li1 1_655 . 2_765 90.8(11) ?
  V2 O6 Li2 1_655 . 3_665 89.1(10) ?
  V2 O6 Li3 1_655 . 2_775 175.5(10) ?
  V2 O6 Vx3 1_655 . 2_665 92.5(5) ?
  V3 O6 Li1 . . 2_765 171.6(12) ?
  V3 O6 Li2 . . 3_665 90.7(11) ?
  V3 O6 Li3 . . 2_775 94.4(10) ?
  V3 O6 Vx3 . . 2_665 13.8(3) ?
  Li1 O6 Li2 2_765 . 3_665 86.7(13) ?
  Li1 O6 Li3 2_765 . 2_775 93.6(11) ?
  Li1 O6 Vx3 2_765 . 2_665 173.7(10) ?
  Li2 O6 Li3 3_665 . 2_775 90.7(12) ?
  Li2 O6 Vx3 3_665 . 2_665 98.6(12) ?
  Li3 O6 Vx3 2_775 . 2_665 83.1(10) ?
  V1 O7 V2 3_564 . 3_564 92.3(4) ?
  V1 O7 V3 3_564 . 3_574 92.6(4) ?
  V1 O7 Li4 3_564 . 1_565 177.5(7) ?
  V1 O7 Li5 3_564 . 2_664 90.4(6) ?
  V1 O7 Li6 3_564 . 3_564 95.8(8) ?
  V1 O7 Vx3 3_564 . 1_565 94.0(4) ?
  V2 O7 V3 3_564 . 3_574 92.2(3) ?
  V2 O7 Li4 3_564 . 1_565 89.5(8) ?
  V2 O7 Li5 3_564 . 2_664 88.8(7) ?
  V2 O7 Li6 3_564 . 3_564 171.9(8) ?
  V2 O7 Vx3 3_564 . 1_565 81.2(4) ?
  V3 O7 Li4 3_574 . 1_565 89.0(8) ?
  V3 O7 Li5 3_574 . 2_664 176.7(6) ?
  V3 O7 Li6 3_574 . 3_564 87.6(11) ?
  V3 O7 Vx3 3_574 . 1_565 11.0(3) ?
  Li4 O7 Li5 1_565 . 2_664 87.9(10) ?
  Li4 O7 Li6 1_565 . 3_564 82.4(10) ?
  Li4 O7 Vx3 1_565 . 1_565 88.0(8) ?
  Li5 O7 Li6 2_664 . 3_564 91.0(11) ?
  Li5 O7 Vx3 2_664 . 1_565 169.3(8) ?
  Li6 O7 Vx3 3_564 . 1_565 98.3(11) ?
  V4 O8 V5 2_664 . 2_764 79.2(3) ?
  V4 O8 V6 2_664 . 2_554 93.6(4) ?
  V4 O8 Li1 2_664 . 3_564 97.0(8) ?
  V4 O8 Li2 2_664 . . 172.2(8) ?
  V4 O8 Li3 2_664 . 3_564 93.5(7) ?
  V5 O8 V6 2_764 . 2_554 94.7(4) ?
  V5 O8 Li1 2_764 . 3_564 168.4(6) ?
  V5 O8 Li2 2_764 . . 97.0(10) ?
  V5 O8 Li3 2_764 . 3_564 93.6(8) ?
  V6 O8 Li1 2_554 . 3_564 96.4(6) ?
  V6 O8 Li2 2_554 . . 93.4(6) ?
  V6 O8 Li3 2_554 . 3_564 169.9(6) ?
  Li1 O8 Li2 3_564 . . 85.4(11) ?
  Li1 O8 Li3 3_564 . 3_564 75.6(10) ?
  Li2 O8 Li3 . . 3_564 79.9(8) ?
  V4 O9 V5 2_654 . 2_764 93.2(4) ?
  V4 O9 V6 2_654 . 2_654 79.9(4) ?
  V4 O9 Li1 2_654 . 3_664 172.3(7) ?
  V4 O9 Li2 2_654 . . 94.1(7) ?
  V4 O9 Li3 2_654 . 3_554 89.5(6) ?
  V5 O9 V6 2_764 . 2_654 95.3(4) ?
  V5 O9 Li1 2_764 . 3_664 94.1(8) ?
  V5 O9 Li2 2_764 . . 89.9(9) ?
  V5 O9 Li3 2_764 . 3_554 169.8(10) ?
  V6 O9 Li1 2_654 . 3_664 102.1(9) ?
  V6 O9 Li2 2_654 . . 172.2(8) ?
  V6 O9 Li3 2_654 . 3_554 94.9(9) ?
  Li1 O9 Li2 3_664 . . 83.3(10) ?
  Li1 O9 Li3 3_664 . 3_554 83.0(8) ?
  Li2 O9 Li3 . . 3_554 80.0(11) ?
  V4 O10 V5 3_564 . 3_564 93.7(4) ?
  V4 O10 V6 3_564 . 3_554 92.4(4) ?
  V4 O10 Li1 3_564 . . 93.2(8) ?
  V4 O10 Li2 3_564 . 2_555 89.4(12) ?
  V4 O10 Li3 3_564 . 1_545 170.4(7) ?
  V5 O10 V6 3_564 . 3_554 80.6(4) ?
  V5 O10 Li1 3_564 . . 102.6(8) ?
  V5 O10 Li2 3_564 . 2_555 174.3(11) ?
  V5 O10 Li3 3_564 . 1_545 93.4(9) ?
  V6 O10 Li1 3_554 . . 173.3(7) ?
  V6 O10 Li2 3_554 . 2_555 94.5(7) ?
  V6 O10 Li3 3_554 . 1_545 95.1(6) ?
  Li1 O10 Li2 . . 2_555 82.0(9) ?
  Li1 O10 Li3 . . 1_545 78.9(8) ?
  Li2 O10 Li3 2_555 . 1_545 84.2(12) ?
  V1 O11 V2 3_664 . 3_564 96.2(4) ?
  V1 O11 V3 3_664 . 3_564 97.8(5) ?
  V1 O11 Li4 3_664 . . 94.4(10) ?
  V1 O11 Li5 3_664 . 2_664 169.2(10) ?
  V1 O11 Li6 3_664 . 3_664 96.0(11) ?
  V1 O11 Vx3 3_664 . . 87.2(5) ?
  V2 O11 V3 3_564 . 3_564 92.3(4) ?
  V2 O11 Li4 3_564 . . 168.1(10) ?
  V2 O11 Li5 3_564 . 2_664 93.6(10) ?
  V2 O11 Li6 3_564 . 3_664 87.9(10) ?
  V2 O11 Vx3 3_564 . . 100.5(5) ?
  V3 O11 Li4 3_564 . . 91.6(7) ?
  V3 O11 Li5 3_564 . 2_664 86.2(6) ?
  V3 O11 Li6 3_564 . 3_664 166.1(12) ?
  V3 O11 Vx3 3_564 . . 12.8(3) ?
  Li4 O11 Li5 . . 2_664 75.4(11) ?
  Li4 O11 Li6 . . 3_664 85.6(11) ?
  Li4 O11 Vx3 . . . 85.3(8) ?
  Li5 O11 Li6 2_664 . 3_664 79.9(12) ?
  Li5 O11 Vx3 2_664 . . 95.4(6) ?
  Li6 O11 Vx3 3_664 . . 170.6(9) ?
  V1 O12 V2 2_655 . 2_665 80.3(3) ?
  V1 O12 V3 2_655 . 2_655 80.3(4) ?
  V1 O12 Li4 2_655 . 3_665 90.7(9) ?
  V1 O12 Li5 2_655 . 1_545 98.1(8) ?
  V1 O12 Li6 2_655 . 2_555 172.3(10) ?
  V1 O12 Vx3 2_655 . 3_555 88.2(4) ?
  V2 O12 V3 2_665 . 2_655 80.1(4) ?
  V2 O12 Li4 2_665 . 3_665 89.2(7) ?
  V2 O12 Li5 2_665 . 1_545 171.9(6) ?
  V2 O12 Li6 2_665 . 2_555 92.7(11) ?
  V2 O12 Vx3 2_665 . 3_555 83.4(4) ?
  V3 O12 Li4 2_655 . 3_665 167.0(7) ?
  V3 O12 Li5 2_655 . 1_545 91.8(5) ?
  V3 O12 Li6 2_655 . 2_555 95.4(7) ?
  V3 O12 Vx3 2_655 . 3_555 8.2(2) ?
  Li4 O12 Li5 3_665 . 1_545 98.8(9) ?
  Li4 O12 Li6 3_665 . 2_555 92.4(12) ?
  Li4 O12 Vx3 3_665 . 3_555 172.7(9) ?
  Li5 O12 Li6 1_545 . 2_555 88.4(12) ?
  Li5 O12 Vx3 1_545 . 3_555 88.5(5) ?
  Li6 O12 Vx3 2_555 . 3_555 87.8(7) ?
  V1 Li1 V1 3_564 . 3_664 91.7(5) ?
  V1 Li1 V2 3_564 . 3_554 89.4(4) ?
  V1 Li1 V2 3_564 . 3_564 48.6(3) ?
  V1 Li1 V3 3_564 . 3_564 39.9(3) ?
  V1 Li1 V3 3_564 . 3_674 88.5(4) ?
  V1 Li1 V4 3_564 . 3_564 94.4(6) ?
  V1 Li1 V4 3_564 . 3_664 176.8(7) ?
  V1 Li1 V5 3_564 . 3_564 132.5(5) ?
  V1 Li1 V5 3_564 . 3_574 93.8(6) ?
  V1 Li1 V6 3_564 . 3_554 94.8(4) ?
  V1 Li1 V6 3_564 . 3_664 139.6(8) ?
  V1 Li1 O3 3_564 . 3_564 2.5(4) ?
  V1 Li1 O4 3_564 . 3_664 88.1(7) ?
  V1 Li1 O6 3_564 . 3_674 92.3(9) ?
  V1 Li1 O8 3_564 . 2_665 99.0(9) ?
  V1 Li1 O9 3_564 . 2_655 173.6(9) ?
  V1 Li1 O10 3_564 . . 96.5(7) ?
  V1 Li1 Li2 3_564 . 2_555 47.6(6) ?
  V1 Li1 Li2 3_564 . 2_655 137.0(7) ?
  V1 Li1 Li2 3_564 . 2_665 94.2(9) ?
  V1 Li1 Li3 3_564 . 1_545 90.0(6) ?
  V1 Li1 Li3 3_564 . . 46.7(5) ?
  V1 Li1 Li3 3_564 . 1_655 135.0(7) ?
  V1 Li1 Vx3 3_564 . . 49.1(4) ?
  V1 Li1 Vx3 3_564 . 1_665 93.7(4) ?
  V1 Li1 V2 3_664 . 3_554 40.9(3) ?
  V1 Li1 V2 3_664 . 3_564 63.4(4) ?
  V1 Li1 V3 3_664 . 3_564 64.4(4) ?
  V1 Li1 V3 3_664 . 3_674 48.8(3) ?
  V1 Li1 V4 3_664 . 3_564 173.8(8) ?
  V1 Li1 V4 3_664 . 3_664 91.4(6) ?
  V1 Li1 V5 3_664 . 3_564 119.6(9) ?
  V1 Li1 V5 3_664 . 3_574 141.2(6) ?
  V1 Li1 V6 3_664 . 3_554 134.3(8) ?
  V1 Li1 V6 3_664 . 3_664 118.2(6) ?
  V1 Li1 O3 3_664 . 3_564 91.3(7) ?
  V1 Li1 O4 3_664 . 3_664 43.4(5) ?
  V1 Li1 O6 3_664 . 3_674 47.2(6) ?
  V1 Li1 O8 3_664 . 2_665 138.8(7) ?
  V1 Li1 O9 3_664 . 2_655 94.7(9) ?
  V1 Li1 O10 3_664 . . 136.7(12) ?
  V1 Li1 Li2 3_664 . 2_555 124.7(7) ?
  V1 Li1 Li2 3_664 . 2_655 60.2(6) ?
  V1 Li1 Li2 3_664 . 2_665 95.1(6) ?
  V1 Li1 Li3 3_664 . 1_545 84.9(8) ?
  V1 Li1 Li3 3_664 . . 121.3(8) ?
  V1 Li1 Li3 3_664 . 1_655 57.6(5) ?
  V1 Li1 Vx3 3_664 . . 57.8(4) ?
  V1 Li1 Vx3 3_664 . 1_665 44.5(3) ?
  V2 Li1 V2 3_554 . 3_564 91.3(5) ?
  V2 Li1 V3 3_554 . 3_564 49.6(4) ?
  V2 Li1 V3 3_554 . 3_674 89.5(4) ?
  V2 Li1 V4 3_554 . 3_564 140.3(6) ?
  V2 Li1 V4 3_554 . 3_664 93.6(6) ?
  V2 Li1 V5 3_554 . 3_564 93.0(6) ?
  V2 Li1 V5 3_554 . 3_574 176.1(6) ?
  V2 Li1 V6 3_554 . 3_554 93.9(5) ?
  V2 Li1 V6 3_554 . 3_664 131.0(8) ?
  V2 Li1 O3 3_554 . 3_564 90.7(7) ?
  V2 Li1 O4 3_554 . 3_664 2.8(4) ?
  V2 Li1 O6 3_554 . 3_674 88.1(8) ?
  V2 Li1 O8 3_554 . 2_665 171.5(10) ?
  V2 Li1 O9 3_554 . 2_655 94.8(10) ?
  V2 Li1 O10 3_554 . . 96.6(8) ?
  V2 Li1 Li2 3_554 . 2_555 94.9(9) ?
  V2 Li1 Li2 3_554 . 2_655 47.8(5) ?
  V2 Li1 Li2 3_554 . 2_665 135.9(7) ?
  V2 Li1 Li3 3_554 . 1_545 44.1(5) ?
  V2 Li1 Li3 3_554 . . 135.8(7) ?
  V2 Li1 Li3 3_554 . 1_655 86.3(7) ?
  V2 Li1 Vx3 3_554 . . 40.3(4) ?
  V2 Li1 Vx3 3_554 . 1_665 85.3(4) ?
  V2 Li1 V3 3_564 . 3_564 63.1(4) ?
  V2 Li1 V3 3_564 . 3_674 40.0(2) ?
  V2 Li1 V4 3_564 . 3_564 120.3(9) ?
  V2 Li1 V4 3_564 . 3_664 132.5(5) ?
  V2 Li1 V5 3_564 . 3_564 175.6(8) ?
  V2 Li1 V5 3_564 . 3_574 92.6(7) ?
  V2 Li1 V6 3_564 . 3_554 143.0(7) ?
  V2 Li1 V6 3_564 . 3_664 119.3(7) ?
  V2 Li1 O3 3_564 . 3_564 46.4(5) ?
  V2 Li1 O4 3_564 . 3_664 92.3(7) ?
  V2 Li1 O6 3_564 . 3_674 43.8(7) ?
  V2 Li1 O8 3_564 . 2_665 94.9(9) ?
  V2 Li1 O9 3_564 . 2_655 135.9(7) ?
  V2 Li1 O10 3_564 . . 144.3(11) ?
  V2 Li1 Li2 3_564 . 2_555 95.8(9) ?
  V2 Li1 Li2 3_564 . 2_655 123.2(8) ?
  V2 Li1 Li2 3_564 . 2_665 60.5(6) ?
  V2 Li1 Li3 3_564 . 1_545 122.9(7) ?
  V2 Li1 Li3 3_564 . . 58.0(6) ?
  V2 Li1 Li3 3_564 . 1_655 86.7(6) ?
  V2 Li1 Vx3 3_564 . . 67.1(4) ?
  V2 Li1 Vx3 3_564 . 1_665 45.5(3) ?
  V3 Li1 V3 3_564 . 3_674 91.2(4) ?
  V3 Li1 V4 3_564 . 3_564 121.4(7) ?
  V3 Li1 V4 3_564 . 3_664 142.9(9) ?
  V3 Li1 V5 3_564 . 3_564 120.8(7) ?
  V3 Li1 V5 3_564 . 3_574 133.4(8) ?
  V3 Li1 V6 3_564 . 3_554 93.5(4) ?
  V3 Li1 V6 3_564 . 3_664 176.8(6) ?
  V3 Li1 O3 3_564 . 3_564 41.5(5) ?
  V3 Li1 O4 3_564 . 3_664 48.2(6) ?
  V3 Li1 O6 3_564 . 3_674 93.1(7) ?
  V3 Li1 O8 3_564 . 2_665 138.8(12) ?
  V3 Li1 O9 3_564 . 2_655 143.6(13) ?
  V3 Li1 O10 3_564 . . 96.6(6) ?
  V3 Li1 Li2 3_564 . 2_555 60.5(5) ?
  V3 Li1 Li2 3_564 . 2_655 97.0(8) ?
  V3 Li1 Li2 3_564 . 2_665 123.2(9) ?
  V3 Li1 Li3 3_564 . 1_545 60.5(5) ?
  V3 Li1 Li3 3_564 . . 86.7(7) ?
  V3 Li1 Li3 3_564 . 1_655 121.9(7) ?
  V3 Li1 Vx3 3_564 . . 9.3(2) ?
  V3 Li1 Vx3 3_564 . 1_665 92.5(4) ?
  V3 Li1 V4 3_674 . 3_564 130.1(7) ?
  V3 Li1 V4 3_674 . 3_664 92.8(4) ?
  V3 Li1 V5 3_674 . 3_564 138.9(6) ?
  V3 Li1 V5 3_674 . 3_574 93.0(5) ?
  V3 Li1 V6 3_674 . 3_554 175.3(5) ?
  V3 Li1 V6 3_674 . 3_664 91.9(4) ?
  V3 Li1 O3 3_674 . 3_564 86.4(7) ?
  V3 Li1 O4 3_674 . 3_664 91.9(6) ?
  V3 Li1 O6 3_674 . 3_674 4.0(7) ?
  V3 Li1 O8 3_674 . 2_665 91.6(6) ?
  V3 Li1 O9 3_674 . 2_655 96.4(6) ?
  V3 Li1 O10 3_674 . . 172.1(8) ?
  V3 Li1 Li2 3_674 . 2_555 135.7(10) ?
  V3 Li1 Li2 3_674 . 2_655 94.1(7) ?
  V3 Li1 Li2 3_674 . 2_665 46.8(4) ?
  V3 Li1 Li3 3_674 . 1_545 133.6(8) ?
  V3 Li1 Li3 3_674 . . 85.1(6) ?
  V3 Li1 Li3 3_674 . 1_655 46.7(4) ?
  V3 Li1 Vx3 3_674 . . 90.3(4) ?
  V3 Li1 Vx3 3_674 . 1_665 6.63(14) ?
  V4 Li1 V4 3_564 . 3_664 82.5(4) ?
  V4 Li1 V5 3_564 . 3_564 56.4(3) ?
  V4 Li1 V5 3_564 . 3_574 37.1(3) ?
  V4 Li1 V6 3_564 . 3_554 46.4(2) ?
  V4 Li1 V6 3_564 . 3_664 55.9(3) ?
  V4 Li1 O3 3_564 . 3_564 94.7(9) ?
  V4 Li1 O4 3_564 . 3_664 138.0(8) ?
  V4 Li1 O6 3_564 . 3_674 131.1(10) ?
  V4 Li1 O8 3_564 . 2_665 38.7(4) ?
  V4 Li1 O9 3_564 . 2_655 79.3(6) ?
  V4 Li1 O10 3_564 . . 43.7(5) ?
  V4 Li1 Li2 3_564 . 2_555 61.0(6) ?
  V4 Li1 Li2 3_564 . 2_655 115.4(7) ?
  V4 Li1 Li2 3_564 . 2_665 83.3(7) ?
  V4 Li1 Li3 3_564 . 1_545 96.3(6) ?
  V4 Li1 Li3 3_564 . . 62.8(6) ?
  V4 Li1 Li3 3_564 . 1_655 116.7(6) ?
  V4 Li1 Vx3 3_564 . . 127.8(6) ?
  V4 Li1 Vx3 3_564 . 1_665 133.6(6) ?
  V4 Li1 V5 3_664 . 3_564 46.1(3) ?
  V4 Li1 V5 3_664 . 3_574 83.2(3) ?
  V4 Li1 V6 3_664 . 3_554 83.7(4) ?
  V4 Li1 V6 3_664 . 3_664 37.4(3) ?
  V4 Li1 O3 3_664 . 3_564 175.6(11) ?
  V4 Li1 O4 3_664 . 3_664 94.7(10) ?
  V4 Li1 O6 3_664 . 3_674 89.2(8) ?
  V4 Li1 O8 3_664 . 2_665 78.0(6) ?
  V4 Li1 O9 3_664 . 2_655 3.7(3) ?
  V4 Li1 O10 3_664 . . 81.8(7) ?
  V4 Li1 Li2 3_664 . 2_555 130.6(7) ?
  V4 Li1 Li2 3_664 . 2_655 45.9(5) ?
  V4 Li1 Li2 3_664 . 2_665 84.6(7) ?
  V4 Li1 Li3 3_664 . 1_545 91.2(8) ?
  V4 Li1 Li3 3_664 . . 130.4(7) ?
  V4 Li1 Li3 3_664 . 1_655 46.7(4) ?
  V4 Li1 Vx3 3_664 . . 133.8(9) ?
  V4 Li1 Vx3 3_664 . 1_665 87.9(4) ?
  V5 Li1 V5 3_564 . 3_574 83.2(4) ?
  V5 Li1 V6 3_564 . 3_554 37.7(2) ?
  V5 Li1 V6 3_564 . 3_664 56.7(3) ?
  V5 Li1 O3 3_564 . 3_564 134.5(8) ?
  V5 Li1 O4 3_564 . 3_664 92.0(9) ?
  V5 Li1 O6 3_564 . 3_674 135.2(10) ?
  V5 Li1 O8 3_564 . 2_665 80.7(6) ?
  V5 Li1 O9 3_564 . 2_655 42.6(4) ?
  V5 Li1 O10 3_564 . . 36.1(5) ?
  V5 Li1 Li2 3_564 . 2_555 84.9(7) ?
  V5 Li1 Li2 3_564 . 2_655 59.5(6) ?
  V5 Li1 Li2 3_564 . 2_665 115.4(6) ?
  V5 Li1 Li3 3_564 . 1_545 61.3(5) ?
  V5 Li1 Li3 3_564 . . 119.0(7) ?
  V5 Li1 Li3 3_564 . 1_655 92.5(7) ?
  V5 Li1 Vx3 3_564 . . 117.0(7) ?
  V5 Li1 Vx3 3_564 . 1_665 133.8(6) ?
  V5 Li1 V6 3_574 . 3_554 83.5(4) ?
  V5 Li1 V6 3_574 . 3_664 45.8(3) ?
  V5 Li1 O3 3_574 . 3_564 92.5(10) ?
  V5 Li1 O4 3_574 . 3_664 174.8(8) ?
  V5 Li1 O6 3_574 . 3_674 94.2(8) ?
  V5 Li1 O8 3_574 . 2_665 5.4(4) ?
  V5 Li1 O9 3_574 . 2_655 81.8(7) ?
  V5 Li1 O10 3_574 . . 80.7(7) ?
  V5 Li1 Li2 3_574 . 2_555 85.5(9) ?
  V5 Li1 Li2 3_574 . 2_655 128.8(7) ?
  V5 Li1 Li2 3_574 . 2_665 46.2(5) ?
  V5 Li1 Li3 3_574 . 1_545 133.4(7) ?
  V5 Li1 Li3 3_574 . . 47.6(5) ?
  V5 Li1 Li3 3_574 . 1_655 93.1(6) ?
  V5 Li1 Vx3 3_574 . . 142.7(9) ?
  V5 Li1 Vx3 3_574 . 1_665 96.8(4) ?
  V6 Li1 V6 3_554 . 3_664 83.4(4) ?
  V6 Li1 O3 3_554 . 3_564 96.8(6) ?
  V6 Li1 O4 3_554 . 3_664 91.6(7) ?
  V6 Li1 O6 3_554 . 3_674 172.7(9) ?
  V6 Li1 O8 3_554 . 2_665 84.6(5) ?
  V6 Li1 O9 3_554 . 2_655 80.1(6) ?
  V6 Li1 O10 3_554 . . 3.2(3) ?
  V6 Li1 Li2 3_554 . 2_555 47.3(6) ?
  V6 Li1 Li2 3_554 . 2_655 85.8(7) ?
  V6 Li1 Li2 3_554 . 2_665 129.4(7) ?
  V6 Li1 Li3 3_554 . 1_545 50.0(4) ?
  V6 Li1 Li3 3_554 . . 94.7(6) ?
  V6 Li1 Li3 3_554 . 1_655 130.2(8) ?
  V6 Li1 Vx3 3_554 . . 94.4(4) ?
  V6 Li1 Vx3 3_554 . 1_665 171.5(7) ?
  V6 Li1 O3 3_664 . 3_564 138.2(12) ?
  V6 Li1 O4 3_664 . 3_664 132.2(12) ?
  V6 Li1 O6 3_664 . 3_674 90.0(6) ?
  V6 Li1 O8 3_664 . 2_665 40.6(4) ?
  V6 Li1 O9 3_664 . 2_655 36.4(5) ?
  V6 Li1 O10 3_664 . . 80.3(6) ?
  V6 Li1 Li2 3_664 . 2_555 116.6(7) ?
  V6 Li1 Li2 3_664 . 2_655 83.3(7) ?
  V6 Li1 Li2 3_664 . 2_665 59.0(5) ?
  V6 Li1 Li3 3_664 . 1_545 117.4(8) ?
  V6 Li1 Li3 3_664 . . 93.0(7) ?
  V6 Li1 Li3 3_664 . 1_655 60.9(4) ?
  V6 Li1 Vx3 3_664 . . 171.1(11) ?
  V6 Li1 Vx3 3_664 . 1_665 90.7(4) ?
  O3 Li1 O4 3_564 . 3_664 89.6(9) ?
  O3 Li1 O6 3_564 . 3_674 90.2(10) ?
  O3 Li1 O8 3_564 . 2_665 97.7(13) ?
  O3 Li1 O9 3_564 . 2_655 173.8(14) ?
  O3 Li1 O10 3_564 . . 98.5(9) ?
  O3 Li1 Li2 3_564 . 2_555 49.6(7) ?
  O3 Li1 Li2 3_564 . 2_655 138.5(11) ?
  O3 Li1 Li2 3_564 . 2_665 91.7(11) ?
  O3 Li1 Li3 3_564 . 1_545 92.4(8) ?
  O3 Li1 Li3 3_564 . . 45.2(7) ?
  O3 Li1 Li3 3_564 . 1_655 133.0(9) ?
  O3 Li1 Vx3 3_564 . . 50.6(5) ?
  O3 Li1 Vx3 3_564 . 1_665 91.6(7) ?
  O4 Li1 O6 3_664 . 3_674 90.6(10) ?
  O4 Li1 O8 3_664 . 2_665 172.1(13) ?
  O4 Li1 O9 3_664 . 2_655 95.8(13) ?
  O4 Li1 O10 3_664 . . 94.3(10) ?
  O4 Li1 Li2 3_664 . 2_555 92.3(10) ?
  O4 Li1 Li2 3_664 . 2_655 48.9(8) ?
  O4 Li1 Li2 3_664 . 2_665 138.5(9) ?
  O4 Li1 Li3 3_664 . 1_545 41.7(6) ?
  O4 Li1 Li3 3_664 . . 134.8(10) ?
  O4 Li1 Li3 3_664 . 1_655 88.9(10) ?
  O4 Li1 Vx3 3_664 . . 39.0(6) ?
  O4 Li1 Vx3 3_664 . 1_665 87.9(6) ?
  O6 Li1 O8 3_674 . 2_665 92.5(9) ?
  O6 Li1 O9 3_674 . 2_655 92.7(9) ?
  O6 Li1 O10 3_674 . . 170.1(11) ?
  O6 Li1 Li2 3_674 . 2_555 139.6(13) ?
  O6 Li1 Li2 3_674 . 2_655 90.4(11) ?
  O6 Li1 Li2 3_674 . 2_665 47.9(7) ?
  O6 Li1 Li3 3_674 . 1_545 132.1(12) ?
  O6 Li1 Li3 3_674 . . 88.8(11) ?
  O6 Li1 Li3 3_674 . 1_655 42.9(7) ?
  O6 Li1 Vx3 3_674 . . 91.6(7) ?
  O6 Li1 Vx3 3_674 . 1_665 3.1(7) ?
  O8 Li1 O9 2_665 . 2_655 76.7(7) ?
  O8 Li1 O10 2_665 . . 81.6(8) ?
  O8 Li1 Li2 2_665 . 2_555 90.2(11) ?
  O8 Li1 Li2 2_665 . 2_655 123.7(9) ?
  O8 Li1 Li2 2_665 . 2_665 44.8(6) ?
  O8 Li1 Li3 2_665 . 1_545 134.3(8) ?
  O8 Li1 Li3 2_665 . . 52.7(7) ?
  O8 Li1 Li3 2_665 . 1_655 88.4(7) ?
  O8 Li1 Vx3 2_665 . . 148.0(12) ?
  O8 Li1 Vx3 2_665 . 1_665 94.9(6) ?
  O9 Li1 O10 2_655 . . 78.2(8) ?
  O9 Li1 Li2 2_655 . 2_555 127.0(9) ?
  O9 Li1 Li2 2_655 . 2_655 47.0(8) ?
  O9 Li1 Li2 2_655 . 2_665 86.2(8) ?
  O9 Li1 Li3 2_655 . 1_545 89.7(10) ?
  O9 Li1 Li3 2_655 . . 129.3(10) ?
  O9 Li1 Li3 2_655 . 1_655 50.4(6) ?
  O9 Li1 Vx3 2_655 . . 134.7(13) ?
  O9 Li1 Vx3 2_655 . 1_665 91.5(6) ?
  O10 Li1 Li2 . . 2_555 48.9(7) ?
  O10 Li1 Li2 . . 2_655 86.4(10) ?
  O10 Li1 Li2 . . 2_665 126.4(10) ?
  O10 Li1 Li3 . . 1_545 52.8(7) ?
  O10 Li1 Li3 . . . 93.9(10) ?
  O10 Li1 Li3 . . 1_655 128.5(10) ?
  O10 Li1 Vx3 . . . 97.6(7) ?
  O10 Li1 Vx3 . . 1_665 169.6(9) ?
  Li2 Li1 Li2 2_555 . 2_655 120.9(13) ?
  Li2 Li1 Li2 2_555 . 2_665 119.4(15) ?
  Li2 Li1 Li3 2_555 . 1_545 63.7(11) ?
  Li2 Li1 Li3 2_555 . . 61.6(11) ?
  Li2 Li1 Li3 2_555 . 1_655 177.2(8) ?
  Li2 Li1 Vx3 2_555 . . 66.9(6) ?
  Li2 Li1 Vx3 2_555 . 1_665 141.2(9) ?
  Li2 Li1 Li2 2_655 . 2_665 118.3(10) ?
  Li2 Li1 Li3 2_655 . 1_545 58.1(9) ?
  Li2 Li1 Li3 2_655 . . 176.2(9) ?
  Li2 Li1 Li3 2_655 . 1_655 58.3(8) ?
  Li2 Li1 Vx3 2_655 . . 87.9(8) ?
  Li2 Li1 Vx3 2_655 . 1_665 87.5(7) ?
  Li2 Li1 Li3 2_665 . 1_545 175.8(11) ?
  Li2 Li1 Li3 2_665 . . 58.6(9) ?
  Li2 Li1 Li3 2_665 . 1_655 60.9(8) ?
  Li2 Li1 Vx3 2_665 . . 127.6(8) ?
  Li2 Li1 Vx3 2_665 . 1_665 50.6(5) ?
  Li3 Li1 Li3 1_545 . . 124.8(9) ?
  Li3 Li1 Li3 1_545 . 1_655 115.9(12) ?
  Li3 Li1 Vx3 1_545 . . 55.8(5) ?
  Li3 Li1 Vx3 1_545 . 1_665 129.3(8) ?
  Li3 Li1 Li3 . . 1_655 119.0(9) ?
  Li3 Li1 Vx3 . . . 95.8(8) ?
  Li3 Li1 Vx3 . . 1_665 91.7(7) ?
  Li3 Li1 Vx3 1_655 . . 115.3(8) ?
  Li3 Li1 Vx3 1_655 . 1_665 41.3(4) ?
  Vx3 Li1 Vx3 . . 1_665 90.5(5) ?
  V1 Li2 V1 2_554 . 2_654 84.6(4) ?
  V1 Li2 V2 2_554 . 2_654 89.0(3) ?
  V1 Li2 V2 2_554 . 2_664 45.4(5) ?
  V1 Li2 V3 2_554 . 2_654 44.0(5) ?
  V1 Li2 V3 2_554 . 2_764 89.5(4) ?
  V1 Li2 V4 2_554 . 2_654 136.9(8) ?
  V1 Li2 V4 2_554 . 2_664 93.5(8) ?
  V1 Li2 V5 2_554 . 2_654 89.9(6) ?
  V1 Li2 V5 2_554 . 2_764 132.3(10) ?
  V1 Li2 V6 2_554 . 2_554 90.6(9) ?
  V1 Li2 V6 2_554 . 2_654 176.3(5) ?
  V1 Li2 O3 2_554 . 2_654 85.6(7) ?
  V1 Li2 O4 2_554 . 2_654 86.1(9) ?
  V1 Li2 O6 2_554 . 2_654 3.4(6) ?
  V1 Li2 O8 2_554 . . 91.8(12) ?
  V1 Li2 O9 2_554 . . 177.9(11) ?
  V1 Li2 O10 2_554 . 3_554 91.2(11) ?
  V1 Li2 Li1 2_554 . 3_554 86.9(9) ?
  V1 Li2 Li1 2_554 . 3_564 42.6(5) ?
  V1 Li2 Li1 2_554 . 3_664 131.2(6) ?
  V1 Li2 Li3 2_554 . 3_454 41.5(6) ?
  V1 Li2 Li3 2_554 . 3_554 128.6(6) ?
  V1 Li2 Li3 2_554 . 3_564 85.8(9) ?
  V1 Li2 Vx3 2_554 . 3_554 41.0(4) ?
  V1 Li2 Vx3 2_554 . 3_664 85.4(4) ?
  V1 Li2 V2 2_654 . 2_654 43.8(3) ?
  V1 Li2 V2 2_654 . 2_664 52.6(3) ?
  V1 Li2 V3 2_654 . 2_654 51.5(3) ?
  V1 Li2 V3 2_654 . 2_764 45.9(3) ?
  V1 Li2 V4 2_654 . 2_654 122.4(13) ?
  V1 Li2 V4 2_654 . 2_664 136.5(6) ?
  V1 Li2 V5 2_654 . 2_654 137.4(6) ?
  V1 Li2 V5 2_654 . 2_764 126.5(10) ?
  V1 Li2 V6 2_654 . 2_554 173.8(9) ?
  V1 Li2 V6 2_654 . 2_654 97.4(10) ?
  V1 Li2 O3 2_654 . 2_654 43.7(5) ?
  V1 Li2 O4 2_654 . 2_654 43.8(6) ?
  V1 Li2 O6 2_654 . 2_654 81.3(5) ?
  V1 Li2 O8 2_654 . . 139.8(8) ?
  V1 Li2 O9 2_654 . . 97.3(13) ?
  V1 Li2 O10 2_654 . 3_554 135.3(10) ?
  V1 Li2 Li1 2_654 . 3_554 86.2(8) ?
  V1 Li2 Li1 2_654 . 3_564 112.3(8) ?
  V1 Li2 Li1 2_654 . 3_664 60.9(7) ?
  V1 Li2 Li3 2_654 . 3_454 110.4(6) ?
  V1 Li2 Li3 2_654 . 3_554 59.4(7) ?
  V1 Li2 Li3 2_654 . 3_564 86.6(7) ?
  V1 Li2 Vx3 2_654 . 3_554 58.9(3) ?
  V1 Li2 Vx3 2_654 . 3_664 44.6(3) ?
  V2 Li2 V2 2_654 . 2_664 85.0(4) ?
  V2 Li2 V3 2_654 . 2_654 45.5(4) ?
  V2 Li2 V3 2_654 . 2_764 89.4(5) ?
  V2 Li2 V4 2_654 . 2_654 90.5(7) ?
  V2 Li2 V4 2_654 . 2_664 177.5(9) ?
  V2 Li2 V5 2_654 . 2_654 94.0(4) ?
  V2 Li2 V5 2_654 . 2_764 138.7(11) ?
  V2 Li2 V6 2_654 . 2_554 132.2(5) ?
  V2 Li2 V6 2_654 . 2_654 90.4(7) ?
  V2 Li2 O3 2_654 . 2_654 3.4(5) ?
  V2 Li2 O4 2_654 . 2_654 87.6(8) ?
  V2 Li2 O6 2_654 . 2_654 86.2(7) ?
  V2 Li2 O8 2_654 . . 176.3(7) ?
  V2 Li2 O9 2_654 . . 92.9(11) ?
  V2 Li2 O10 2_654 . 3_554 91.7(7) ?
  V2 Li2 Li1 2_654 . 3_554 42.8(6) ?
  V2 Li2 Li1 2_654 . 3_564 131.5(7) ?
  V2 Li2 Li1 2_654 . 3_664 88.1(9) ?
  V2 Li2 Li3 2_654 . 3_454 86.4(6) ?
  V2 Li2 Li3 2_654 . 3_554 39.5(4) ?
  V2 Li2 Li3 2_654 . 3_564 130.5(8) ?
  V2 Li2 Vx3 2_654 . 3_554 48.1(4) ?
  V2 Li2 Vx3 2_654 . 3_664 88.5(5) ?
  V2 Li2 V3 2_664 . 2_654 51.8(3) ?
  V2 Li2 V3 2_664 . 2_764 44.3(3) ?
  V2 Li2 V4 2_664 . 2_654 175.0(13) ?
  V2 Li2 V4 2_664 . 2_664 96.9(7) ?
  V2 Li2 V5 2_664 . 2_654 135.3(10) ?
  V2 Li2 V5 2_664 . 2_764 121.9(7) ?
  V2 Li2 V6 2_664 . 2_554 125.7(13) ?
  V2 Li2 V6 2_664 . 2_654 138.1(9) ?
  V2 Li2 O3 2_664 . 2_654 82.7(5) ?
  V2 Li2 O4 2_664 . 2_654 40.8(5) ?
  V2 Li2 O6 2_664 . 2_654 43.4(5) ?
  V2 Li2 O8 2_664 . . 98.2(11) ?
  V2 Li2 O9 2_664 . . 135.5(11) ?
  V2 Li2 O10 2_664 . 3_554 136.5(15) ?
  V2 Li2 Li1 2_664 . 3_554 112.7(6) ?
  V2 Li2 Li1 2_664 . 3_564 59.8(7) ?
  V2 Li2 Li1 2_664 . 3_664 85.8(7) ?
  V2 Li2 Li3 2_664 . 3_454 86.4(9) ?
  V2 Li2 Li3 2_664 . 3_554 111.9(8) ?
  V2 Li2 Li3 2_664 . 3_564 57.5(5) ?
  V2 Li2 Vx3 2_664 . 3_554 56.5(3) ?
  V2 Li2 Vx3 2_664 . 3_664 40.1(3) ?
  V3 Li2 V3 2_654 . 2_764 84.3(3) ?
  V3 Li2 V4 2_654 . 2_654 125.6(7) ?
  V3 Li2 V4 2_654 . 2_664 137.0(12) ?
  V3 Li2 V5 2_654 . 2_654 97.6(6) ?
  V3 Li2 V5 2_654 . 2_764 173.7(9) ?
  V3 Li2 V6 2_654 . 2_554 122.3(11) ?
  V3 Li2 V6 2_654 . 2_654 135.8(11) ?
  V3 Li2 O3 2_654 . 2_654 42.1(4) ?
  V3 Li2 O4 2_654 . 2_654 80.6(5) ?
  V3 Li2 O6 2_654 . 2_654 40.9(6) ?
  V3 Li2 O8 2_654 . . 135.7(16) ?
  V3 Li2 O9 2_654 . . 138.0(15) ?
  V3 Li2 O10 2_654 . 3_554 97.0(8) ?
  V3 Li2 Li1 2_654 . 3_554 60.9(5) ?
  V3 Li2 Li1 2_654 . 3_564 86.0(9) ?
  V3 Li2 Li1 2_654 . 3_664 112.3(8) ?
  V3 Li2 Li3 2_654 . 3_454 58.9(6) ?
  V3 Li2 Li3 2_654 . 3_554 84.8(7) ?
  V3 Li2 Li3 2_654 . 3_564 109.3(7) ?
  V3 Li2 Vx3 2_654 . 3_554 7.65(16) ?
  V3 Li2 Vx3 2_654 . 3_664 80.7(3) ?
  V3 Li2 V4 2_764 . 2_654 133.6(10) ?
  V3 Li2 V4 2_764 . 2_664 90.7(4) ?
  V3 Li2 V5 2_764 . 2_654 176.5(8) ?
  V3 Li2 V5 2_764 . 2_764 90.7(5) ?
  V3 Li2 V6 2_764 . 2_554 138.3(7) ?
  V3 Li2 V6 2_764 . 2_654 94.1(6) ?
  V3 Li2 O3 2_764 . 2_654 89.6(7) ?
  V3 Li2 O4 2_764 . 2_654 3.8(4) ?
  V3 Li2 O6 2_764 . 2_654 87.7(6) ?
  V3 Li2 O8 2_764 . . 94.2(6) ?
  V3 Li2 O9 2_764 . . 91.4(9) ?
  V3 Li2 O10 2_764 . 3_554 178.7(7) ?
  V3 Li2 Li1 2_764 . 3_554 132.1(9) ?
  V3 Li2 Li1 2_764 . 3_564 86.9(6) ?
  V3 Li2 Li1 2_764 . 3_664 41.8(5) ?
  V3 Li2 Li3 2_764 . 3_454 130.8(8) ?
  V3 Li2 Li3 2_764 . 3_554 89.5(8) ?
  V3 Li2 Li3 2_764 . 3_564 41.4(6) ?
  V3 Li2 Vx3 2_764 . 3_554 91.4(3) ?
  V3 Li2 Vx3 2_764 . 3_664 4.21(13) ?
  V4 Li2 V4 2_654 . 2_664 87.5(3) ?
  V4 Li2 V5 2_654 . 2_654 47.2(3) ?
  V4 Li2 V5 2_654 . 2_764 60.8(3) ?
  V4 Li2 V6 2_654 . 2_554 59.2(3) ?
  V4 Li2 V6 2_654 . 2_654 39.5(4) ?
  V4 Li2 O3 2_654 . 2_654 92.9(10) ?
  V4 Li2 O4 2_654 . 2_654 137.0(15) ?
  V4 Li2 O6 2_654 . 2_654 138.6(11) ?
  V4 Li2 O8 2_654 . . 86.4(5) ?
  V4 Li2 O9 2_654 . . 42.3(4) ?
  V4 Li2 O10 2_654 . 3_554 45.7(6) ?
  V4 Li2 Li1 2_654 . 3_554 64.8(6) ?
  V4 Li2 Li1 2_654 . 3_564 125.2(9) ?
  V4 Li2 Li1 2_654 . 3_664 91.8(10) ?
  V4 Li2 Li3 2_654 . 3_454 95.5(6) ?
  V4 Li2 Li3 2_654 . 3_554 63.0(7) ?
  V4 Li2 Li3 2_654 . 3_564 124.9(7) ?
  V4 Li2 Vx3 2_654 . 3_554 121.5(6) ?
  V4 Li2 Vx3 2_654 . 3_664 137.7(11) ?
  V4 Li2 V5 2_664 . 2_654 85.9(5) ?
  V4 Li2 V5 2_664 . 2_764 38.8(3) ?
  V4 Li2 V6 2_664 . 2_554 47.7(3) ?
  V4 Li2 V6 2_664 . 2_654 87.1(3) ?
  V4 Li2 O3 2_664 . 2_654 179.0(14) ?
  V4 Li2 O4 2_664 . 2_654 92.7(8) ?
  V4 Li2 O6 2_664 . 2_654 96.3(12) ?
  V4 Li2 O8 2_664 . . 3.8(4) ?
  V4 Li2 O9 2_664 . . 84.6(6) ?
  V4 Li2 O10 2_664 . 3_554 88.1(8) ?
  V4 Li2 Li1 2_664 . 3_554 137.1(9) ?
  V4 Li2 Li1 2_664 . 3_564 51.0(5) ?
  V4 Li2 Li1 2_664 . 3_664 90.3(6) ?
  V4 Li2 Li3 2_664 . 3_454 95.3(10) ?
  V4 Li2 Li3 2_664 . 3_554 138.0(9) ?
  V4 Li2 Li3 2_664 . 3_564 50.0(6) ?
  V4 Li2 Vx3 2_664 . 3_554 134.4(12) ?
  V4 Li2 Vx3 2_664 . 3_664 91.9(4) ?
  V5 Li2 V5 2_654 . 2_764 87.1(3) ?
  V5 Li2 V6 2_654 . 2_554 38.2(2) ?
  V5 Li2 V6 2_654 . 2_654 86.5(4) ?
  V5 Li2 O3 2_654 . 2_654 93.8(6) ?
  V5 Li2 O4 2_654 . 2_654 175.6(16) ?
  V5 Li2 O6 2_654 . 2_654 91.8(9) ?
  V5 Li2 O8 2_654 . . 82.4(7) ?
  V5 Li2 O9 2_654 . . 89.2(5) ?
  V5 Li2 O10 2_654 . 3_554 2.7(7) ?
  V5 Li2 Li1 2_654 . 3_554 51.3(6) ?
  V5 Li2 Li1 2_654 . 3_564 90.3(9) ?
  V5 Li2 Li1 2_654 . 3_664 138.9(9) ?
  V5 Li2 Li3 2_654 . 3_454 49.0(5) ?
  V5 Li2 Li3 2_654 . 3_554 93.6(6) ?
  V5 Li2 Li3 2_654 . 3_564 135.1(10) ?
  V5 Li2 Vx3 2_654 . 3_554 90.3(5) ?
  V5 Li2 Vx3 2_654 . 3_664 174.6(11) ?
  V5 Li2 V6 2_764 . 2_554 59.7(3) ?
  V5 Li2 V6 2_764 . 2_654 48.4(4) ?
  V5 Li2 O3 2_764 . 2_654 142.1(16) ?
  V5 Li2 O4 2_764 . 2_654 94.3(7) ?
  V5 Li2 O6 2_764 . 2_654 135.1(15) ?
  V5 Li2 O8 2_764 . . 40.6(4) ?
  V5 Li2 O9 2_764 . . 45.8(5) ?
  V5 Li2 O10 2_764 . 3_554 87.9(5) ?
  V5 Li2 Li1 2_764 . 3_554 125.4(8) ?
  V5 Li2 Li1 2_764 . 3_564 89.8(8) ?
  V5 Li2 Li1 2_764 . 3_664 65.7(6) ?
  V5 Li2 Li3 2_764 . 3_454 122.8(10) ?
  V5 Li2 Li3 2_764 . 3_554 99.1(10) ?
  V5 Li2 Li3 2_764 . 3_564 64.4(5) ?
  V5 Li2 Vx3 2_764 . 3_554 172.9(14) ?
  V5 Li2 Vx3 2_764 . 3_664 94.2(5) ?
  V6 Li2 V6 2_554 . 2_654 87.1(4) ?
  V6 Li2 O3 2_554 . 2_654 132.0(8) ?
  V6 Li2 O4 2_554 . 2_654 140.0(12) ?
  V6 Li2 O6 2_554 . 2_654 93.8(13) ?
  V6 Li2 O8 2_554 . . 44.2(5) ?
  V6 Li2 O9 2_554 . . 87.5(5) ?
  V6 Li2 O10 2_554 . 3_554 40.5(6) ?
  V6 Li2 Li1 2_554 . 3_554 89.5(7) ?
  V6 Li2 Li1 2_554 . 3_564 66.0(8) ?
  V6 Li2 Li1 2_554 . 3_664 125.3(7) ?
  V6 Li2 Li3 2_554 . 3_454 63.4(7) ?
  V6 Li2 Li3 2_554 . 3_554 121.6(7) ?
  V6 Li2 Li3 2_554 . 3_564 97.1(9) ?
  V6 Li2 Vx3 2_554 . 3_554 114.8(10) ?
  V6 Li2 Vx3 2_554 . 3_664 139.1(8) ?
  V6 Li2 O3 2_654 . 2_654 93.8(12) ?
  V6 Li2 O4 2_654 . 2_654 97.5(11) ?
  V6 Li2 O6 2_654 . 2_654 176.1(10) ?
  V6 Li2 O8 2_654 . . 88.5(7) ?
  V6 Li2 O9 2_654 . . 3.8(4) ?
  V6 Li2 O10 2_654 . 3_554 85.2(9) ?
  V6 Li2 Li1 2_654 . 3_554 90.2(10) ?
  V6 Li2 Li1 2_654 . 3_564 138.2(6) ?
  V6 Li2 Li1 2_654 . 3_664 52.4(7) ?
  V6 Li2 Li3 2_654 . 3_454 134.9(6) ?
  V6 Li2 Li3 2_654 . 3_554 51.0(6) ?
  V6 Li2 Li3 2_654 . 3_564 97.3(9) ?
  V6 Li2 Vx3 2_654 . 3_554 138.0(10) ?
  V6 Li2 Vx3 2_654 . 3_664 98.2(7) ?
  O3 Li2 O4 2_654 . 2_654 87.5(9) ?
  O3 Li2 O6 2_654 . 2_654 82.8(8) ?
  O3 Li2 O8 2_654 . . 175.5(16) ?
  O3 Li2 O9 2_654 . . 96.3(15) ?
  O3 Li2 O10 2_654 . 3_554 91.6(8) ?
  O3 Li2 Li1 2_654 . 3_554 42.6(6) ?
  O3 Li2 Li1 2_654 . 3_564 128.1(11) ?
  O3 Li2 Li1 2_654 . 3_664 90.5(13) ?
  O3 Li2 Li3 2_654 . 3_454 83.8(8) ?
  O3 Li2 Li3 2_654 . 3_554 43.0(8) ?
  O3 Li2 Li3 2_654 . 3_564 130.2(9) ?
  O3 Li2 Vx3 2_654 . 3_554 44.7(5) ?
  O3 Li2 Vx3 2_654 . 3_664 88.3(7) ?
  O4 Li2 O6 2_654 . 2_654 84.2(8) ?
  O4 Li2 O8 2_654 . . 96.1(9) ?
  O4 Li2 O9 2_654 . . 94.8(13) ?
  O4 Li2 O10 2_654 . 3_554 177.2(16) ?
  O4 Li2 Li1 2_654 . 3_554 130.0(11) ?
  O4 Li2 Li1 2_654 . 3_564 85.7(11) ?
  O4 Li2 Li1 2_654 . 3_664 45.1(8) ?
  O4 Li2 Li3 2_654 . 3_454 127.2(12) ?
  O4 Li2 Li3 2_654 . 3_554 90.2(13) ?
  O4 Li2 Li3 2_654 . 3_564 42.9(7) ?
  O4 Li2 Vx3 2_654 . 3_554 87.7(5) ?
  O4 Li2 Vx3 2_654 . 3_664 1.1(7) ?
  O6 Li2 O8 2_654 . . 94.8(16) ?
  O6 Li2 O9 2_654 . . 178.7(15) ?
  O6 Li2 O10 2_654 . 3_554 93.1(13) ?
  O6 Li2 Li1 2_654 . 3_554 86.0(10) ?
  O6 Li2 Li1 2_654 . 3_564 45.3(9) ?
  O6 Li2 Li1 2_654 . 3_664 129.2(8) ?
  O6 Li2 Li3 2_654 . 3_454 43.1(7) ?
  O6 Li2 Li3 2_654 . 3_554 125.7(10) ?
  O6 Li2 Li3 2_654 . 3_564 86.3(12) ?
  O6 Li2 Vx3 2_654 . 3_554 38.3(6) ?
  O6 Li2 Vx3 2_654 . 3_664 83.5(6) ?
  O8 Li2 O9 . . . 86.2(7) ?
  O8 Li2 O10 . . 3_554 84.7(9) ?
  O8 Li2 Li1 . . 3_554 133.6(11) ?
  O8 Li2 Li1 . . 3_564 49.7(9) ?
  O8 Li2 Li1 . . 3_664 94.0(9) ?
  O8 Li2 Li3 . . 3_454 91.8(14) ?
  O8 Li2 Li3 . . 3_554 139.5(12) ?
  O8 Li2 Li3 . . 3_564 53.2(7) ?
  O8 Li2 Vx3 . . 3_554 132.5(16) ?
  O8 Li2 Vx3 . . 3_664 95.2(6) ?
  O9 Li2 O10 . . 3_554 87.9(9) ?
  O9 Li2 Li1 . . 3_554 94.0(12) ?
  O9 Li2 Li1 . . 3_564 135.6(9) ?
  O9 Li2 Li1 . . 3_664 49.7(8) ?
  O9 Li2 Li3 . . 3_454 137.8(8) ?
  O9 Li2 Li3 . . 3_554 53.3(10) ?
  O9 Li2 Li3 . . 3_564 93.5(10) ?
  O9 Li2 Vx3 . . 3_554 140.8(14) ?
  O9 Li2 Vx3 . . 3_664 95.5(9) ?
  O10 Li2 Li1 3_554 . 3_554 49.1(7) ?
  O10 Li2 Li1 3_554 . 3_564 92.8(14) ?
  O10 Li2 Li1 3_554 . 3_664 137.5(14) ?
  O10 Li2 Li3 3_554 . 3_454 50.1(8) ?
  O10 Li2 Li3 3_554 . 3_554 90.9(11) ?
  O10 Li2 Li3 3_554 . 3_564 137.6(14) ?
  O10 Li2 Vx3 3_554 . 3_554 89.8(7) ?
  O10 Li2 Vx3 3_554 . 3_664 176.6(15) ?
  Li1 Li2 Li1 3_554 . 3_564 119.4(14) ?
  Li1 Li2 Li1 3_554 . 3_664 120.9(16) ?
  Li1 Li2 Li3 3_554 . 3_454 58.3(10) ?
  Li1 Li2 Li3 3_554 . 3_554 57.7(10) ?
  Li1 Li2 Li3 3_554 . 3_564 170.2(8) ?
  Li1 Li2 Vx3 3_554 . 3_554 56.8(6) ?
  Li1 Li2 Vx3 3_554 . 3_664 130.7(8) ?
  Li1 Li2 Li1 3_564 . 3_664 118.3(9) ?
  Li1 Li2 Li3 3_564 . 3_454 61.1(10) ?
  Li1 Li2 Li3 3_564 . 3_554 170.4(7) ?
  Li1 Li2 Li3 3_564 . 3_564 57.8(10) ?
  Li1 Li2 Vx3 3_564 . 3_554 83.6(9) ?
  Li1 Li2 Vx3 3_564 . 3_664 84.5(6) ?
  Li1 Li2 Li3 3_664 . 3_454 170.9(7) ?
  Li1 Li2 Li3 3_664 . 3_554 63.3(11) ?
  Li1 Li2 Li3 3_664 . 3_564 60.6(10) ?
  Li1 Li2 Vx3 3_664 . 3_554 119.8(8) ?
  Li1 Li2 Vx3 3_664 . 3_664 45.9(5) ?
  Li3 Li2 Li3 3_454 . 3_554 115.6(9) ?
  Li3 Li2 Li3 3_454 . 3_564 118.5(15) ?
  Li3 Li2 Vx3 3_454 . 3_554 51.4(5) ?
  Li3 Li2 Vx3 3_454 . 3_664 126.6(8) ?
  Li3 Li2 Li3 3_554 . 3_564 123.3(14) ?
  Li3 Li2 Vx3 3_554 . 3_554 87.6(7) ?
  Li3 Li2 Vx3 3_554 . 3_664 91.4(8) ?
  Li3 Li2 Vx3 3_564 . 3_554 113.6(8) ?
  Li3 Li2 Vx3 3_564 . 3_664 42.1(5) ?
  Vx3 Li2 Vx3 3_554 . 3_664 87.7(3) ?
  V1 Li3 V1 3_564 . 3_674 93.3(4) ?
  V1 Li3 V2 3_564 . 3_464 48.9(4) ?
  V1 Li3 V2 3_564 . 3_564 63.7(3) ?
  V1 Li3 V3 3_564 . 3_564 40.4(3) ?
  V1 Li3 V3 3_564 . 3_574 62.7(4) ?
  V1 Li3 V4 3_564 . 3_564 122.5(6) ?
  V1 Li3 V5 3_564 . 3_574 168.9(6) ?
  V1 Li3 V6 3_564 . 3_564 122.7(7) ?
  V1 Li3 V6 3_564 . 3_664 136.6(8) ?
  V1 Li3 O3 3_564 . 3_564 44.6(5) ?
  V1 Li3 O4 3_564 . 3_674 92.9(6) ?
  V1 Li3 O6 3_564 . 3_574 48.5(5) ?
  V1 Li3 O8 3_564 . 2_665 139.7(11) ?
  V1 Li3 O9 3_564 . 2_555 93.6(6) ?
  V1 Li3 O10 3_564 . 1_565 139.8(12) ?
  V1 Li3 Li1 3_564 . 1_455 59.8(5) ?
  V1 Li3 Li1 3_564 . . 88.8(7) ?
  V1 Li3 Li1 3_564 . 1_565 123.4(8) ?
  V1 Li3 Li2 3_564 . 2_555 61.0(4) ?
  V1 Li3 Li2 3_564 . 2_565 94.6(8) ?
  V1 Li3 Li2 3_564 . 2_665 127.6(9) ?
  V1 Li3 Vx3 3_564 . . 45.8(3) ?
  V1 Li3 Vx3 3_564 . 1_565 61.5(4) ?
  V1 Li3 V2 3_674 . 3_464 90.5(4) ?
  V1 Li3 V2 3_674 . 3_564 41.5(2) ?
  V1 Li3 V3 3_674 . 3_564 92.7(4) ?
  V1 Li3 V3 3_674 . 3_574 52.0(3) ?
  V1 Li3 V4 3_674 . 3_564 134.7(6) ?
  V1 Li3 V5 3_674 . 3_574 97.8(4) ?
  V1 Li3 V6 3_674 . 3_564 134.5(6) ?
  V1 Li3 V6 3_674 . 3_664 91.8(4) ?
  V1 Li3 O3 3_674 . 3_564 91.4(6) ?
  V1 Li3 O4 3_674 . 3_674 4.3(7) ?
  V1 Li3 O6 3_674 . 3_574 92.7(6) ?
  V1 Li3 O8 3_674 . 2_665 95.0(6) ?
  V1 Li3 O9 3_674 . 2_555 172.5(7) ?
  V1 Li3 O10 3_674 . 1_565 96.2(6) ?
  V1 Li3 Li1 3_674 . 1_455 136.2(8) ?
  V1 Li3 Li1 3_674 . . 91.6(7) ?
  V1 Li3 Li1 3_674 . 1_565 48.4(5) ?
  V1 Li3 Li2 3_674 . 2_555 140.4(9) ?
  V1 Li3 Li2 3_674 . 2_565 94.6(7) ?
  V1 Li3 Li2 3_674 . 2_665 48.1(6) ?
  V1 Li3 Vx3 3_674 . . 91.5(4) ?
  V1 Li3 Vx3 3_674 . 1_565 45.7(3) ?
  V2 Li3 V2 3_464 . 3_564 91.4(4) ?
  V2 Li3 V3 3_464 . 3_564 89.3(3) ?
  V2 Li3 V3 3_464 . 3_574 38.5(3) ?
  V2 Li3 V4 3_464 . 3_564 133.3(6) ?
  V2 Li3 V5 3_464 . 3_574 130.2(8) ?
  V2 Li3 V6 3_464 . 3_564 93.8(6) ?
  V2 Li3 V6 3_464 . 3_664 173.9(6) ?
  V2 Li3 O3 3_464 . 3_564 93.4(7) ?
  V2 Li3 O4 3_464 . 3_674 87.0(9) ?
  V2 Li3 O6 3_464 . 3_574 2.2(4) ?
  V2 Li3 O8 3_464 . 2_665 169.2(9) ?
  V2 Li3 O9 3_464 . 2_555 91.9(7) ?
  V2 Li3 O10 3_464 . 1_565 91.9(9) ?
  V2 Li3 Li1 3_464 . 1_455 45.7(5) ?
  V2 Li3 Li1 3_464 . . 137.6(6) ?
  V2 Li3 Li1 3_464 . 1_565 86.2(8) ?
  V2 Li3 Li2 3_464 . 2_555 92.8(7) ?
  V2 Li3 Li2 3_464 . 2_565 46.1(4) ?
  V2 Li3 Li2 3_464 . 2_665 137.7(9) ?
  V2 Li3 Vx3 3_464 . . 94.6(3) ?
  V2 Li3 Vx3 3_464 . 1_565 45.0(4) ?
  V2 Li3 V3 3_564 . 3_564 51.2(3) ?
  V2 Li3 V3 3_564 . 3_574 64.7(3) ?
  V2 Li3 V4 3_564 . 3_564 128.5(10) ?
  V2 Li3 V5 3_564 . 3_574 125.9(7) ?
  V2 Li3 V6 3_564 . 3_564 173.5(7) ?
  V2 Li3 V6 3_564 . 3_664 94.1(7) ?
  V2 Li3 O3 3_564 . 3_564 50.0(5) ?
  V2 Li3 O4 3_564 . 3_674 44.2(5) ?
  V2 Li3 O6 3_564 . 3_574 92.9(7) ?
  V2 Li3 O8 3_564 . 2_665 98.9(9) ?
  V2 Li3 O9 3_564 . 2_555 145.5(10) ?
  V2 Li3 O10 3_564 . 1_565 137.5(7) ?
  V2 Li3 Li1 3_564 . 1_455 123.1(6) ?
  V2 Li3 Li1 3_564 . . 64.0(7) ?
  V2 Li3 Li1 3_564 . 1_565 89.8(6) ?
  V2 Li3 Li2 3_564 . 2_555 98.9(8) ?
  V2 Li3 Li2 3_564 . 2_565 123.2(8) ?
  V2 Li3 Li2 3_564 . 2_665 64.2(6) ?
  V2 Li3 Vx3 3_564 . . 50.1(4) ?
  V2 Li3 Vx3 3_564 . 1_565 56.4(3) ?
  V3 Li3 V3 3_564 . 3_574 92.9(4) ?
  V3 Li3 V4 3_564 . 3_564 98.0(6) ?
  V3 Li3 V5 3_564 . 3_574 138.7(8) ?
  V3 Li3 V6 3_564 . 3_564 132.6(5) ?
  V3 Li3 V6 3_564 . 3_664 96.3(6) ?
  V3 Li3 O3 3_564 . 3_564 4.3(5) ?
  V3 Li3 O4 3_564 . 3_674 95.1(8) ?
  V3 Li3 O6 3_564 . 3_574 88.9(6) ?
  V3 Li3 O8 3_564 . 2_665 99.8(9) ?
  V3 Li3 O9 3_564 . 2_555 94.5(7) ?
  V3 Li3 O10 3_564 . 1_565 171.1(6) ?
  V3 Li3 Li1 3_564 . 1_455 87.0(6) ?
  V3 Li3 Li1 3_564 . . 48.3(5) ?
  V3 Li3 Li1 3_564 . 1_565 140.6(7) ?
  V3 Li3 Li2 3_564 . 2_555 48.0(5) ?
  V3 Li3 Li2 3_564 . 2_565 134.8(7) ?
  V3 Li3 Li2 3_564 . 2_665 99.1(10) ?
  V3 Li3 Vx3 3_564 . . 5.42(13) ?
  V3 Li3 Vx3 3_564 . 1_565 87.7(4) ?
  V3 Li3 V4 3_574 . 3_564 166.6(10) ?
  V3 Li3 V5 3_574 . 3_574 124.7(7) ?
  V3 Li3 V6 3_574 . 3_564 117.8(9) ?
  V3 Li3 V6 3_574 . 3_664 143.0(5) ?
  V3 Li3 O3 3_574 . 3_564 95.3(6) ?
  V3 Li3 O4 3_574 . 3_674 48.5(7) ?
  V3 Li3 O6 3_574 . 3_574 40.8(5) ?
  V3 Li3 O8 3_574 . 2_665 145.3(7) ?
  V3 Li3 O9 3_574 . 2_555 129.7(11) ?
  V3 Li3 O10 3_574 . 1_565 93.6(9) ?
  V3 Li3 Li1 3_574 . 1_455 84.3(8) ?
  V3 Li3 Li1 3_574 . . 128.3(8) ?
  V3 Li3 Li1 3_574 . 1_565 60.8(6) ?
  V3 Li3 Li2 3_574 . 2_555 122.5(7) ?
  V3 Li3 Li2 3_574 . 2_565 58.8(6) ?
  V3 Li3 Li2 3_574 . 2_665 99.4(8) ?
  V3 Li3 Vx3 3_574 . . 96.3(4) ?
  V3 Li3 Vx3 3_574 . 1_565 8.4(2) ?
  V4 Li3 V5 3_564 . 3_574 48.3(2) ?
  V4 Li3 V6 3_564 . 3_564 48.8(2) ?
  V4 Li3 V6 3_564 . 3_664 43.5(3) ?
  V4 Li3 O3 3_564 . 3_564 96.0(9) ?
  V4 Li3 O4 3_564 . 3_674 137.4(10) ?
  V4 Li3 O6 3_564 . 3_574 131.2(9) ?
  V4 Li3 O8 3_564 . 2_665 39.9(3) ?
  V4 Li3 O9 3_564 . 2_555 41.8(4) ?
  V4 Li3 O10 3_564 . 1_565 74.8(5) ?
  V4 Li3 Li1 3_564 . 1_455 88.4(6) ?
  V4 Li3 Li1 3_564 . . 65.2(6) ?
  V4 Li3 Li1 3_564 . 1_565 113.2(6) ?
  V4 Li3 Li2 3_564 . 2_555 61.5(5) ?
  V4 Li3 Li2 3_564 . 2_565 107.8(6) ?
  V4 Li3 Li2 3_564 . 2_665 86.7(7) ?
  V4 Li3 Vx3 3_564 . . 95.1(6) ?
  V4 Li3 Vx3 3_564 . 1_565 174.2(10) ?
  V5 Li3 V6 3_574 . 3_564 47.6(2) ?
  V5 Li3 V6 3_574 . 3_664 43.8(3) ?
  V5 Li3 O3 3_574 . 3_564 135.0(12) ?
  V5 Li3 O4 3_574 . 3_674 98.1(6) ?
  V5 Li3 O6 3_574 . 3_574 130.0(11) ?
  V5 Li3 O8 3_574 . 2_665 39.7(4) ?
  V5 Li3 O9 3_574 . 2_555 75.3(4) ?
  V5 Li3 O10 3_574 . 1_565 38.5(4) ?
  V5 Li3 Li1 3_574 . 1_455 110.9(7) ?
  V5 Li3 Li1 3_574 . . 91.4(7) ?
  V5 Li3 Li1 3_574 . 1_565 65.0(5) ?
  V5 Li3 Li2 3_574 . 2_555 109.7(6) ?
  V5 Li3 Li2 3_574 . 2_565 84.2(6) ?
  V5 Li3 Li2 3_574 . 2_665 61.8(5) ?
  V5 Li3 Vx3 3_574 . . 133.9(8) ?
  V5 Li3 Vx3 3_574 . 1_565 127.2(7) ?
  V6 Li3 V6 3_564 . 3_664 80.6(3) ?
  V6 Li3 O3 3_564 . 3_564 133.3(7) ?
  V6 Li3 O4 3_564 . 3_674 132.3(9) ?
  V6 Li3 O6 3_564 . 3_574 92.4(9) ?
  V6 Li3 O8 3_564 . 2_665 75.7(5) ?
  V6 Li3 O9 3_564 . 2_555 38.2(5) ?
  V6 Li3 O10 3_564 . 1_565 38.5(4) ?
  V6 Li3 Li1 3_564 . 1_455 63.3(5) ?
  V6 Li3 Li1 3_564 . . 113.9(7) ?
  V6 Li3 Li1 3_564 . 1_565 86.7(7) ?
  V6 Li3 Li2 3_564 . 2_555 84.6(6) ?
  V6 Li3 Li2 3_564 . 2_565 59.0(5) ?
  V6 Li3 Li2 3_564 . 2_665 109.4(6) ?
  V6 Li3 Vx3 3_564 . . 133.1(5) ?
  V6 Li3 Vx3 3_564 . 1_565 125.9(10) ?
  V6 Li3 O3 3_664 . 3_564 92.2(9) ?
  V6 Li3 O4 3_664 . 3_674 94.9(9) ?
  V6 Li3 O6 3_664 . 3_574 173.0(9) ?
  V6 Li3 O8 3_664 . 2_665 4.9(4) ?
  V6 Li3 O9 3_664 . 2_555 85.2(6) ?
  V6 Li3 O10 3_664 . 1_565 82.2(6) ?
  V6 Li3 Li1 3_664 . 1_455 131.8(6) ?
  V6 Li3 Li1 3_664 . . 48.0(5) ?
  V6 Li3 Li1 3_664 . 1_565 91.0(6) ?
  V6 Li3 Li2 3_664 . 2_555 89.1(7) ?
  V6 Li3 Li2 3_664 . 2_565 128.0(5) ?
  V6 Li3 Li2 3_664 . 2_665 43.8(7) ?
  V6 Li3 Vx3 3_664 . . 91.0(5) ?
  V6 Li3 Vx3 3_664 . 1_565 137.5(6) ?
  O3 Li3 O4 3_564 . 3_674 94.1(9) ?
  O3 Li3 O6 3_564 . 3_574 93.1(8) ?
  O3 Li3 O8 3_564 . 2_665 95.8(12) ?
  O3 Li3 O9 3_564 . 2_555 95.6(8) ?
  O3 Li3 O10 3_564 . 1_565 170.7(10) ?
  O3 Li3 Li1 3_564 . 1_455 90.8(8) ?
  O3 Li3 Li1 3_564 . . 44.3(8) ?
  O3 Li3 Li1 3_564 . 1_565 139.8(9) ?
  O3 Li3 Li2 3_564 . 2_555 49.0(7) ?
  O3 Li3 Li2 3_564 . 2_565 139.0(10) ?
  O3 Li3 Li2 3_564 . 2_665 95.2(13) ?
  O3 Li3 Vx3 3_564 . . 1.2(5) ?
  O3 Li3 Vx3 3_564 . 1_565 89.7(6) ?
  O4 Li3 O6 3_674 . 3_574 89.2(10) ?
  O4 Li3 O8 3_674 . 2_665 97.9(10) ?
  O4 Li3 O9 3_674 . 2_555 170.3(13) ?
  O4 Li3 O10 3_674 . 1_565 93.8(9) ?
  O4 Li3 Li1 3_674 . 1_455 132.7(12) ?
  O4 Li3 Li1 3_674 . . 95.8(12) ?
  O4 Li3 Li1 3_674 . 1_565 45.6(7) ?
  O4 Li3 Li2 3_674 . 2_555 143.1(11) ?
  O4 Li3 Li2 3_674 . 2_565 90.4(11) ?
  O4 Li3 Li2 3_674 . 2_665 51.1(9) ?
  O4 Li3 Vx3 3_674 . . 94.2(8) ?
  O4 Li3 Vx3 3_674 . 1_565 42.6(6) ?
  O6 Li3 O8 3_574 . 2_665 168.1(12) ?
  O6 Li3 O9 3_574 . 2_555 89.7(9) ?
  O6 Li3 O10 3_574 . 1_565 91.9(12) ?
  O6 Li3 Li1 3_574 . 1_455 43.5(7) ?
  O6 Li3 Li1 3_574 . . 137.2(9) ?
  O6 Li3 Li1 3_574 . 1_565 87.9(10) ?
  O6 Li3 Li2 3_574 . 2_555 91.0(8) ?
  O6 Li3 Li2 3_574 . 2_565 46.2(8) ?
  O6 Li3 Li2 3_574 . 2_665 139.9(10) ?
  O6 Li3 Vx3 3_574 . . 94.3(7) ?
  O6 Li3 Vx3 3_574 . 1_565 47.1(5) ?
  O8 Li3 O9 2_665 . 2_555 81.6(6) ?
  O8 Li3 O10 2_665 . 1_565 78.2(6) ?
  O8 Li3 Li1 2_665 . 1_455 128.3(7) ?
  O8 Li3 Li1 2_665 . . 51.7(7) ?
  O8 Li3 Li1 2_665 . 1_565 90.4(7) ?
  O8 Li3 Li2 2_665 . 2_555 89.0(9) ?
  O8 Li3 Li2 2_665 . 2_565 123.9(8) ?
  O8 Li3 Li2 2_665 . 2_665 46.9(7) ?
  O8 Li3 Vx3 2_665 . . 94.6(9) ?
  O8 Li3 Vx3 2_665 . 1_565 140.5(8) ?
  O9 Li3 O10 2_555 . 1_565 76.6(7) ?
  O9 Li3 Li1 2_555 . 1_455 46.7(6) ?
  O9 Li3 Li1 2_555 . . 91.5(9) ?
  O9 Li3 Li1 2_555 . 1_565 124.7(10) ?
  O9 Li3 Li2 2_555 . 2_555 46.6(7) ?
  O9 Li3 Li2 2_555 . 2_565 81.9(9) ?
  O9 Li3 Li2 2_555 . 2_665 128.2(9) ?
  O9 Li3 Vx3 2_555 . . 95.5(7) ?
  O9 Li3 Vx3 2_555 . 1_565 136.8(11) ?
  O10 Li3 Li1 1_565 . 1_455 87.5(9) ?
  O10 Li3 Li1 1_565 . . 129.8(9) ?
  O10 Li3 Li1 1_565 . 1_565 48.3(6) ?
  O10 Li3 Li2 1_565 . 2_555 123.1(8) ?
  O10 Li3 Li2 1_565 . 2_565 45.8(7) ?
  O10 Li3 Li2 1_565 . 2_665 85.9(9) ?
  O10 Li3 Vx3 1_565 . . 169.9(8) ?
  O10 Li3 Vx3 1_565 . 1_565 99.4(9) ?
  Li1 Li3 Li1 1_455 . . 119.0(9) ?
  Li1 Li3 Li1 1_455 . 1_565 115.9(12) ?
  Li1 Li3 Li2 1_455 . 2_555 58.4(9) ?
  Li1 Li3 Li2 1_455 . 2_565 58.0(8) ?
  Li1 Li3 Li2 1_455 . 2_665 172.7(9) ?
  Li1 Li3 Vx3 1_455 . . 91.6(6) ?
  Li1 Li3 Vx3 1_455 . 1_565 90.5(8) ?
  Li1 Li3 Li1 . . 1_565 124.8(10) ?
  Li1 Li3 Li2 . . 2_555 60.7(9) ?
  Li1 Li3 Li2 . . 2_565 172.8(8) ?
  Li1 Li3 Li2 . . 2_665 63.6(11) ?
  Li1 Li3 Vx3 . . . 43.1(5) ?
  Li1 Li3 Vx3 . . 1_565 120.2(8) ?
  Li1 Li3 Li2 1_565 . 2_555 171.2(10) ?
  Li1 Li3 Li2 1_565 . 2_565 58.0(8) ?
  Li1 Li3 Li2 1_565 . 2_665 61.3(11) ?
  Li1 Li3 Vx3 1_565 . . 139.8(7) ?
  Li1 Li3 Vx3 1_565 . 1_565 62.2(6) ?
  Li2 Li3 Li2 2_555 . 2_565 115.6(11) ?
  Li2 Li3 Li2 2_555 . 2_665 123.3(15) ?
  Li2 Li3 Vx3 2_555 . . 48.9(6) ?
  Li2 Li3 Vx3 2_555 . 1_565 122.4(6) ?
  Li2 Li3 Li2 2_565 . 2_665 118.5(12) ?
  Li2 Li3 Vx3 2_565 . . 140.2(7) ?
  Li2 Li3 Vx3 2_565 . 1_565 66.9(7) ?
  Li2 Li3 Vx3 2_665 . . 94.4(10) ?
  Li2 Li3 Vx3 2_665 . 1_565 93.7(7) ?
  Vx3 Li3 Vx3 . . 1_565 90.6(4) ?
  V1 Li4 V1 3_554 . 3_664 87.8(5) ?
  V1 Li4 V2 3_554 . 3_554 46.1(3) ?
  V1 Li4 V2 3_554 . 3_564 94.3(5) ?
  V1 Li4 V3 3_554 . 3_564 46.7(3) ?
  V1 Li4 V3 3_554 . 3_664 84.8(5) ?
  V1 Li4 V4 3_554 . 2_654 94.6(5) ?
  V1 Li4 V4 3_554 . 2_764 170.8(8) ?
  V1 Li4 V5 3_554 . 2_754 91.0(5) ?
  V1 Li4 V5 3_554 . 2_764 140.8(6) ?
  V1 Li4 V6 3_554 . 2_554 94.1(4) ?
  V1 Li4 V6 3_554 . 2_654 128.3(8) ?
  V1 Li4 O1 3_554 . 2_654 99.4(6) ?
  V1 Li4 O2 3_554 . 2_654 168.4(12) ?
  V1 Li4 O5 3_554 . 2_654 89.1(7) ?
  V1 Li4 O7 3_554 . 1_545 1.2(3) ?
  V1 Li4 O11 3_554 . . 91.2(7) ?
  V1 Li4 O12 3_554 . 2_654 89.3(8) ?
  V1 Li4 Li5 3_554 . 2_654 47.2(5) ?
  V1 Li4 Li5 3_554 . 2_664 97.2(7) ?
  V1 Li4 Li5 3_554 . 2_764 128.2(9) ?
  V1 Li4 Li6 3_554 . 3_554 48.5(6) ?
  V1 Li4 Li6 3_554 . 3_654 86.4(8) ?
  V1 Li4 Li6 3_554 . 3_664 140.3(10) ?
  V1 Li4 Vx3 3_554 . . 43.2(3) ?
  V1 Li4 V2 3_664 . 3_554 52.2(4) ?
  V1 Li4 V2 3_664 . 3_564 48.5(4) ?
  V1 Li4 V3 3_664 . 3_564 63.8(5) ?
  V1 Li4 V3 3_664 . 3_664 38.2(3) ?
  V1 Li4 V4 3_664 . 2_654 166.8(11) ?
  V1 Li4 V4 3_664 . 2_764 92.5(4) ?
  V1 Li4 V5 3_664 . 2_754 129.8(9) ?
  V1 Li4 V5 3_664 . 2_764 124.3(7) ?
  V1 Li4 V6 3_664 . 2_554 146.2(10) ?
  V1 Li4 V6 3_664 . 2_654 119.8(7) ?
  V1 Li4 O1 3_664 . 2_654 151.7(14) ?
  V1 Li4 O2 3_664 . 2_654 97.3(6) ?
  V1 Li4 O5 3_664 . 2_654 126.2(12) ?
  V1 Li4 O7 3_664 . 1_545 86.6(8) ?
  V1 Li4 O11 3_664 . . 43.0(6) ?
  V1 Li4 O12 3_664 . 2_654 42.3(5) ?
  V1 Li4 Li5 3_664 . 2_654 112.8(9) ?
  V1 Li4 Li5 3_664 . 2_664 95.9(9) ?
  V1 Li4 Li5 3_664 . 2_764 59.2(5) ?
  V1 Li4 Li6 3_664 . 3_554 124.9(9) ?
  V1 Li4 Li6 3_664 . 3_654 84.4(8) ?
  V1 Li4 Li6 3_664 . 3_664 64.7(7) ?
  V1 Li4 Vx3 3_664 . . 58.8(5) ?
  V2 Li4 V2 3_554 . 3_564 88.4(6) ?
  V2 Li4 V3 3_554 . 3_564 61.9(5) ?
  V2 Li4 V3 3_554 . 3_664 38.8(3) ?
  V2 Li4 V4 3_554 . 2_654 122.1(9) ?
  V2 Li4 V4 3_554 . 2_764 128.5(7) ?
  V2 Li4 V5 3_554 . 2_754 93.9(7) ?
  V2 Li4 V5 3_554 . 2_764 172.9(8) ?
  V2 Li4 V6 3_554 . 2_554 140.2(5) ?
  V2 Li4 V6 3_554 . 2_654 116.6(10) ?
  V2 Li4 O1 3_554 . 2_654 144.8(8) ?
  V2 Li4 O2 3_554 . 2_654 131.1(10) ?
  V2 Li4 O5 3_554 . 2_654 90.0(10) ?
  V2 Li4 O7 3_554 . 1_545 45.2(6) ?
  V2 Li4 O11 3_554 . . 82.4(8) ?
  V2 Li4 O12 3_554 . 2_654 43.7(5) ?
  V2 Li4 Li5 3_554 . 2_654 61.2(6) ?
  V2 Li4 Li5 3_554 . 2_664 123.8(10) ?
  V2 Li4 Li5 3_554 . 2_764 82.8(7) ?
  V2 Li4 Li6 3_554 . 3_554 94.5(8) ?
  V2 Li4 Li6 3_554 . 3_654 59.1(7) ?
  V2 Li4 Li6 3_554 . 3_664 116.9(9) ?
  V2 Li4 Vx3 3_554 . . 53.6(5) ?
  V2 Li4 V3 3_564 . 3_564 48.0(4) ?
  V2 Li4 V3 3_564 . 3_664 86.7(4) ?
  V2 Li4 V4 3_564 . 2_654 143.8(9) ?
  V2 Li4 V4 3_564 . 2_764 92.7(5) ?
  V2 Li4 V5 3_564 . 2_754 174.3(5) ?
  V2 Li4 V5 3_564 . 2_764 92.6(7) ?
  V2 Li4 V6 3_564 . 2_554 97.8(6) ?
  V2 Li4 V6 3_564 . 2_654 137.1(6) ?
  V2 Li4 O1 3_564 . 2_654 103.4(11) ?
  V2 Li4 O2 3_564 . 2_654 96.9(8) ?
  V2 Li4 O5 3_564 . 2_654 173.4(8) ?
  V2 Li4 O7 3_564 . 1_545 93.4(9) ?
  V2 Li4 O11 3_564 . . 6.1(6) ?
  V2 Li4 O12 3_564 . 2_654 90.5(8) ?
  V2 Li4 Li5 3_564 . 2_654 141.0(8) ?
  V2 Li4 Li5 3_564 . 2_664 47.4(6) ?
  V2 Li4 Li5 3_564 . 2_764 91.3(7) ?
  V2 Li4 Li6 3_564 . 3_554 96.5(10) ?
  V2 Li4 Li6 3_564 . 3_654 132.8(8) ?
  V2 Li4 Li6 3_564 . 3_664 46.1(7) ?
  V2 Li4 Vx3 3_564 . . 51.2(5) ?
  V3 Li4 V3 3_564 . 3_664 88.8(6) ?
  V3 Li4 V4 3_564 . 2_654 126.4(6) ?
  V3 Li4 V4 3_564 . 2_764 140.8(8) ?
  V3 Li4 V5 3_564 . 2_754 137.5(7) ?
  V3 Li4 V5 3_564 . 2_764 123.4(10) ?
  V3 Li4 V6 3_564 . 2_554 93.6(6) ?
  V3 Li4 V6 3_564 . 2_654 174.8(8) ?
  V3 Li4 O1 3_564 . 2_654 101.8(9) ?
  V3 Li4 O2 3_564 . 2_654 144.7(12) ?
  V3 Li4 O5 3_564 . 2_654 135.9(9) ?
  V3 Li4 O7 3_564 . 1_545 45.9(5) ?
  V3 Li4 O11 3_564 . . 45.8(5) ?
  V3 Li4 O12 3_564 . 2_654 94.9(8) ?
  V3 Li4 Li5 3_564 . 2_654 93.9(7) ?
  V3 Li4 Li5 3_564 . 2_664 62.5(7) ?
  V3 Li4 Li5 3_564 . 2_764 122.9(8) ?
  V3 Li4 Li6 3_564 . 3_554 61.6(6) ?
  V3 Li4 Li6 3_564 . 3_654 120.7(9) ?
  V3 Li4 Li6 3_564 . 3_664 94.1(10) ?
  V3 Li4 Vx3 3_564 . . 8.4(2) ?
  V3 Li4 V4 3_664 . 2_654 129.0(9) ?
  V3 Li4 V4 3_664 . 2_764 89.8(4) ?
  V3 Li4 V5 3_664 . 2_754 91.7(6) ?
  V3 Li4 V5 3_664 . 2_764 134.2(5) ?
  V3 Li4 V6 3_664 . 2_554 175.4(8) ?
  V3 Li4 V6 3_664 . 2_654 92.4(6) ?
  V3 Li4 O1 3_664 . 2_654 168.6(12) ?
  V3 Li4 O2 3_664 . 2_654 92.8(7) ?
  V3 Li4 O5 3_664 . 2_654 88.0(9) ?
  V3 Li4 O7 3_664 . 1_545 83.9(8) ?
  V3 Li4 O11 3_664 . . 81.2(8) ?
  V3 Li4 O12 3_664 . 2_654 6.1(4) ?
  V3 Li4 Li5 3_664 . 2_654 83.5(8) ?
  V3 Li4 Li5 3_664 . 2_664 134.2(9) ?
  V3 Li4 Li5 3_664 . 2_764 44.2(5) ?
  V3 Li4 Li6 3_664 . 3_554 133.2(10) ?
  V3 Li4 Li6 3_664 . 3_654 46.2(5) ?
  V3 Li4 Li6 3_664 . 3_664 89.3(9) ?
  V3 Li4 Vx3 3_664 . . 81.0(6) ?
  V4 Li4 V4 2_654 . 2_764 83.1(5) ?
  V4 Li4 V5 2_654 . 2_754 37.3(3) ?
  V4 Li4 V5 2_654 . 2_764 59.7(4) ?
  V4 Li4 V6 2_654 . 2_554 46.6(3) ?
  V4 Li4 V6 2_654 . 2_654 49.5(4) ?
  V4 Li4 O1 2_654 . 2_654 40.5(5) ?
  V4 Li4 O2 2_654 . 2_654 78.1(7) ?
  V4 Li4 O5 2_654 . 2_654 41.1(5) ?
  V4 Li4 O7 2_654 . 1_545 95.8(7) ?
  V4 Li4 O11 2_654 . . 149.6(14) ?
  V4 Li4 O12 2_654 . 2_654 124.6(12) ?
  V4 Li4 Li5 2_654 . 2_654 61.1(6) ?
  V4 Li4 Li5 2_654 . 2_664 96.6(9) ?
  V4 Li4 Li5 2_654 . 2_764 110.1(8) ?
  V4 Li4 Li6 2_654 . 3_554 64.8(6) ?
  V4 Li4 Li6 2_654 . 3_654 82.8(8) ?
  V4 Li4 Li6 2_654 . 3_664 118.9(9) ?
  V4 Li4 Vx3 2_654 . . 129.9(6) ?
  V4 Li4 V5 2_764 . 2_754 81.7(4) ?
  V4 Li4 V5 2_764 . 2_764 44.4(3) ?
  V4 Li4 V6 2_764 . 2_554 90.7(5) ?
  V4 Li4 V6 2_764 . 2_654 44.4(3) ?
  V4 Li4 O1 2_764 . 2_654 84.6(7) ?
  V4 Li4 O2 2_764 . 2_654 5.0(3) ?
  V4 Li4 O5 2_764 . 2_654 83.2(6) ?
  V4 Li4 O7 2_764 . 1_545 170.9(13) ?
  V4 Li4 O11 2_764 . . 95.3(7) ?
  V4 Li4 O12 2_764 . 2_654 84.8(6) ?
  V4 Li4 Li5 2_764 . 2_654 124.8(9) ?
  V4 Li4 Li5 2_764 . 2_664 91.9(8) ?
  V4 Li4 Li5 2_764 . 2_764 45.7(5) ?
  V4 Li4 Li6 2_764 . 3_554 136.3(9) ?
  V4 Li4 Li6 2_764 . 3_654 84.5(7) ?
  V4 Li4 Li6 2_764 . 3_664 46.7(7) ?
  V4 Li4 Vx3 2_764 . . 143.0(8) ?
  V5 Li4 V5 2_754 . 2_764 84.6(5) ?
  V5 Li4 V6 2_754 . 2_554 83.9(4) ?
  V5 Li4 V6 2_754 . 2_654 37.4(3) ?
  V5 Li4 O1 2_754 . 2_654 77.7(8) ?
  V5 Li4 O2 2_754 . 2_654 77.7(7) ?
  V5 Li4 O5 2_754 . 2_654 4.0(4) ?
  V5 Li4 O7 2_754 . 1_545 91.9(9) ?
  V5 Li4 O11 2_754 . . 172.3(10) ?
  V5 Li4 O12 2_754 . 2_654 87.5(9) ?
  V5 Li4 Li5 2_754 . 2_654 44.1(5) ?
  V5 Li4 Li5 2_754 . 2_664 133.9(9) ?
  V5 Li4 Li5 2_754 . 2_764 83.8(7) ?
  V5 Li4 Li6 2_754 . 3_554 88.6(9) ?
  V5 Li4 Li6 2_754 . 3_654 45.5(5) ?
  V5 Li4 Li6 2_754 . 3_664 128.4(9) ?
  V5 Li4 Vx3 2_754 . . 134.0(8) ?
  V5 Li4 V6 2_764 . 2_554 46.7(3) ?
  V5 Li4 V6 2_764 . 2_654 58.6(4) ?
  V5 Li4 O1 2_764 . 2_654 41.6(5) ?
  V5 Li4 O2 2_764 . 2_654 41.8(5) ?
  V5 Li4 O5 2_764 . 2_654 88.2(8) ?
  V5 Li4 O7 2_764 . 1_545 141.7(10) ?
  V5 Li4 O11 2_764 . . 98.3(11) ?
  V5 Li4 O12 2_764 . 2_654 129.2(8) ?
  V5 Li4 Li5 2_764 . 2_654 120.8(8) ?
  V5 Li4 Li5 2_764 . 2_664 61.0(7) ?
  V5 Li4 Li5 2_764 . 2_764 90.1(6) ?
  V5 Li4 Li6 2_764 . 3_554 92.4(9) ?
  V5 Li4 Li6 2_764 . 3_654 115.8(8) ?
  V5 Li4 Li6 2_764 . 3_664 59.8(7) ?
  V5 Li4 Vx3 2_764 . . 131.6(11) ?
  V6 Li4 V6 2_554 . 2_654 84.8(5) ?
  V6 Li4 O1 2_554 . 2_654 8.1(4) ?
  V6 Li4 O2 2_554 . 2_654 87.4(7) ?
  V6 Li4 O5 2_554 . 2_654 87.6(7) ?
  V6 Li4 O7 2_554 . 1_545 95.0(7) ?
  V6 Li4 O11 2_554 . . 103.2(11) ?
  V6 Li4 O12 2_554 . 2_654 170.8(11) ?
  V6 Li4 Li5 2_554 . 2_654 92.4(6) ?
  V6 Li4 Li5 2_554 . 2_664 50.3(6) ?
  V6 Li4 Li5 2_554 . 2_764 136.0(8) ?
  V6 Li4 Li6 2_554 . 3_554 45.7(6) ?
  V6 Li4 Li6 2_554 . 3_654 129.3(8) ?
  V6 Li4 Li6 2_554 . 3_664 94.4(11) ?
  V6 Li4 Vx3 2_554 . . 101.2(7) ?
  V6 Li4 O1 2_654 . 2_654 76.6(7) ?
  V6 Li4 O2 2_654 . 2_654 40.3(5) ?
  V6 Li4 O5 2_654 . 2_654 39.2(5) ?
  V6 Li4 O7 2_654 . 1_545 129.2(12) ?
  V6 Li4 O11 2_654 . . 139.4(9) ?
  V6 Li4 O12 2_654 . 2_654 86.4(9) ?
  V6 Li4 Li5 2_654 . 2_654 81.2(8) ?
  V6 Li4 Li5 2_654 . 2_664 119.5(10) ?
  V6 Li4 Li5 2_654 . 2_764 60.8(5) ?
  V6 Li4 Li6 2_654 . 3_554 114.2(9) ?
  V6 Li4 Li6 2_654 . 3_654 57.5(6) ?
  V6 Li4 Li6 2_654 . 3_664 91.0(8) ?
  V6 Li4 Vx3 2_654 . . 169.5(12) ?
  O1 Li4 O2 2_654 . 2_654 81.0(8) ?
  O1 Li4 O5 2_654 . 2_654 81.5(9) ?
  O1 Li4 O7 2_654 . 1_545 100.4(8) ?
  O1 Li4 O11 2_654 . . 109.2(15) ?
  O1 Li4 O12 2_654 . 2_654 162.9(14) ?
  O1 Li4 Li5 2_654 . 2_654 91.5(8) ?
  O1 Li4 Li5 2_654 . 2_664 56.2(9) ?
  O1 Li4 Li5 2_654 . 2_764 129.1(9) ?
  O1 Li4 Li6 2_654 . 3_554 51.7(7) ?
  O1 Li4 Li6 2_654 . 3_654 123.1(12) ?
  O1 Li4 Li6 2_654 . 3_664 94.1(12) ?
  O1 Li4 Vx3 2_654 . . 109.3(10) ?
  O2 Li4 O5 2_654 . 2_654 79.4(9) ?
  O2 Li4 O7 2_654 . 1_545 169.0(16) ?
  O2 Li4 O11 2_654 . . 99.7(10) ?
  O2 Li4 O12 2_654 . 2_654 87.5(8) ?
  O2 Li4 Li5 2_654 . 2_654 121.3(12) ?
  O2 Li4 Li5 2_654 . 2_664 92.6(11) ?
  O2 Li4 Li5 2_654 . 2_764 48.6(6) ?
  O2 Li4 Li6 2_654 . 3_554 132.6(11) ?
  O2 Li4 Li6 2_654 . 3_654 83.7(9) ?
  O2 Li4 Li6 2_654 . 3_664 50.8(8) ?
  O2 Li4 Vx3 2_654 . . 147.5(11) ?
  O5 Li4 O7 2_654 . 1_545 90.0(10) ?
  O5 Li4 O11 2_654 . . 169.1(14) ?
  O5 Li4 O12 2_654 . 2_654 83.9(12) ?
  O5 Li4 Li5 2_654 . 2_654 42.0(6) ?
  O5 Li4 Li5 2_654 . 2_664 137.7(12) ?
  O5 Li4 Li5 2_654 . 2_764 82.1(9) ?
  O5 Li4 Li6 2_654 . 3_554 90.0(10) ?
  O5 Li4 Li6 2_654 . 3_654 41.7(7) ?
  O5 Li4 Li6 2_654 . 3_664 129.9(11) ?
  O5 Li4 Vx3 2_654 . . 131.7(11) ?
  O7 Li4 O11 1_545 . . 90.2(10) ?
  O7 Li4 O12 1_545 . 2_654 88.6(11) ?
  O7 Li4 Li5 1_545 . 2_654 48.0(7) ?
  O7 Li4 Li5 1_545 . 2_664 97.2(11) ?
  O7 Li4 Li5 1_545 . 2_764 127.5(12) ?
  O7 Li4 Li6 1_545 . 3_554 49.3(7) ?
  O7 Li4 Li6 1_545 . 3_654 86.5(11) ?
  O7 Li4 Li6 1_545 . 3_664 139.4(13) ?
  O7 Li4 Vx3 1_545 . . 42.3(5) ?
  O11 Li4 O12 . . 2_654 85.2(9) ?
  O11 Li4 Li5 . . 2_654 136.8(11) ?
  O11 Li4 Li5 . . 2_664 53.0(9) ?
  O11 Li4 Li5 . . 2_764 89.1(8) ?
  O11 Li4 Li6 . . 3_554 98.3(12) ?
  O11 Li4 Li6 . . 3_654 127.4(11) ?
  O11 Li4 Li6 . . 3_664 49.2(8) ?
  O11 Li4 Vx3 . . . 47.9(6) ?
  O12 Li4 Li5 2_654 . 2_654 83.6(11) ?
  O12 Li4 Li5 2_654 . 2_664 137.7(12) ?
  O12 Li4 Li5 2_654 . 2_764 39.1(6) ?
  O12 Li4 Li6 2_654 . 3_554 137.5(12) ?
  O12 Li4 Li6 2_654 . 3_654 42.3(8) ?
  O12 Li4 Li6 2_654 . 3_664 88.4(11) ?
  O12 Li4 Vx3 2_654 . . 87.2(8) ?
  Li5 Li4 Li5 2_654 . 2_664 130.0(9) ?
  Li5 Li4 Li5 2_654 . 2_764 107.0(11) ?
  Li5 Li4 Li6 2_654 . 3_554 65.0(10) ?
  Li5 Li4 Li6 2_654 . 3_654 52.7(8) ?
  Li5 Li4 Li6 2_654 . 3_664 169.1(14) ?
  Li5 Li4 Vx3 2_654 . . 89.9(7) ?
  Li5 Li4 Li5 2_664 . 2_764 122.9(10) ?
  Li5 Li4 Li6 2_664 . 3_554 65.1(11) ?
  Li5 Li4 Li6 2_664 . 3_654 176.4(10) ?
  Li5 Li4 Li6 2_664 . 3_664 60.6(12) ?
  Li5 Li4 Vx3 2_664 . . 70.6(8) ?
  Li5 Li4 Li6 2_764 . 3_554 171.7(15) ?
  Li5 Li4 Li6 2_764 . 3_654 54.3(8) ?
  Li5 Li4 Li6 2_764 . 3_664 62.3(11) ?
  Li5 Li4 Vx3 2_764 . . 117.5(8) ?
  Li6 Li4 Li6 3_554 . 3_654 117.6(13) ?
  Li6 Li4 Li6 3_554 . 3_664 125.6(17) ?
  Li6 Li4 Vx3 3_554 . . 66.1(6) ?
  Li6 Li4 Li6 3_654 . 3_664 116.6(12) ?
  Li6 Li4 Vx3 3_654 . . 112.5(10) ?
  Li6 Li4 Vx3 3_664 . . 97.1(10) ?
  V1 Li5 V1 2_555 . 2_665 88.2(4) ?
  V1 Li5 V2 2_555 . 2_665 49.1(2) ?
  V1 Li5 V2 2_555 . 2_675 88.9(4) ?
  V1 Li5 V3 2_555 . 2_665 50.2(3) ?
  V1 Li5 V3 2_555 . 2_765 92.9(4) ?
  V1 Li5 V4 2_555 . 1_455 93.5(3) ?
  V1 Li5 V4 2_555 . . 138.0(6) ?
  V1 Li5 V5 2_555 . 1_445 100.2(4) ?
  V1 Li5 V6 2_555 . . 97.6(4) ?
  V1 Li5 V6 2_555 . 1_565 139.6(6) ?
  V1 Li5 O1 2_555 . 1_455 101.2(5) ?
  V1 Li5 O2 2_555 . 1_565 178.1(7) ?
  V1 Li5 O5 2_555 . . 98.2(6) ?
  V1 Li5 O7 2_555 . 3_565 92.2(6) ?
  V1 Li5 O11 2_555 . 3_565 5.4(4) ?
  V1 Li5 O12 2_555 . 1_565 92.9(6) ?
  V1 Li5 Li4 2_555 . 3_565 46.5(6) ?
  V1 Li5 Li4 2_555 . 3_665 96.4(6) ?
  V1 Li5 Li4 2_555 . 3_675 134.9(8) ?
  V1 Li5 Li6 2_555 . 2_555 49.8(6) ?
  V1 Li5 Li6 2_555 . 2_565 93.5(6) ?
  V1 Li5 Li6 2_555 . 2_665 135.3(8) ?
  V1 Li5 Vx3 2_555 . 3_565 43.8(2) ?
  V1 Li5 Vx3 2_555 . 3_665 88.0(4) ?
  V1 Li5 V2 2_665 . 2_665 58.7(3) ?
  V1 Li5 V2 2_665 . 2_675 39.7(3) ?
  V1 Li5 V3 2_665 . 2_665 50.8(3) ?
  V1 Li5 V3 2_665 . 2_765 43.5(3) ?
  V1 Li5 V4 2_665 . 1_455 135.4(7) ?
  V1 Li5 V4 2_665 . . 121.0(5) ?
  V1 Li5 V5 2_665 . 1_445 171.0(6) ?
  V1 Li5 V6 2_665 . . 136.9(7) ?
  V1 Li5 V6 2_665 . 1_565 115.7(6) ?
  V1 Li5 O1 2_665 . 1_455 135.9(10) ?
  V1 Li5 O2 2_665 . 1_565 93.7(5) ?
  V1 Li5 O5 2_665 . . 131.8(9) ?
  V1 Li5 O7 2_665 . 3_565 42.0(4) ?
  V1 Li5 O11 2_665 . 3_565 83.4(6) ?
  V1 Li5 O12 2_665 . 1_565 40.4(4) ?
  V1 Li5 Li4 2_665 . 3_565 117.9(9) ?
  V1 Li5 Li4 2_665 . 3_665 86.0(6) ?
  V1 Li5 Li4 2_665 . 3_675 56.6(5) ?
  V1 Li5 Li6 2_665 . 2_555 120.5(8) ?
  V1 Li5 Li6 2_665 . 2_565 86.4(7) ?
  V1 Li5 Li6 2_665 . 2_665 60.2(5) ?
  V1 Li5 Vx3 2_665 . 3_565 59.1(4) ?
  V1 Li5 Vx3 2_665 . 3_665 44.2(3) ?
  V2 Li5 V2 2_665 . 2_675 88.0(4) ?
  V2 Li5 V3 2_665 . 2_665 62.5(4) ?
  V2 Li5 V3 2_665 . 2_765 44.1(3) ?
  V2 Li5 V4 2_665 . 1_455 142.4(4) ?
  V2 Li5 V4 2_665 . . 118.5(8) ?
  V2 Li5 V5 2_665 . 1_445 125.2(7) ?
  V2 Li5 V6 2_665 . . 93.9(6) ?
  V2 Li5 V6 2_665 . 1_565 171.2(5) ?
  V2 Li5 O1 2_665 . 1_455 149.9(6) ?
  V2 Li5 O2 2_665 . 1_565 131.9(8) ?
  V2 Li5 O5 2_665 . . 90.5(8) ?
  V2 Li5 O7 2_665 . 3_565 43.6(4) ?
  V2 Li5 O11 2_665 . 3_565 44.1(6) ?
  V2 Li5 O12 2_665 . 1_565 91.0(6) ?
  V2 Li5 Li4 2_665 . 3_565 95.6(8) ?
  V2 Li5 Li4 2_665 . 3_665 58.4(6) ?
  V2 Li5 Li4 2_665 . 3_675 114.4(7) ?
  V2 Li5 Li6 2_665 . 2_555 61.8(6) ?
  V2 Li5 Li6 2_665 . 2_565 124.9(7) ?
  V2 Li5 Li6 2_665 . 2_665 86.4(7) ?
  V2 Li5 Vx3 2_665 . 3_565 63.8(4) ?
  V2 Li5 Vx3 2_665 . 3_665 39.1(2) ?
  V2 Li5 V3 2_675 . 2_665 38.7(3) ?
  V2 Li5 V3 2_675 . 2_765 83.1(3) ?
  V2 Li5 V4 2_675 . 1_455 95.7(5) ?
  V2 Li5 V4 2_675 . . 133.0(5) ?
  V2 Li5 V5 2_675 . 1_445 142.6(7) ?
  V2 Li5 V6 2_675 . . 172.8(4) ?
  V2 Li5 V6 2_675 . 1_565 90.5(5) ?
  V2 Li5 O1 2_675 . 1_455 96.9(8) ?
  V2 Li5 O2 2_675 . 1_565 92.8(6) ?
  V2 Li5 O5 2_675 . . 169.1(7) ?
  V2 Li5 O7 2_675 . 3_565 81.6(6) ?
  V2 Li5 O11 2_675 . 3_565 86.7(7) ?
  V2 Li5 O12 2_675 . 1_565 4.1(3) ?
  V2 Li5 Li4 2_675 . 3_565 91.2(8) ?
  V2 Li5 Li4 2_675 . 3_665 125.5(6) ?
  V2 Li5 Li4 2_675 . 3_675 46.1(6) ?
  V2 Li5 Li6 2_675 . 2_555 138.2(7) ?
  V2 Li5 Li6 2_675 . 2_565 46.7(5) ?
  V2 Li5 Li6 2_675 . 2_665 85.3(8) ?
  V2 Li5 Vx3 2_675 . 3_565 45.3(3) ?
  V2 Li5 Vx3 2_675 . 3_665 83.9(3) ?
  V3 Li5 V3 2_665 . 2_765 84.6(4) ?
  V3 Li5 V4 2_665 . 1_455 98.5(6) ?
  V3 Li5 V4 2_665 . . 170.9(5) ?
  V3 Li5 V5 2_665 . 1_445 137.8(6) ?
  V3 Li5 V6 2_665 . . 147.5(6) ?
  V3 Li5 V6 2_665 . 1_565 120.3(8) ?
  V3 Li5 O1 2_665 . 1_455 104.3(8) ?
  V3 Li5 O2 2_665 . 1_565 131.5(8) ?
  V3 Li5 O5 2_665 . . 147.0(9) ?
  V3 Li5 O7 2_665 . 3_565 83.0(6) ?
  V3 Li5 O11 2_665 . 3_565 48.0(5) ?
  V3 Li5 O12 2_665 . 1_565 42.8(4) ?
  V3 Li5 Li4 2_665 . 3_565 67.1(7) ?
  V3 Li5 Li4 2_665 . 3_665 119.2(8) ?
  V3 Li5 Li4 2_665 . 3_675 84.7(7) ?
  V3 Li5 Li6 2_665 . 2_555 99.6(7) ?
  V3 Li5 Li6 2_665 . 2_565 62.4(6) ?
  V3 Li5 Li6 2_665 . 2_665 111.0(7) ?
  V3 Li5 Vx3 2_665 . 3_565 8.50(15) ?
  V3 Li5 Vx3 2_665 . 3_665 82.1(4) ?
  V3 Li5 V4 2_765 . 1_455 173.4(4) ?
  V3 Li5 V4 2_765 . . 90.7(5) ?
  V3 Li5 V5 2_765 . 1_445 131.9(7) ?
  V3 Li5 V6 2_765 . . 93.5(5) ?
  V3 Li5 V6 2_765 . 1_565 127.1(4) ?
  V3 Li5 O1 2_765 . 1_455 165.9(6) ?
  V3 Li5 O2 2_765 . 1_565 88.2(5) ?
  V3 Li5 O5 2_765 . . 88.3(7) ?
  V3 Li5 O7 2_765 . 3_565 1.6(4) ?
  V3 Li5 O11 2_765 . 3_565 87.8(7) ?
  V3 Li5 O12 2_765 . 1_565 83.3(6) ?
  V3 Li5 Li4 2_765 . 3_565 139.2(8) ?
  V3 Li5 Li4 2_765 . 3_665 42.6(5) ?
  V3 Li5 Li4 2_765 . 3_675 80.4(7) ?
  V3 Li5 Li6 2_765 . 2_555 92.2(8) ?
  V3 Li5 Li6 2_765 . 2_565 129.1(7) ?
  V3 Li5 Li6 2_765 . 2_665 42.4(6) ?
  V3 Li5 Vx3 2_765 . 3_565 90.8(4) ?
  V3 Li5 Vx3 2_765 . 3_665 4.99(10) ?
  V4 Li5 V4 1_455 . . 85.5(4) ?
  V4 Li5 V5 1_455 . 1_445 47.9(3) ?
  V4 Li5 V6 1_455 . . 87.0(3) ?
  V4 Li5 V6 1_455 . 1_565 46.4(3) ?
  V4 Li5 O1 1_455 . 1_455 7.7(3) ?
  V4 Li5 O2 1_455 . 1_565 85.4(6) ?
  V4 Li5 O5 1_455 . . 92.1(6) ?
  V4 Li5 O7 1_455 . 3_565 173.6(7) ?
  V4 Li5 O11 1_455 . 3_565 98.6(7) ?
  V4 Li5 O12 1_455 . 1_565 95.0(8) ?
  V4 Li5 Li4 1_455 . 3_565 47.1(7) ?
  V4 Li5 Li4 1_455 . 3_665 137.7(7) ?
  V4 Li5 Li4 1_455 . 3_675 94.0(8) ?
  V4 Li5 Li6 1_455 . 2_555 93.0(7) ?
  V4 Li5 Li6 1_455 . 2_565 49.0(5) ?
  V4 Li5 Li6 1_455 . 2_665 131.1(7) ?
  V4 Li5 Vx3 1_455 . 3_565 92.9(5) ?
  V4 Li5 Vx3 1_455 . 3_665 178.4(4) ?
  V4 Li5 V5 . . 1_445 50.1(3) ?
  V4 Li5 V6 . . . 40.4(3) ?
  V4 Li5 V6 . . 1_565 57.2(3) ?
  V4 Li5 O1 . . 1_455 79.0(5) ?
  V4 Li5 O2 . . 1_565 40.3(4) ?
  V4 Li5 O5 . . . 40.1(4) ?
  V4 Li5 O7 . . 3_565 92.1(7) ?
  V4 Li5 O11 . . 3_565 139.7(10) ?
  V4 Li5 O12 . . 1_565 129.0(7) ?
  V4 Li5 Li4 . . 3_565 120.8(8) ?
  V4 Li5 Li4 . . 3_665 60.3(6) ?
  V4 Li5 Li4 . . 3_675 86.9(6) ?
  V4 Li5 Li6 . . 2_555 88.3(8) ?
  V4 Li5 Li6 . . 2_565 115.9(7) ?
  V4 Li5 Li6 . . 2_665 60.8(5) ?
  V4 Li5 Vx3 . . 3_565 177.6(9) ?
  V4 Li5 Vx3 . . 3_665 93.7(5) ?
  V5 Li5 V6 1_445 . . 39.2(3) ?
  V5 Li5 V6 1_445 . 1_565 59.3(3) ?
  V5 Li5 O1 1_445 . 1_455 45.8(4) ?
  V5 Li5 O2 1_445 . 1_565 77.9(5) ?
  V5 Li5 O5 1_445 . . 44.2(4) ?
  V5 Li5 O7 1_445 . 3_565 133.5(10) ?
  V5 Li5 O11 1_445 . 3_565 104.9(6) ?
  V5 Li5 O12 1_445 . 1_565 140.9(10) ?
  V5 Li5 Li4 1_445 . 3_565 70.8(7) ?
  V5 Li5 Li4 1_445 . 3_665 89.8(7) ?
  V5 Li5 Li4 1_445 . 3_675 117.4(7) ?
  V5 Li5 Li6 1_445 . 2_555 64.3(5) ?
  V5 Li5 Li6 1_445 . 2_565 96.2(7) ?
  V5 Li5 Li6 1_445 . 2_665 110.9(7) ?
  V5 Li5 Vx3 1_445 . 3_565 129.6(6) ?
  V5 Li5 Vx3 1_445 . 3_665 132.2(7) ?
  V6 Li5 V6 . . 1_565 86.6(4) ?
  V6 Li5 O1 . . 1_455 84.9(6) ?
  V6 Li5 O2 . . 1_565 80.8(6) ?
  V6 Li5 O5 . . . 5.1(4) ?
  V6 Li5 O7 . . 3_565 95.0(8) ?
  V6 Li5 O11 . . 3_565 99.5(7) ?
  V6 Li5 O12 . . 1_565 169.1(6) ?
  V6 Li5 Li4 . . 3_565 95.5(8) ?
  V6 Li5 Li4 . . 3_665 50.9(5) ?
  V6 Li5 Li4 . . 3_675 127.1(7) ?
  V6 Li5 Li6 . . 2_555 47.9(6) ?
  V6 Li5 Li6 . . 2_565 135.3(7) ?
  V6 Li5 Li6 . . 2_665 87.9(8) ?
  V6 Li5 Vx3 . . 3_565 141.4(5) ?
  V6 Li5 Vx3 . . 3_665 93.2(5) ?
  V6 Li5 O1 1_565 . 1_455 38.9(4) ?
  V6 Li5 O2 1_565 . 1_565 39.5(4) ?
  V6 Li5 O5 1_565 . . 89.4(6) ?
  V6 Li5 O7 1_565 . 3_565 127.6(6) ?
  V6 Li5 O11 1_565 . 3_565 144.4(10) ?
  V6 Li5 O12 1_565 . 1_565 87.1(7) ?
  V6 Li5 Li4 1_565 . 3_565 93.1(8) ?
  V6 Li5 Li4 1_565 . 3_665 116.2(7) ?
  V6 Li5 Li4 1_565 . 3_675 59.1(6) ?
  V6 Li5 Li6 1_565 . 2_555 123.6(7) ?
  V6 Li5 Li6 1_565 . 2_565 58.7(6) ?
  V6 Li5 Li6 1_565 . 2_665 84.8(7) ?
  V6 Li5 Vx3 1_565 . 3_565 120.4(8) ?
  V6 Li5 Vx3 1_565 . 3_665 132.1(4) ?
  O1 Li5 O2 1_455 . 1_565 77.7(6) ?
  O1 Li5 O5 1_455 . . 89.8(7) ?
  O1 Li5 O7 1_455 . 3_565 166.5(8) ?
  O1 Li5 O11 1_455 . 3_565 106.3(8) ?
  O1 Li5 O12 1_455 . 1_565 95.7(10) ?
  O1 Li5 Li4 1_455 . 3_565 54.8(7) ?
  O1 Li5 Li4 1_455 . 3_665 134.3(9) ?
  O1 Li5 Li4 1_455 . 3_675 89.4(9) ?
  O1 Li5 Li6 1_455 . 2_555 97.0(8) ?
  O1 Li5 Li6 1_455 . 2_565 50.5(7) ?
  O1 Li5 Li6 1_455 . 2_665 123.5(8) ?
  O1 Li5 Vx3 1_455 . 3_565 99.3(8) ?
  O1 Li5 Vx3 1_455 . 3_665 170.8(6) ?
  O2 Li5 O5 1_565 . . 80.2(7) ?
  O2 Li5 O7 1_565 . 3_565 89.0(6) ?
  O2 Li5 O11 1_565 . 3_565 176.0(11) ?
  O2 Li5 O12 1_565 . 1_565 88.7(7) ?
  O2 Li5 Li4 1_565 . 3_565 132.4(11) ?
  O2 Li5 Li4 1_565 . 3_665 83.4(7) ?
  O2 Li5 Li4 1_565 . 3_675 46.8(6) ?
  O2 Li5 Li6 1_565 . 2_555 128.7(10) ?
  O2 Li5 Li6 1_565 . 2_565 86.9(8) ?
  O2 Li5 Li6 1_565 . 2_665 45.9(6) ?
  O2 Li5 Vx3 1_565 . 3_565 137.8(9) ?
  O2 Li5 Vx3 1_565 . 3_665 93.1(5) ?
  O5 Li5 O7 . . 3_565 89.9(10) ?
  O5 Li5 O11 . . 3_565 99.7(9) ?
  O5 Li5 O12 . . 1_565 166.4(9) ?
  O5 Li5 Li4 . . 3_565 99.7(9) ?
  O5 Li5 Li4 . . 3_665 45.8(7) ?
  O5 Li5 Li4 . . 3_675 125.8(9) ?
  O5 Li5 Li6 . . 2_555 48.5(7) ?
  O5 Li5 Li6 . . 2_565 140.1(9) ?
  O5 Li5 Li6 . . 2_665 83.8(9) ?
  O5 Li5 Vx3 . . 3_565 141.9(8) ?
  O5 Li5 Vx3 . . 3_665 88.1(8) ?
  O7 Li5 O11 3_565 . 3_565 87.0(9) ?
  O7 Li5 O12 3_565 . 1_565 81.9(7) ?
  O7 Li5 Li4 3_565 . 3_565 138.4(10) ?
  O7 Li5 Li4 3_565 . 3_665 44.1(7) ?
  O7 Li5 Li4 3_565 . 3_675 79.9(8) ?
  O7 Li5 Li6 3_565 . 2_555 92.9(10) ?
  O7 Li5 Li6 3_565 . 2_565 127.8(9) ?
  O7 Li5 Li6 3_565 . 2_665 43.1(6) ?
  O7 Li5 Vx3 3_565 . 3_565 89.3(6) ?
  O7 Li5 Vx3 3_565 . 3_665 4.8(3) ?
  O11 Li5 O12 3_565 . 1_565 90.8(8) ?
  O11 Li5 Li4 3_565 . 3_565 51.6(8) ?
  O11 Li5 Li4 3_565 . 3_665 93.7(10) ?
  O11 Li5 Li4 3_565 . 3_675 132.2(10) ?
  O11 Li5 Li6 3_565 . 2_555 51.6(7) ?
  O11 Li5 Li6 3_565 . 2_565 95.6(10) ?
  O11 Li5 Li6 3_565 . 2_665 130.1(10) ?
  O11 Li5 Vx3 3_565 . 3_565 42.3(5) ?
  O11 Li5 Vx3 3_565 . 3_665 82.9(7) ?
  O12 Li5 Li4 1_565 . 3_565 93.7(10) ?
  O12 Li5 Li4 1_565 . 3_665 125.3(9) ?
  O12 Li5 Li4 1_565 . 3_675 42.1(6) ?
  O12 Li5 Li6 1_565 . 2_555 142.3(9) ?
  O12 Li5 Li6 1_565 . 2_565 46.0(7) ?
  O12 Li5 Li6 1_565 . 2_665 82.7(9) ?
  O12 Li5 Vx3 1_565 . 3_565 49.3(5) ?
  O12 Li5 Vx3 1_565 . 3_665 84.5(6) ?
  Li4 Li5 Li4 3_565 . 3_665 130.0(10) ?
  Li4 Li5 Li4 3_565 . 3_675 122.9(13) ?
  Li4 Li5 Li6 3_565 . 2_555 66.0(10) ?
  Li4 Li5 Li6 3_565 . 2_565 62.7(9) ?
  Li4 Li5 Li6 3_565 . 2_665 175.9(14) ?
  Li4 Li5 Vx3 3_565 . 3_565 58.8(7) ?
  Li4 Li5 Vx3 3_565 . 3_665 134.4(8) ?
  Li4 Li5 Li4 3_665 . 3_675 107.0(9) ?
  Li4 Li5 Li6 3_665 . 2_555 64.1(9) ?
  Li4 Li5 Li6 3_665 . 2_565 167.3(8) ?
  Li4 Li5 Li6 3_665 . 2_665 54.0(9) ?
  Li4 Li5 Vx3 3_665 . 3_565 121.9(8) ?
  Li4 Li5 Vx3 3_665 . 3_665 42.4(5) ?
  Li4 Li5 Li6 3_675 . 2_555 171.2(13) ?
  Li4 Li5 Li6 3_675 . 2_565 60.2(9) ?
  Li4 Li5 Li6 3_675 . 2_665 53.1(11) ?
  Li4 Li5 Vx3 3_675 . 3_565 91.5(8) ?
  Li4 Li5 Vx3 3_675 . 3_665 84.6(7) ?
  Li6 Li5 Li6 2_555 . 2_565 128.6(10) ?
  Li6 Li5 Li6 2_555 . 2_665 118.1(13) ?
  Li6 Li5 Vx3 2_555 . 3_565 93.5(7) ?
  Li6 Li5 Vx3 2_555 . 3_665 88.3(8) ?
  Li6 Li5 Li6 2_565 . 2_665 113.3(11) ?
  Li6 Li5 Vx3 2_565 . 3_565 61.7(6) ?
  Li6 Li5 Vx3 2_565 . 3_665 130.5(7) ?
  Li6 Li5 Vx3 2_665 . 3_565 119.4(7) ?
  Li6 Li5 Vx3 2_665 . 3_665 47.3(6) ?
  Vx3 Li5 Vx3 3_565 . 3_665 87.9(5) ?
  V1 Li6 V1 1_445 . . 87.9(4) ?
  V1 Li6 V2 1_445 . 1_545 40.1(3) ?
  V1 Li6 V2 1_445 . . 84.9(5) ?
  V1 Li6 V3 1_445 . 1_445 38.8(3) ?
  V1 Li6 V3 1_445 . 1_545 86.4(4) ?
  V1 Li6 V4 1_445 . 3_554 95.8(5) ?
  V1 Li6 V4 1_445 . 3_564 136.7(10) ?
  V1 Li6 V5 1_445 . 3_464 90.9(6) ?
  V1 Li6 V5 1_445 . 3_564 134.8(7) ?
  V1 Li6 V6 1_445 . 3_554 96.8(5) ?
  V1 Li6 V6 1_445 . 3_664 178.1(7) ?
  V1 Li6 O1 1_445 . 3_564 98.1(9) ?
  V1 Li6 O2 1_445 . 3_664 176.0(12) ?
  V1 Li6 O5 1_445 . 3_554 92.2(7) ?
  V1 Li6 O7 1_445 . 2_665 85.0(7) ?
  V1 Li6 O11 1_445 . 2_655 85.7(6) ?
  V1 Li6 O12 1_445 . 3_554 3.8(4) ?
  V1 Li6 Li4 1_445 . 2_545 46.9(6) ?
  V1 Li6 Li4 1_445 . 2_555 86.0(8) ?
  V1 Li6 Li4 1_445 . 2_655 130.6(10) ?
  V1 Li6 Li5 1_445 . 3_454 48.8(5) ?
  V1 Li6 Li5 1_445 . 3_554 93.3(7) ?
  V1 Li6 Li5 1_445 . 3_564 130.8(9) ?
  V1 Li6 Vx3 1_445 . 2_555 47.7(3) ?
  V1 Li6 Vx3 1_445 . 2_655 90.0(4) ?
  V1 Li6 V2 . . 1_545 61.2(4) ?
  V1 Li6 V2 . . . 44.9(4) ?
  V1 Li6 V3 . . 1_445 59.7(4) ?
  V1 Li6 V3 . . 1_545 47.4(4) ?
  V1 Li6 V4 . . 3_554 138.6(11) ?
  V1 Li6 V4 . . 3_564 117.7(7) ?
  V1 Li6 V5 . . 3_464 136.1(10) ?
  V1 Li6 V5 . . 3_564 125.0(10) ?
  V1 Li6 V6 . . 3_554 175.2(9) ?
  V1 Li6 V6 . . 3_664 90.4(5) ?
  V1 Li6 O1 . . 3_564 137.4(13) ?
  V1 Li6 O2 . . 3_664 95.3(7) ?
  V1 Li6 O5 . . 3_554 136.8(16) ?
  V1 Li6 O7 . . 2_665 40.8(5) ?
  V1 Li6 O11 . . 2_655 40.5(6) ?
  V1 Li6 O12 . . 3_554 91.5(6) ?
  V1 Li6 Li4 . . 2_545 120.1(9) ?
  V1 Li6 Li4 . . 2_555 89.1(9) ?
  V1 Li6 Li4 . . 2_655 59.8(7) ?
  V1 Li6 Li5 . . 3_454 117.5(9) ?
  V1 Li6 Li5 . . 3_554 88.7(9) ?
  V1 Li6 Li5 . . 3_564 58.5(5) ?
  V1 Li6 Vx3 . . 2_555 55.4(4) ?
  V1 Li6 Vx3 . . 2_655 42.2(4) ?
  V2 Li6 V2 1_545 . . 86.2(5) ?
  V2 Li6 V3 1_545 . 1_445 51.4(3) ?
  V2 Li6 V3 1_545 . 1_545 46.3(4) ?
  V2 Li6 V4 1_545 . 3_554 96.5(8) ?
  V2 Li6 V4 1_545 . 3_564 175.4(13) ?
  V2 Li6 V5 1_545 . 3_464 131.0(8) ?
  V2 Li6 V5 1_545 . 3_564 125.5(12) ?
  V2 Li6 V6 1_545 . 3_554 122.1(7) ?
  V2 Li6 V6 1_545 . 3_664 138.1(10) ?
  V2 Li6 O1 1_545 . 3_564 138.1(11) ?
  V2 Li6 O2 1_545 . 3_664 143.9(14) ?
  V2 Li6 O5 1_545 . 3_554 92.6(10) ?
  V2 Li6 O7 1_545 . 2_665 83.7(6) ?
  V2 Li6 O11 1_545 . 2_655 45.7(5) ?
  V2 Li6 O12 1_545 . 3_554 43.6(5) ?
  V2 Li6 Li4 1_545 . 2_545 59.0(6) ?
  V2 Li6 Li4 1_545 . 2_555 113.4(10) ?
  V2 Li6 Li4 1_545 . 2_655 90.5(10) ?
  V2 Li6 Li5 1_545 . 3_454 88.8(7) ?
  V2 Li6 Li5 1_545 . 3_554 64.9(8) ?
  V2 Li6 Li5 1_545 . 3_564 119.5(7) ?
  V2 Li6 Vx3 1_545 . 2_555 57.9(4) ?
  V2 Li6 Vx3 1_545 . 2_655 49.9(4) ?
  V2 Li6 V3 . . 1_445 46.2(4) ?
  V2 Li6 V3 . . 1_545 92.0(4) ?
  V2 Li6 V4 . . 3_554 176.5(8) ?
  V2 Li6 V4 . . 3_564 90.2(7) ?
  V2 Li6 V5 . . 3_464 91.3(7) ?
  V2 Li6 V5 . . 3_564 140.1(6) ?
  V2 Li6 V6 . . 3_554 136.4(11) ?
  V2 Li6 V6 . . 3_664 94.4(4) ?
  V2 Li6 O1 . . 3_564 93.5(11) ?
  V2 Li6 O2 . . 3_664 95.7(8) ?
  V2 Li6 O5 . . 3_554 176.6(11) ?
  V2 Li6 O7 . . 2_665 4.0(5) ?
  V2 Li6 O11 . . 2_655 85.0(7) ?
  V2 Li6 O12 . . 3_554 86.5(9) ?
  V2 Li6 Li4 . . 2_545 131.7(8) ?
  V2 Li6 Li4 . . 2_555 44.3(6) ?
  V2 Li6 Li4 . . 2_655 93.9(8) ?
  V2 Li6 Li5 . . 3_454 83.2(9) ?
  V2 Li6 Li5 . . 3_554 133.5(8) ?
  V2 Li6 Li5 . . 3_564 46.0(5) ?
  V2 Li6 Vx3 . . 2_555 37.2(4) ?
  V2 Li6 Vx3 . . 2_655 87.1(4) ?
  V3 Li6 V3 1_445 . 1_545 86.0(5) ?
  V3 Li6 V4 1_445 . 3_554 134.6(6) ?
  V3 Li6 V4 1_445 . 3_564 124.0(12) ?
  V3 Li6 V5 1_445 . 3_464 94.1(9) ?
  V3 Li6 V5 1_445 . 3_564 173.5(8) ?
  V3 Li6 V6 1_445 . 3_554 124.9(9) ?
  V3 Li6 V6 1_445 . 3_664 140.3(7) ?
  V3 Li6 O1 1_445 . 3_564 100.7(12) ?
  V3 Li6 O2 1_445 . 3_664 141.8(11) ?
  V3 Li6 O5 1_445 . 3_554 131.0(9) ?
  V3 Li6 O7 1_445 . 2_665 46.1(5) ?
  V3 Li6 O11 1_445 . 2_655 81.1(6) ?
  V3 Li6 O12 1_445 . 3_554 40.8(5) ?
  V3 Li6 Li4 1_445 . 2_545 85.7(7) ?
  V3 Li6 Li4 1_445 . 2_555 62.1(8) ?
  V3 Li6 Li4 1_445 . 2_655 118.6(8) ?
  V3 Li6 Li5 1_445 . 3_454 58.9(7) ?
  V3 Li6 Li5 1_445 . 3_554 116.2(9) ?
  V3 Li6 Li5 1_445 . 3_564 92.0(8) ?
  V3 Li6 Vx3 1_445 . 2_555 8.9(2) ?
  V3 Li6 Vx3 1_445 . 2_655 85.5(5) ?
  V3 Li6 V4 1_545 . 3_554 91.5(7) ?
  V3 Li6 V4 1_545 . 3_564 136.8(8) ?
  V3 Li6 V5 1_545 . 3_464 175.5(6) ?
  V3 Li6 V5 1_545 . 3_564 94.7(9) ?
  V3 Li6 V6 1_545 . 3_554 131.6(10) ?
  V3 Li6 V6 1_545 . 3_664 91.9(6) ?
  V3 Li6 O1 1_545 . 3_564 173.2(11) ?
  V3 Li6 O2 1_545 . 3_664 97.6(10) ?
  V3 Li6 O5 1_545 . 3_554 89.5(12) ?
  V3 Li6 O7 1_545 . 2_665 88.0(8) ?
  V3 Li6 O11 1_545 . 2_655 6.9(6) ?
  V3 Li6 O12 1_545 . 3_554 89.7(9) ?
  V3 Li6 Li4 1_545 . 2_545 86.6(9) ?
  V3 Li6 Li4 1_545 . 2_555 136.1(8) ?
  V3 Li6 Li4 1_545 . 2_655 44.3(7) ?
  V3 Li6 Li5 1_545 . 3_454 135.2(7) ?
  V3 Li6 Li5 1_545 . 3_554 41.6(5) ?
  V3 Li6 Li5 1_545 . 3_564 93.3(7) ?
  V3 Li6 Vx3 1_545 . 2_555 87.7(5) ?
  V3 Li6 Vx3 1_545 . 2_655 6.37(14) ?
  V4 Li6 V4 3_554 . 3_564 87.0(4) ?
  V4 Li6 V5 3_554 . 3_464 85.2(4) ?
  V4 Li6 V5 3_554 . 3_564 39.0(3) ?
  V4 Li6 V6 3_554 . 3_554 40.1(3) ?
  V4 Li6 V6 3_554 . 3_664 85.1(5) ?
  V4 Li6 O1 3_554 . 3_564 83.0(6) ?
  V4 Li6 O2 3_554 . 3_664 83.5(8) ?
  V4 Li6 O5 3_554 . 3_554 4.0(4) ?
  V4 Li6 O7 3_554 . 2_665 179.1(11) ?
  V4 Li6 O11 3_554 . 2_655 98.5(12) ?
  V4 Li6 O12 3_554 . 3_554 93.9(8) ?
  V4 Li6 Li4 3_554 . 2_545 48.9(6) ?
  V4 Li6 Li4 3_554 . 2_555 132.3(9) ?
  V4 Li6 Li4 3_554 . 2_655 88.3(11) ?
  V4 Li6 Li5 3_554 . 3_454 94.6(6) ?
  V4 Li6 Li5 3_554 . 3_554 50.0(6) ?
  V4 Li6 Li5 3_554 . 3_564 133.4(7) ?
  V4 Li6 Vx3 3_554 . 2_555 143.4(6) ?
  V4 Li6 Vx3 3_554 . 2_655 96.4(8) ?
  V4 Li6 V5 3_564 . 3_464 46.1(4) ?
  V4 Li6 V5 3_564 . 3_564 59.1(3) ?
  V4 Li6 V6 3_564 . 3_554 59.2(4) ?
  V4 Li6 V6 3_564 . 3_664 45.0(3) ?
  V4 Li6 O1 3_564 . 3_564 39.2(4) ?
  V4 Li6 O2 3_564 . 3_664 39.4(5) ?
  V4 Li6 O5 3_564 . 3_554 90.8(6) ?
  V4 Li6 O7 3_564 . 2_665 92.9(10) ?
  V4 Li6 O11 3_564 . 2_655 136.8(10) ?
  V4 Li6 O12 3_564 . 3_554 133.4(14) ?
  V4 Li6 Li4 3_564 . 2_545 122.2(8) ?
  V4 Li6 Li4 3_564 . 2_555 62.0(8) ?
  V4 Li6 Li4 3_564 . 2_655 92.6(8) ?
  V4 Li6 Li5 3_564 . 3_454 87.9(9) ?
  V4 Li6 Li5 3_564 . 3_554 119.7(9) ?
  V4 Li6 Li5 3_564 . 3_564 59.2(5) ?
  V4 Li6 Vx3 3_564 . 2_555 117.6(11) ?
  V4 Li6 Vx3 3_564 . 2_655 132.8(7) ?
  V5 Li6 V5 3_464 . 3_564 84.6(5) ?
  V5 Li6 V6 3_464 . 3_554 45.2(4) ?
  V5 Li6 V6 3_464 . 3_664 90.8(4) ?
  V5 Li6 O1 3_464 . 3_564 7.3(4) ?
  V5 Li6 O2 3_464 . 3_664 85.0(8) ?
  V5 Li6 O5 3_464 . 3_554 87.1(8) ?
  V5 Li6 O7 3_464 . 2_665 95.3(12) ?
  V5 Li6 O11 3_464 . 2_655 175.2(11) ?
  V5 Li6 O12 3_464 . 3_554 87.5(10) ?
  V5 Li6 Li4 3_464 . 2_545 89.0(8) ?
  V5 Li6 Li4 3_464 . 2_555 47.1(7) ?
  V5 Li6 Li4 3_464 . 2_655 138.4(8) ?
  V5 Li6 Li5 3_464 . 3_454 42.5(5) ?
  V5 Li6 Li5 3_464 . 3_554 135.2(7) ?
  V5 Li6 Li5 3_464 . 3_564 91.2(9) ?
  V5 Li6 Vx3 3_464 . 2_555 93.1(9) ?
  V5 Li6 Vx3 3_464 . 2_655 178.1(7) ?
  V5 Li6 V6 3_564 . 3_554 50.5(3) ?
  V5 Li6 V6 3_564 . 3_664 46.2(3) ?
  V5 Li6 O1 3_564 . 3_564 78.5(6) ?
  V5 Li6 O2 3_564 . 3_664 44.5(5) ?
  V5 Li6 O5 3_564 . 3_554 42.7(5) ?
  V5 Li6 O7 3_564 . 2_665 140.3(9) ?
  V5 Li6 O11 3_564 . 2_655 100.1(13) ?
  V5 Li6 O12 3_564 . 3_554 132.7(10) ?
  V5 Li6 Li4 3_564 . 2_545 88.0(8) ?
  V5 Li6 Li4 3_564 . 2_555 120.4(9) ?
  V5 Li6 Li4 3_564 . 2_655 65.5(8) ?
  V5 Li6 Li5 3_564 . 3_454 117.2(7) ?
  V5 Li6 Li5 3_564 . 3_554 61.5(8) ?
  V5 Li6 Li5 3_564 . 3_564 94.3(7) ?
  V5 Li6 Vx3 3_564 . 2_555 176.6(12) ?
  V5 Li6 Vx3 3_564 . 2_655 95.9(9) ?
  V6 Li6 V6 3_554 . 3_664 84.9(4) ?
  V6 Li6 O1 3_554 . 3_564 43.0(4) ?
  V6 Li6 O2 3_554 . 3_664 80.0(6) ?
  V6 Li6 O5 3_554 . 3_554 42.3(5) ?
  V6 Li6 O7 3_554 . 2_665 140.4(15) ?
  V6 Li6 O11 3_554 . 2_655 138.6(15) ?
  V6 Li6 O12 3_554 . 3_554 93.2(8) ?
  V6 Li6 Li4 3_554 . 2_545 63.2(6) ?
  V6 Li6 Li4 3_554 . 2_555 92.2(10) ?
  V6 Li6 Li4 3_554 . 2_655 115.9(10) ?
  V6 Li6 Li5 3_554 . 3_454 66.7(6) ?
  V6 Li6 Li5 3_554 . 3_554 90.0(9) ?
  V6 Li6 Li5 3_554 . 3_564 118.3(8) ?
  V6 Li6 Vx3 3_554 . 2_555 128.9(10) ?
  V6 Li6 Vx3 3_554 . 2_655 136.3(11) ?
  V6 Li6 O1 3_664 . 3_564 83.7(6) ?
  V6 Li6 O2 3_664 . 3_664 5.9(4) ?
  V6 Li6 O5 3_664 . 3_554 88.6(7) ?
  V6 Li6 O7 3_664 . 2_665 94.2(7) ?
  V6 Li6 O11 3_664 . 2_655 92.5(8) ?
  V6 Li6 O12 3_664 . 3_554 178.1(9) ?
  V6 Li6 Li4 3_664 . 2_545 133.9(10) ?
  V6 Li6 Li4 3_664 . 2_555 94.7(8) ?
  V6 Li6 Li4 3_664 . 2_655 47.6(7) ?
  V6 Li6 Li5 3_664 . 3_454 132.8(9) ?
  V6 Li6 Li5 3_664 . 3_554 85.9(8) ?
  V6 Li6 Li5 3_664 . 3_564 48.4(5) ?
  V6 Li6 Vx3 3_664 . 2_555 131.5(7) ?
  V6 Li6 Vx3 3_664 . 2_655 88.3(5) ?
  O1 Li6 O2 3_564 . 3_664 77.9(8) ?
  O1 Li6 O5 3_564 . 3_554 85.3(8) ?
  O1 Li6 O7 3_564 . 2_665 97.4(15) ?
  O1 Li6 O11 3_564 . 2_655 175.8(11) ?
  O1 Li6 O12 3_564 . 3_554 94.6(12) ?
  O1 Li6 Li4 3_564 . 2_545 92.8(9) ?
  O1 Li6 Li4 3_564 . 2_555 49.8(9) ?
  O1 Li6 Li4 3_564 . 2_655 131.2(10) ?
  O1 Li6 Li5 3_564 . 3_454 49.7(8) ?
  O1 Li6 Li5 3_564 . 3_554 132.5(10) ?
  O1 Li6 Li5 3_564 . 3_564 87.6(10) ?
  O1 Li6 Vx3 3_564 . 2_555 99.0(13) ?
  O1 Li6 Vx3 3_564 . 2_655 171.9(8) ?
  O2 Li6 O5 3_664 . 3_554 87.1(9) ?
  O2 Li6 O7 3_664 . 2_665 95.9(9) ?
  O2 Li6 O11 3_664 . 2_655 98.4(12) ?
  O2 Li6 O12 3_664 . 3_554 172.2(14) ?
  O2 Li6 Li4 3_664 . 2_545 132.4(12) ?
  O2 Li6 Li4 3_664 . 2_555 91.6(11) ?
  O2 Li6 Li4 3_664 . 2_655 53.4(9) ?
  O2 Li6 Li5 3_664 . 3_454 127.2(13) ?
  O2 Li6 Li5 3_664 . 3_554 89.2(12) ?
  O2 Li6 Li5 3_664 . 3_564 49.9(6) ?
  O2 Li6 Vx3 3_664 . 2_555 132.9(11) ?
  O2 Li6 Vx3 3_664 . 2_655 94.1(10) ?
  O5 Li6 O7 3_554 . 2_665 176.3(13) ?
  O5 Li6 O11 3_554 . 2_655 96.4(16) ?
  O5 Li6 O12 3_554 . 3_554 90.4(9) ?
  O5 Li6 Li4 3_554 . 2_545 45.3(7) ?
  O5 Li6 Li4 3_554 . 2_555 134.0(13) ?
  O5 Li6 Li4 3_554 . 2_655 89.2(14) ?
  O5 Li6 Li5 3_554 . 3_454 93.7(9) ?
  O5 Li6 Li5 3_554 . 3_554 48.2(9) ?
  O5 Li6 Li5 3_554 . 3_564 137.0(10) ?
  O5 Li6 Vx3 3_554 . 2_555 139.9(9) ?
  O5 Li6 Vx3 3_554 . 2_655 94.6(12) ?
  O7 Li6 O11 2_665 . 2_655 81.1(8) ?
  O7 Li6 O12 2_665 . 3_554 86.9(10) ?
  O7 Li6 Li4 2_665 . 2_545 131.8(10) ?
  O7 Li6 Li4 2_665 . 2_555 48.3(9) ?
  O7 Li6 Li4 2_665 . 2_655 90.8(10) ?
  O7 Li6 Li5 2_665 . 3_454 86.3(12) ?
  O7 Li6 Li5 2_665 . 3_554 129.5(12) ?
  O7 Li6 Li5 2_665 . 3_564 45.9(6) ?
  O7 Li6 Vx3 2_665 . 2_555 37.3(5) ?
  O7 Li6 Vx3 2_665 . 2_655 83.1(7) ?
  O11 Li6 O12 2_655 . 3_554 89.2(9) ?
  O11 Li6 Li4 2_655 . 2_545 91.2(12) ?
  O11 Li6 Li4 2_655 . 2_555 129.1(11) ?
  O11 Li6 Li4 2_655 . 2_655 45.2(8) ?
  O11 Li6 Li5 2_655 . 3_454 133.7(9) ?
  O11 Li6 Li5 2_655 . 3_554 48.6(9) ?
  O11 Li6 Li5 2_655 . 3_564 88.5(9) ?
  O11 Li6 Vx3 2_655 . 2_555 82.1(7) ?
  O11 Li6 Vx3 2_655 . 2_655 4.6(4) ?
  O12 Li6 Li4 3_554 . 2_545 45.3(8) ?
  O12 Li6 Li4 3_554 . 2_555 84.8(13) ?
  O12 Li6 Li4 3_554 . 2_655 134.0(14) ?
  O12 Li6 Li5 3_554 . 3_454 45.6(8) ?
  O12 Li6 Li5 3_554 . 3_554 94.7(12) ?
  O12 Li6 Li5 3_554 . 3_564 132.4(13) ?
  O12 Li6 Vx3 3_554 . 2_555 49.5(6) ?
  O12 Li6 Vx3 3_554 . 2_655 93.5(9) ?
  Li4 Li6 Li4 2_545 . 2_555 117.6(12) ?
  Li4 Li6 Li4 2_545 . 2_655 116.6(16) ?
  Li4 Li6 Li5 2_545 . 3_454 65.4(9) ?
  Li4 Li6 Li5 2_545 . 3_554 63.2(9) ?
  Li4 Li6 Li5 2_545 . 3_564 177.7(11) ?
  Li4 Li6 Vx3 2_545 . 2_555 94.6(8) ?
  Li4 Li6 Vx3 2_545 . 2_655 92.9(9) ?
  Li4 Li6 Li4 2_555 . 2_655 125.6(12) ?
  Li4 Li6 Li5 2_555 . 3_454 52.2(9) ?
  Li4 Li6 Li5 2_555 . 3_554 177.7(10) ?
  Li4 Li6 Li5 2_555 . 3_564 61.1(9) ?
  Li4 Li6 Vx3 2_555 . 2_555 56.3(8) ?
  Li4 Li6 Vx3 2_555 . 2_655 131.3(8) ?
  Li4 Li6 Li5 2_655 . 3_454 177.0(12) ?
  Li4 Li6 Li5 2_655 . 3_554 53.5(11) ?
  Li4 Li6 Li5 2_655 . 3_564 64.6(10) ?
  Li4 Li6 Vx3 2_655 . 2_555 115.2(8) ?
  Li4 Li6 Vx3 2_655 . 2_655 40.8(7) ?
  Li5 Li6 Li5 3_454 . 3_554 128.6(10) ?
  Li5 Li6 Li5 3_454 . 3_564 113.3(13) ?
  Li5 Li6 Vx3 3_454 . 2_555 62.1(7) ?
  Li5 Li6 Vx3 3_454 . 2_655 138.2(7) ?
  Li5 Li6 Li5 3_554 . 3_564 118.1(11) ?
  Li5 Li6 Vx3 3_554 . 2_555 121.7(9) ?
  Li5 Li6 Vx3 3_554 . 2_655 46.4(6) ?
  Li5 Li6 Vx3 3_564 . 2_555 83.1(8) ?
  Li5 Li6 Vx3 3_564 . 2_655 87.0(7) ?
  Vx3 Li6 Vx3 2_555 . 2_655 86.2(5) ?
  V1 Vx3 V1 3_554 . 3_564 117.4(3) ?
  V1 Vx3 V1 3_554 . 3_664 124.0(3) ?
  V1 Vx3 V2 3_554 . 3_454 65.03(15) ?
  V1 Vx3 V2 3_554 . 3_554 66.44(18) ?
  V1 Vx3 V2 3_554 . 3_564 174.7(3) ?
  V1 Vx3 V3 3_554 . 3_564 106.6(7) ?
  V1 Vx3 O3 3_554 . 3_564 135.6(3) ?
  V1 Vx3 O4 3_554 . 3_664 95.9(4) ?
  V1 Vx3 O6 3_554 . 3_564 49.3(5) ?
  V1 Vx3 O7 3_554 . 1_545 45.5(3) ?
  V1 Vx3 O11 3_554 . . 142.0(4) ?
  V1 Vx3 O12 3_554 . 2_554 93.2(3) ?
  V1 Vx3 Li1 3_554 . 1_445 46.4(4) ?
  V1 Vx3 Li1 3_554 . . 124.3(5) ?
  V1 Vx3 Li2 3_554 . 2_555 92.2(7) ?
  V1 Vx3 Li2 3_554 . 2_655 94.5(6) ?
  V1 Vx3 Li3 3_554 . 1_545 62.6(4) ?
  V1 Vx3 Li3 3_554 . . 135.6(3) ?
  V1 Vx3 Li4 3_554 . . 95.3(5) ?
  V1 Vx3 Li5 3_554 . 2_654 48.2(3) ?
  V1 Vx3 Li5 3_554 . 2_664 119.7(4) ?
  V1 Vx3 Li6 3_554 . 3_554 63.6(6) ?
  V1 Vx3 Li6 3_554 . 3_664 137.4(5) ?
  V1 Vx3 V1 3_564 . 3_664 118.59(19) ?
  V1 Vx3 V2 3_564 . 3_454 52.36(16) ?
  V1 Vx3 V2 3_564 . 3_554 176.1(2) ?
  V1 Vx3 V2 3_564 . 3_564 57.28(14) ?
  V1 Vx3 V3 3_564 . 3_564 10.9(6) ?
  V1 Vx3 O3 3_564 . 3_564 42.4(4) ?
  V1 Vx3 O4 3_564 . 3_664 129.8(5) ?
  V1 Vx3 O6 3_564 . 3_564 82.5(7) ?
  V1 Vx3 O7 3_564 . 1_545 128.5(5) ?
  V1 Vx3 O11 3_564 . . 84.6(5) ?
  V1 Vx3 O12 3_564 . 2_554 41.7(3) ?
  V1 Vx3 Li1 3_564 . 1_445 85.6(4) ?
  V1 Vx3 Li1 3_564 . . 84.5(6) ?
  V1 Vx3 Li2 3_564 . 2_555 56.6(7) ?
  V1 Vx3 Li2 3_564 . 2_655 130.7(6) ?
  V1 Vx3 Li3 3_564 . 1_545 118.2(6) ?
  V1 Vx3 Li3 3_564 . . 43.4(3) ?
  V1 Vx3 Li4 3_564 . . 111.1(7) ?
  V1 Vx3 Li5 3_564 . 2_654 133.7(4) ?
  V1 Vx3 Li5 3_564 . 2_664 60.6(5) ?
  V1 Vx3 Li6 3_564 . 3_554 84.2(9) ?
  V1 Vx3 Li6 3_564 . 3_664 86.3(7) ?
  V1 Vx3 V2 3_664 . 3_454 170.9(3) ?
  V1 Vx3 V2 3_664 . 3_554 57.58(19) ?
  V1 Vx3 V2 3_664 . 3_564 61.31(13) ?
  V1 Vx3 V3 3_664 . 3_564 129.4(7) ?
  V1 Vx3 O3 3_664 . 3_564 89.3(3) ?
  V1 Vx3 O4 3_664 . 3_664 46.0(3) ?
  V1 Vx3 O6 3_664 . 3_564 140.4(6) ?
  V1 Vx3 O7 3_664 . 1_545 96.2(4) ?
  V1 Vx3 O11 3_664 . . 46.0(4) ?
  V1 Vx3 O12 3_664 . 2_554 129.7(3) ?
  V1 Vx3 Li1 3_664 . 1_445 139.1(4) ?
  V1 Vx3 Li1 3_664 . . 62.4(4) ?
  V1 Vx3 Li2 3_664 . 2_555 118.7(4) ?
  V1 Vx3 Li2 3_664 . 2_655 47.0(3) ?
  V1 Vx3 Li3 3_664 . 1_545 91.1(5) ?
  V1 Vx3 Li3 3_664 . . 88.5(3) ?
  V1 Vx3 Li4 3_664 . . 64.3(4) ?
  V1 Vx3 Li5 3_664 . 2_654 90.6(3) ?
  V1 Vx3 Li5 3_664 . 2_664 87.8(4) ?
  V1 Vx3 Li6 3_664 . 3_554 121.9(7) ?
  V1 Vx3 Li6 3_664 . 3_664 47.8(5) ?
  V2 Vx3 V2 3_454 . 3_554 131.5(2) ?
  V2 Vx3 V2 3_454 . 3_564 109.6(3) ?
  V2 Vx3 V3 3_454 . 3_564 41.6(6) ?
  V2 Vx3 O3 3_454 . 3_564 83.3(4) ?
  V2 Vx3 O4 3_454 . 3_664 138.2(4) ?
  V2 Vx3 O6 3_454 . 3_564 44.5(6) ?
  V2 Vx3 O7 3_454 . 1_545 90.6(4) ?
  V2 Vx3 O11 3_454 . . 127.3(5) ?
  V2 Vx3 O12 3_454 . 2_554 44.5(2) ?
  V2 Vx3 Li1 3_454 . 1_445 46.2(4) ?
  V2 Vx3 Li1 3_454 . . 114.0(5) ?
  V2 Vx3 Li2 3_454 . 2_555 58.2(4) ?
  V2 Vx3 Li2 3_454 . 2_655 137.4(3) ?
  V2 Vx3 Li3 3_454 . 1_545 94.2(5) ?
  V2 Vx3 Li3 3_454 . . 84.0(4) ?
  V2 Vx3 Li4 3_454 . . 116.7(5) ?
  V2 Vx3 Li5 3_454 . 2_654 96.3(3) ?
  V2 Vx3 Li5 3_454 . 2_664 86.6(4) ?
  V2 Vx3 Li6 3_454 . 3_554 60.0(7) ?
  V2 Vx3 Li6 3_454 . 3_664 126.1(6) ?
  V2 Vx3 V2 3_554 . 3_564 118.9(2) ?
  V2 Vx3 V3 3_554 . 3_564 172.8(7) ?
  V2 Vx3 O3 3_554 . 3_564 135.5(4) ?
  V2 Vx3 O4 3_554 . 3_664 48.4(5) ?
  V2 Vx3 O6 3_554 . 3_564 100.8(7) ?
  V2 Vx3 O7 3_554 . 1_545 53.5(4) ?
  V2 Vx3 O11 3_554 . . 92.0(5) ?
  V2 Vx3 O12 3_554 . 2_554 139.7(4) ?
  V2 Vx3 Li1 3_554 . 1_445 97.7(4) ?
  V2 Vx3 Li1 3_554 . . 93.6(6) ?
  V2 Vx3 Li2 3_554 . 2_555 124.8(7) ?
  V2 Vx3 Li2 3_554 . 2_655 47.6(6) ?
  V2 Vx3 Li3 3_554 . 1_545 63.5(6) ?
  V2 Vx3 Li3 3_554 . . 134.4(4) ?
  V2 Vx3 Li4 3_554 . . 67.3(7) ?
  V2 Vx3 Li5 3_554 . 2_654 48.1(3) ?
  V2 Vx3 Li5 3_554 . 2_664 117.6(5) ?
  V2 Vx3 Li6 3_554 . 3_554 97.6(9) ?
  V2 Vx3 Li6 3_554 . 3_664 90.4(7) ?
  V2 Vx3 V3 3_564 . 3_564 68.1(6) ?
  V2 Vx3 O3 3_564 . 3_564 41.3(2) ?
  V2 Vx3 O4 3_564 . 3_664 88.5(3) ?
  V2 Vx3 O6 3_564 . 3_564 127.4(6) ?
  V2 Vx3 O7 3_564 . 1_545 136.5(3) ?
  V2 Vx3 O11 3_564 . . 40.6(4) ?
  V2 Vx3 O12 3_564 . 2_554 82.3(3) ?
  V2 Vx3 Li1 3_564 . 1_445 130.4(4) ?
  V2 Vx3 Li1 3_564 . . 57.4(5) ?
  V2 Vx3 Li2 3_564 . 2_555 84.9(7) ?
  V2 Vx3 Li2 3_564 . 2_655 89.8(6) ?
  V2 Vx3 Li3 3_564 . 1_545 119.4(4) ?
  V2 Vx3 Li3 3_564 . . 41.4(2) ?
  V2 Vx3 Li4 3_564 . . 86.8(5) ?
  V2 Vx3 Li5 3_564 . 2_654 134.5(3) ?
  V2 Vx3 Li5 3_564 . 2_664 58.3(4) ?
  V2 Vx3 Li6 3_564 . 3_554 113.9(6) ?
  V2 Vx3 Li6 3_564 . 3_664 44.9(5) ?
  V3 Vx3 O3 3_564 . 3_564 50.6(7) ?
  V3 Vx3 O4 3_564 . 3_664 136.6(9) ?
  V3 Vx3 O6 3_564 . 3_564 74.7(9) ?
  V3 Vx3 O7 3_564 . 1_545 120.6(8) ?
  V3 Vx3 O11 3_564 . . 93.0(8) ?
  V3 Vx3 O12 3_564 . 2_554 36.1(6) ?
  V3 Vx3 Li1 3_564 . 1_445 77.6(8) ?
  V3 Vx3 Li1 3_564 . . 92.0(9) ?
  V3 Vx3 Li2 3_564 . 2_555 55.4(9) ?
  V3 Vx3 Li2 3_564 . 2_655 137.3(8) ?
  V3 Vx3 Li3 3_564 . 1_545 115.6(9) ?
  V3 Vx3 Li3 3_564 . . 51.7(7) ?
  V3 Vx3 Li4 3_564 . . 112.8(9) ?
  V3 Vx3 Li5 3_564 . 2_654 126.2(7) ?
  V3 Vx3 Li5 3_564 . 2_664 63.7(8) ?
  V3 Vx3 Li6 3_564 . 3_554 77.1(11) ?
  V3 Vx3 Li6 3_564 . 3_664 94.1(9) ?
  O3 Vx3 O4 3_564 . 3_664 87.5(5) ?
  O3 Vx3 O6 3_564 . 3_564 86.3(6) ?
  O3 Vx3 O7 3_564 . 1_545 170.7(6) ?
  O3 Vx3 O11 3_564 . . 81.9(5) ?
  O3 Vx3 O12 3_564 . 2_554 83.7(5) ?
  O3 Vx3 Li1 3_564 . 1_445 89.2(5) ?
  O3 Vx3 Li1 3_564 . . 42.2(7) ?
  O3 Vx3 Li2 3_564 . 2_555 43.5(7) ?
  O3 Vx3 Li2 3_564 . 2_655 88.4(7) ?
  O3 Vx3 Li3 3_564 . 1_545 91.4(5) ?
  O3 Vx3 Li3 3_564 . . 1.1(4) ?
  O3 Vx3 Li4 3_564 . . 127.6(6) ?
  O3 Vx3 Li5 3_564 . 2_654 174.3(4) ?
  O3 Vx3 Li5 3_564 . 2_664 86.5(6) ?
  O3 Vx3 Li6 3_564 . 3_554 126.3(10) ?
  O3 Vx3 Li6 3_564 . 3_664 86.2(5) ?
  O4 Vx3 O6 3_664 . 3_564 94.4(6) ?
  O4 Vx3 O7 3_664 . 1_545 101.7(7) ?
  O4 Vx3 O11 3_664 . . 91.2(5) ?
  O4 Vx3 O12 3_664 . 2_554 170.3(5) ?
  O4 Vx3 Li1 3_664 . 1_445 93.2(5) ?
  O4 Vx3 Li1 3_664 . . 45.3(7) ?
  O4 Vx3 Li2 3_664 . 2_555 87.8(6) ?
  O4 Vx3 Li2 3_664 . 2_655 1.3(6) ?
  O4 Vx3 Li3 3_664 . 1_545 45.3(5) ?
  O4 Vx3 Li3 3_664 . . 86.4(5) ?
  O4 Vx3 Li4 3_664 . . 101.1(7) ?
  O4 Vx3 Li5 3_664 . 2_654 96.5(6) ?
  O4 Vx3 Li5 3_664 . 2_664 133.5(5) ?
  O4 Vx3 Li6 3_664 . 3_554 146.0(10) ?
  O4 Vx3 Li6 3_664 . 3_664 93.6(6) ?
  O6 Vx3 O7 3_564 . 1_545 94.2(5) ?
  O6 Vx3 O11 3_564 . . 166.7(9) ?
  O6 Vx3 O12 3_564 . 2_554 88.9(7) ?
  O6 Vx3 Li1 3_564 . 1_445 3.2(7) ?
  O6 Vx3 Li1 3_564 . . 89.3(5) ?
  O6 Vx3 Li2 3_564 . 2_555 43.0(8) ?
  O6 Vx3 Li2 3_564 . 2_655 93.5(6) ?
  O6 Vx3 Li3 3_564 . 1_545 49.7(7) ?
  O6 Vx3 Li3 3_564 . . 86.3(5) ?
  O6 Vx3 Li4 3_564 . . 142.8(6) ?
  O6 Vx3 Li5 3_564 . 2_654 97.4(5) ?
  O6 Vx3 Li5 3_564 . 2_664 131.0(8) ?
  O6 Vx3 Li6 3_564 . 3_554 91.5(6) ?
  O6 Vx3 Li6 3_564 . 3_664 168.8(10) ?
  O7 Vx3 O11 1_545 . . 96.4(5) ?
  O7 Vx3 O12 1_545 . 2_554 87.1(5) ?
  O7 Vx3 Li1 1_545 . 1_445 91.6(4) ?
  O7 Vx3 Li1 1_545 . . 147.0(8) ?
  O7 Vx3 Li2 1_545 . 2_555 137.1(7) ?
  O7 Vx3 Li2 1_545 . 2_655 100.8(7) ?
  O7 Vx3 Li3 1_545 . 1_545 96.0(6) ?
  O7 Vx3 Li3 1_545 . . 171.8(6) ?
  O7 Vx3 Li4 1_545 . . 49.8(6) ?
  O7 Vx3 Li5 1_545 . 2_654 5.9(5) ?
  O7 Vx3 Li5 1_545 . 2_664 86.2(6) ?
  O7 Vx3 Li6 1_545 . 3_554 44.4(9) ?
  O7 Vx3 Li6 1_545 . 3_664 91.9(5) ?
  O11 Vx3 O12 . . 2_554 83.7(4) ?
  O11 Vx3 Li1 . . 1_445 169.9(7) ?
  O11 Vx3 Li1 . . . 86.1(5) ?
  O11 Vx3 Li2 . . 2_555 125.4(8) ?
  O11 Vx3 Li2 . . 2_655 92.3(5) ?
  O11 Vx3 Li3 . . 1_545 136.3(6) ?
  O11 Vx3 Li3 . . . 82.0(5) ?
  O11 Vx3 Li4 . . . 46.7(6) ?
  O11 Vx3 Li5 . . 2_654 94.0(5) ?
  O11 Vx3 Li5 . . 2_664 42.3(4) ?
  O11 Vx3 Li6 . . 3_554 90.6(5) ?
  O11 Vx3 Li6 . . 3_664 4.8(4) ?
  O12 Vx3 Li1 2_554 . 1_445 90.6(4) ?
  O12 Vx3 Li1 2_554 . . 125.9(7) ?
  O12 Vx3 Li2 2_554 . 2_555 88.5(6) ?
  O12 Vx3 Li2 2_554 . 2_655 171.6(7) ?
  O12 Vx3 Li3 2_554 . 1_545 138.6(6) ?
  O12 Vx3 Li3 2_554 . . 84.7(5) ?
  O12 Vx3 Li4 2_554 . . 81.3(6) ?
  O12 Vx3 Li5 2_554 . 2_654 92.1(5) ?
  O12 Vx3 Li5 2_554 . 2_664 42.1(4) ?
  O12 Vx3 Li6 2_554 . 3_554 42.7(9) ?
  O12 Vx3 Li6 2_554 . 3_664 82.0(6) ?
  Li1 Vx3 Li1 1_445 . . 90.5(4) ?
  Li1 Vx3 Li2 1_445 . 2_555 45.8(7) ?
  Li1 Vx3 Li2 1_445 . 2_655 92.2(4) ?
  Li1 Vx3 Li3 1_445 . 1_545 48.1(6) ?
  Li1 Vx3 Li3 1_445 . . 89.2(4) ?
  Li1 Vx3 Li4 1_445 . . 140.6(6) ?
  Li1 Vx3 Li5 1_445 . 2_654 94.6(4) ?
  Li1 Vx3 Li5 1_445 . 2_664 132.8(5) ?
  Li1 Vx3 Li6 1_445 . 3_554 90.9(6) ?
  Li1 Vx3 Li6 1_445 . 3_664 171.7(8) ?
  Li1 Vx3 Li2 . . 2_555 56.3(5) ?
  Li1 Vx3 Li2 . . 2_655 46.2(8) ?
  Li1 Vx3 Li3 . . 1_545 62.0(6) ?
  Li1 Vx3 Li3 . . . 41.2(7) ?
  Li1 Vx3 Li4 . . . 125.3(6) ?
  Li1 Vx3 Li5 . . 2_654 141.7(7) ?
  Li1 Vx3 Li5 . . 2_664 115.6(6) ?
  Li1 Vx3 Li6 . . 3_554 168.5(11) ?
  Li1 Vx3 Li6 . . 3_664 90.8(5) ?
  Li2 Vx3 Li2 2_555 . 2_655 87.7(6) ?
  Li2 Vx3 Li3 2_555 . 1_545 61.6(9) ?
  Li2 Vx3 Li3 2_555 . . 43.5(7) ?
  Li2 Vx3 Li4 2_555 . . 167.7(10) ?
  Li2 Vx3 Li5 2_555 . 2_654 140.4(7) ?
  Li2 Vx3 Li5 2_555 . 2_664 117.1(9) ?
  Li2 Vx3 Li6 2_555 . 3_554 118.2(8) ?
  Li2 Vx3 Li6 2_555 . 3_664 129.6(9) ?
  Li2 Vx3 Li3 2_655 . 1_545 44.2(5) ?
  Li2 Vx3 Li3 2_655 . . 87.4(6) ?
  Li2 Vx3 Li4 2_655 . . 101.3(6) ?
  Li2 Vx3 Li5 2_655 . 2_654 95.6(7) ?
  Li2 Vx3 Li5 2_655 . 2_664 134.6(5) ?
  Li2 Vx3 Li6 2_655 . 3_554 145.1(11) ?
  Li2 Vx3 Li6 2_655 . 3_664 94.6(6) ?
  Li3 Vx3 Li3 1_545 . . 90.6(5) ?
  Li3 Vx3 Li4 1_545 . . 130.7(9) ?
  Li3 Vx3 Li5 1_545 . 2_654 94.3(6) ?
  Li3 Vx3 Li5 1_545 . 2_664 177.6(6) ?
  Li3 Vx3 Li6 1_545 . 3_554 126.2(7) ?
  Li3 Vx3 Li6 1_545 . 3_664 138.8(7) ?
  Li3 Vx3 Li4 . . . 127.8(6) ?
  Li3 Vx3 Li5 . . 2_654 175.1(4) ?
  Li3 Vx3 Li5 . . 2_664 87.2(6) ?
  Li3 Vx3 Li6 . . 3_554 127.4(10) ?
  Li3 Vx3 Li6 . . 3_664 86.3(5) ?
  Li4 Vx3 Li5 . . 2_654 47.7(6) ?
  Li4 Vx3 Li5 . . 2_664 50.6(8) ?
  Li4 Vx3 Li6 . . 3_554 57.6(8) ?
  Li4 Vx3 Li6 . . 3_664 42.1(7) ?
  Li5 Vx3 Li5 2_654 . 2_664 87.9(6) ?
  Li5 Vx3 Li6 2_654 . 3_554 49.5(9) ?
  Li5 Vx3 Li6 2_654 . 3_664 89.5(5) ?
  Li5 Vx3 Li6 2_664 . 3_554 56.1(7) ?
  Li5 Vx3 Li6 2_664 . 3_664 40.0(6) ?
  Li6 Vx3 Li6 3_554 . 3_664 86.2(6) ?

loop_
 _geom_torsion_atom_site_label_1
 _geom_torsion_atom_site_label_2
 _geom_torsion_atom_site_label_3
 _geom_torsion_atom_site_label_4
 _geom_torsion_site_symmetry_1
 _geom_torsion_site_symmetry_2
 _geom_torsion_site_symmetry_3
 _geom_torsion_site_symmetry_4
 _geom_torsion
 _geom_torsion_publ_flag
 ? ? ? ? ? ? ? ? ? ?

loop_
 _geom_hbond_atom_site_label_D
 _geom_hbond_atom_site_label_H
 _geom_hbond_atom_site_label_A
 _geom_hbond_site_symmetry_D
 _geom_hbond_site_symmetry_H
 _geom_hbond_site_symmetry_A
 _geom_hbond_distance_DH
 _geom_hbond_distance_HA
 _geom_hbond_distance_DA
 _geom_hbond_angle_DHA
 _geom_hbond_publ_flag
 ? ? ? ? ? ? ? ? ? ? ?


#=======================================================================

# 11. STRUCTURE-FACTOR LIST

loop_
 _refln_index_h
 _refln_index_k
 _refln_index_l
 _refln_F_squared_calc
 _refln_F_squared_meas
 _refln_F_squared_sigma
 _refln_observed_status
   0  -1   0    177.07     82.27     12.91 o
   0  -1   0    177.07     93.56     12.91 o
   0  -1   0    177.07     69.37     12.91 o
   0  -1   0    177.07    112.92     12.91 o
  -1   1   0    177.07     85.50     12.91 o
   1   0   0    177.07    116.15     11.29 o
   1   0   0    177.07     83.88     12.91 o
   1   0   0    177.07     75.82     11.29 o
   1  -1   0    177.05     88.72      9.68 o
   0   1   0    177.05     83.88     12.91 o
   0   1   0    177.05     88.72     11.29 o
   0   1   0    177.05    101.63     11.29 o
  -1   0   0    177.05     90.34     11.29 o
  -1   0   0    177.05    116.15     14.52 o
  -1   0   0    177.05     87.11     11.29 o
   1  -1   0    177.05     91.95      9.68 o
   1  -2   0      6.39     -1.61      9.68 <
   1   1   0      6.39    -20.97      8.07 <
   1   1   0      6.39     -8.07     14.52 <
   1   1   0      6.39      3.23      9.68 <
   1   1   0      6.39      9.68     11.29 <
   1  -2   0      6.39      3.23      9.68 <
   1  -2   0      6.39      4.84     11.29 <
   1  -2   0      6.39     11.29     14.52 <
   1  -2   0      6.39     -3.23      9.68 <
   1  -2   0      6.39      9.68      9.68 <
  -2   1   0      6.39      9.68      8.07 <
  -2   1   0      6.39     -3.23      8.07 <
   1   1   0      6.39    -14.52      8.07 <
   1   1   0      6.39     -4.84     11.29 <
  -1  -1   0      6.18     12.91     11.29 <
  -1   2   0      6.18     -4.84      8.07 <
  -1   2   0      6.18     -3.23      9.68 <
  -1   2   0      6.18     -3.23      9.68 <
  -1   2   0      6.18     11.29     11.29 <
   2  -1   0      6.18     19.36     12.91 <
   2  -1   0      6.18      9.68      9.68 <
  -1  -1   0      6.18      4.84     11.29 <
   2  -1   0      6.18    -16.13      8.07 <
  -1  -1   0      6.18      6.45     11.29 <
  -2   2   0    341.35    335.54     25.81 o
   0  -2   0    341.35    321.02     25.81 o
   0  -2   0    341.35    311.34     25.81 o
   2   0   0    341.35    359.73     22.58 o
   2   0   0    341.35    330.70     24.20 o
  -2   2   0    341.35    358.12     25.81 o
   2   0   0    341.35    395.23     30.65 o
   0  -2   0    341.35    293.60     25.81 o
   2   0   0    341.35    340.38     24.20 o
   0  -2   0    341.35    298.43     22.58 o
   0   2   0    341.38    332.31     24.20 o
   2  -2   0    341.38    358.12     20.97 o
   0   2   0    341.38    304.89     24.20 o
   0   2   0    341.38    337.15     27.42 o
   0   2   0    341.38    366.19     24.20 o
   0   2   0    341.38    300.05     25.81 o
   0   2   0    341.38    401.68     27.42 o
  -2   0   0    341.38    308.11     24.20 o
   2  -2   0    341.38    367.80     22.58 o
   2  -2   0    341.38    322.63     22.58 o
   2  -2   0    341.38    314.57     22.58 o
  -2   0   0    341.38    388.77     25.81 o
   2  -3   0   1541.38   1537.34     87.11 o
   2  -3   0   1541.38   1516.37     87.11 o
   2  -3   0   1541.38   1637.36     87.11 o
   1   2   0   1541.38   1801.90     87.11 o
   1   2   0   1541.38   1603.48     88.72 o
   1   2   0   1541.38   1661.56     88.72 o
   1   2   0   1541.38   1530.89     90.34 o
   2  -3   0   1541.38   1693.82     85.50 o
   2  -3   0   1541.38   1608.32     90.34 o
   1   2   0   1541.38   1600.26     85.50 o
  -1  -2   0   1553.00   1577.67     88.72 o
  -1  -2   0   1553.00   1521.21     93.56 o
  -2   3   0   1553.00   1706.73     85.50 o
  -1  -2   0   1553.00   1613.16     87.11 o
   3  -1   0   1553.00   1409.90     85.50 o
   3  -1   0   1553.00   1513.15     85.50 o
  -2   3   0   1553.00   1508.31     85.50 o
  -1  -2   0   1553.00   1492.17     88.72 o
   3  -1   0   1553.00   1532.50     85.50 o
  -1  -2   0   1553.00   1521.21     83.88 o
   2   1   0   1552.68   1618.00     90.34 o
   1  -3   0   1552.68   1750.28     95.18 o
   1  -3   0   1552.68   1780.93     93.56 o
   2   1   0   1552.68   1603.48     91.95 o
   2   1   0   1552.68   1769.64     91.95 o
  -3   2   0   1552.68   1598.64     90.34 o
   1  -3   0   1552.68   1808.35     91.95 o
   1  -3   0   1552.68   1726.08     91.95 o
   1  -3   0   1552.68   1792.22     93.56 o
   2   1   0   1552.68   1521.21     95.18 o
   2   1   0   1552.68   1563.15     91.95 o
  -2  -1   0   1564.97   1638.97     91.95 o
  -1   3   0   1564.97   1672.85     90.34 o
  -1   3   0   1564.97   1645.43     91.95 o
  -2  -1   0   1564.97   1771.25     91.95 o
  -2  -1   0   1564.97   1611.55     91.95 o
  -2  -1   0   1564.97   1721.24     98.40 o
  -1   3   0   1564.97   1580.90     91.95 o
  -1   3   0   1564.97   1653.49     96.79 o
  -1   3   0   1564.97   1638.97     91.95 o
   3   0   0 106647.00 115919.00   5931.60 o
   0  -3   0 106647.00 110482.00   5926.76 o
   3   0   0 106647.00 115788.00   5926.76 o
   0  -3   0 106647.00 112833.00   5928.37 o
   3   0   0 106647.00 115017.00   5928.37 o
   3   0   0 106647.00 110513.00   5928.37 o
   3   0   0 106647.00 117685.00   5926.76 o
  -3   0   0 106647.00 122984.00   5929.98 o
   3  -3   0 106647.00 125807.00   5928.37 o
  -3   0   0 106647.00 113000.00   5926.76 o
   0   3   0 106647.00 114599.00   5928.37 o
   3  -4   0    626.22    672.69     48.39 o
   3  -4   0    626.22    682.37     46.78 o
   3  -4   0    626.22    664.62     54.85 o
   1   3   0    626.22    796.90     54.85 o
   1   3   0    626.22    688.82     46.78 o
  -4   1   0    626.22    690.43     41.94 o
   3  -4   0    626.22    711.40     43.56 o
   1   3   0    626.22    753.35     51.62 o
  -3   4   0    636.77    658.17     48.39 o
  -1  -3   0    636.77    748.51     53.23 o
   4  -1   0    636.77    779.16     50.01 o
  -1  -3   0    636.77    742.05     45.17 o
  -3   4   0    636.77    725.92     43.56 o
   4  -1   0    636.77    763.03     43.56 o
   4  -1   0    636.77    735.60     48.39 o
   4  -1   0    636.77    690.43     45.17 o
  -1  -3   0    636.77    788.84     53.23 o
  -3   4   0    636.77    748.51     51.62 o
  -4   2   0     22.72     33.88     12.91 <
   2  -4   0     22.72     12.91     20.97 <
   2  -4   0     22.72     37.10     27.42 <
   2   2   0     22.72      6.45     17.74 <
   2  -4   0     22.72     17.74     19.36 <
   2   2   0     22.72      4.84     17.74 <
   2   2   0     22.72     20.97     22.58 <
  -2  -2   0     22.94     16.13     17.74 <
  -2  -2   0     22.94    -16.13     32.26 <
  -2  -2   0     22.94      4.84     24.20 <
  -2   4   0     22.94    -16.13     20.97 <
  -2  -2   0     22.94     12.91      9.68 <
  -2   4   0     22.94    -20.97     20.97 <
   4  -2   0     22.94      3.23     12.91 <
   4  -2   0     22.94     16.13     24.20 <
  -2   4   0     22.94      6.45     17.74 <
   4  -2   0     22.94      8.07     16.13 <
  -2   4   0     22.94     -4.84     20.97 <
   3   1   0    614.78    651.72     46.78 o
   3   1   0    614.78    763.03     51.62 o
   1  -4   0    614.78    716.24     46.78 o
   1  -4   0    614.78    829.16     64.53 o
   3   1   0    614.78    717.86     45.17 o
   1  -4   0    614.78    743.67     51.62 o
  -4   3   0    614.78    772.71     48.39 o
   3   1   0    614.78    706.57     46.78 o
  -3  -1   0    625.12    595.26     64.53 o
  -3  -1   0    625.12    679.14     50.01 o
  -1   4   0    625.12    724.31     46.78 o
   4  -3   0    625.12    606.55     53.23 o
  -3  -1   0    625.12    698.50     46.78 o
  -1   4   0    625.12    742.05     51.62 o
   4  -3   0    625.12    683.98     48.39 o
  -1   4   0    625.12    700.11     50.01 o
   4   0   0   1020.83   1285.69     79.04 o
  -4   4   0   1020.83   1285.69     75.82 o
   0  -4   0   1020.83   1359.90     80.66 o
   4   0   0   1020.83   1296.98     77.43 o
   4   0   0   1020.83   1308.27     72.59 o
   0  -4   0   1020.83   1232.46     75.82 o
   0   4   0   1020.78   1221.16     75.82 o
   4  -4   0   1020.78   1296.98     74.21 o
   0   4   0   1020.78   1332.47     79.04 o
   0   4   0   1020.78   1232.46     75.82 o
   1   4   0     41.61      8.07     19.36 <
   1   4   0     41.61     29.04     25.81 <
   4  -5   0     41.61     19.36     19.36 <
   4  -5   0     41.61     14.52     29.04 <
   4  -5   0     41.61      4.84     20.97 <
   4  -5   0     41.61     11.29     14.52 <
   5  -1   0     40.59     30.65     25.81 <
   5  -1   0     40.59     16.13     16.13 <
  -1  -4   0     40.59      1.61     16.13 <
   3  -5   0   1449.44   1397.00     96.79 o
   3  -5   0   1449.44   1350.22     83.88 o
   3  -5   0   1449.44   1421.20     80.66 o
   3  -5   0   1449.44   1563.15     85.50 o
   2   3   0   1449.44   1466.36     83.88 o
   5  -2   0   1437.28   1417.97     88.72 o
  -2  -3   0   1437.28   1509.92     83.88 o
  -2  -3   0   1437.28   1390.55     79.04 o
  -3   5   0   1437.28   1413.13     80.66 o
   5  -2   0   1437.28   1321.18     79.04 o
   3   2   0   1428.24   1343.76     80.66 o
   3   2   0   1428.24   1590.58     87.11 o
   2  -5   0   1428.24   1398.61     80.66 o
   2  -5   0   1428.24   1467.98     91.95 o
   5  -3   0   1416.42   1295.37     87.11 o
  -2   5   0   1416.42   1427.65     82.27 o
  -2   5   0   1416.42   1379.25     80.66 o
  -3  -2   0   1416.42   1276.01     80.66 o
   4   1   0     41.68     11.29     16.13 <
   1  -5   0     41.68      8.07     22.58 <
   1  -5   0     41.68     12.91     16.13 <
   1  -5   0     41.68    -14.52     33.88 <
  -5   4   0     41.68     27.42     17.74 <
   4   1   0     41.68     22.58     22.58 <
   5  -4   0     40.67      4.84     25.81 <
  -1   5   0     40.67      4.84     19.36 <
   5  -4   0     40.67     27.42     17.74 <
   0  -5   0    242.58    358.12     41.94 o
   5   0   0    242.58    259.72     37.10 o
   5   0   0    242.58    283.92     29.04 o
   0  -5   0    242.58    287.14     30.65 o
   5  -5   0    242.61    312.95     29.04 o
   5  -5   0    242.61    253.27     38.72 o
   5  -6   0   1944.16   1955.15    111.31 o
   4  -6   0    908.92    914.66     61.30 o
   4  -6   0    908.92    913.05     74.21 o
   2   4   0    908.92    953.38     66.14 o
   4  -6   0    908.92    858.20     54.85 o
   6  -2   0    922.47    975.96     75.82 o
   6  -2   0    922.47    821.10     54.85 o
   3  -6   0  20962.00  22966.60   1129.21 o
   3   3   0  20962.00  20508.10   1129.21 o
   3  -6   0  20962.00  22111.60   1124.37 o
  -3   6   0  20946.00  21768.00   1124.37 o
   2  -6   0    905.92    834.01     56.46 o
   4   2   0    905.92    853.36     62.91 o
   2  -6   0    905.92    817.87     62.91 o
  -2   6   0    918.80    843.68     58.07 o
   5   1   0   1966.32   1964.83    111.31 o
  -1   0  -1    220.56    125.83     12.91 o
   0   1  -1    220.56    104.86     14.52 o
   0   1  -1    220.56    104.86     12.91 o
   0   1  -1    220.56     96.79     11.29 o
   0   1  -1    220.56     85.50     12.91 o
   1  -1  -1    220.56     75.82      9.68 o
  -1   1   1    220.78     77.43     11.29 o
   0  -1   1    220.78    114.54     14.52 o
   0  -1   1    220.78     90.34     11.29 o
   1   0   1    220.78    127.44     14.52 o
   1   0   1    220.78    108.08     12.91 o
   0  -1   1    220.78    114.54     12.91 o
   0  -1   1    220.78    100.02     14.52 o
  -1   1  -1    217.13     80.66     11.29 o
   1   0  -1    217.13    125.83     11.29 o
  -1   1  -1    217.13     95.18     11.29 o
   0  -1  -1    217.13    133.89     12.91 o
   0  -1  -1    217.13    122.60     14.52 o
   1   0  -1    217.13     93.56     12.91 o
   0  -1  -1    217.13    119.37     14.52 o
   1   0  -1    217.13    100.02     12.91 o
   1  -1   1    217.37    132.28     12.91 o
  -1   0   1    217.37     98.40     11.29 o
   0   1   1    217.37    109.69     14.52 o
   0   1   1    217.37    104.86     12.91 o
  -1   0   1    217.37    130.67     14.52 o
   0   1   1    217.37    127.44     12.91 o
  -1   0   1    217.37    101.63     11.29 o
   1  -1   1    217.37    103.24     12.91 o
   0   1   1    217.37     95.18     14.52 o
  -1  -1  -1      5.26     33.88      9.68 o
  -1  -1  -1      5.26     12.91      6.45 <
   2  -1  -1      5.26      9.68      6.45 <
  -1   2  -1      5.26     11.29     11.29 <
  -1   2  -1      5.26     12.91      9.68 <
  -1  -1  -1      5.26     20.97     11.29 <
  -1  -1  -1      5.26     40.33     12.91 o
  -1  -1  -1      5.26     14.52     22.58 <
   2  -1  -1      5.26     17.74      8.07 <
   2  -1  -1      5.26     24.20      9.68 <
  -1   2  -1      5.26     19.36     11.29 <
  -1  -1  -1      5.26     30.65      9.68 o
  -1   2  -1      5.26     20.97      9.68 <
   1   1   1      5.26     22.58     11.29 <
   1   1   1      5.26     43.56     16.13 <
   1  -2   1      5.26     14.52     12.91 <
   1   1   1      5.26     17.74      9.68 <
   1  -2   1      5.26     24.20     11.29 <
   1  -2   1      5.26      3.23      9.68 <
   1  -2   1      5.26     33.88     14.52 <
   1   1   1      5.26      8.07      8.07 <
   1  -2   1      5.26      8.07     17.74 <
   1   1   1      5.26     25.81     12.91 <
   1   1   1      5.26     -3.23      9.68 <
  -2   1   1      5.26     11.29      8.07 <
  -1   3  -1   1544.51   1569.61     82.27 o
  -1   3  -1   1544.51   1488.95     83.88 o
   3  -2  -1   1544.50   1490.56     80.66 o
  -2  -1  -1   1544.50   1476.04     83.88 o
  -2  -1  -1   1544.50   1484.11     90.34 o
   3  -2  -1   1544.50   1397.00     83.88 o
  -1   3  -1   1544.51   1500.24     83.88 o
  -2  -1  -1   1544.50   1598.64     82.27 o
  -2  -1  -1   1544.50   1501.85     85.50 o
   2   1   1   1561.12   1464.75     87.11 o
   2   1   1   1561.12   1453.46     83.88 o
  -3   2   1   1561.12   1532.50     82.27 o
   1  -3   1   1561.12   1511.53     83.88 o
   1  -3   1   1561.12   1590.58     82.27 o
   1  -3   1   1561.12   1422.81     83.88 o
   1  -3   1   1561.12   1408.29     82.27 o
   1  -3   1   1561.12   1555.09     87.11 o
   2   1   1   1561.12   1656.72     85.50 o
   2   1   1   1561.12   1400.22     82.27 o
   2   1   1   1561.12   1622.84     82.27 o
   0   2  -1    398.22    372.64     25.81 o
   2  -2  -1    398.22    380.71     25.81 o
  -2   0  -1    398.22    341.99     25.81 o
   0   2  -1    398.22    369.41     27.42 o
   0   2  -1    398.22    366.19     29.04 o
   2  -2  -1    398.22    356.51     22.58 o
   2  -2  -1    398.22    429.10     24.20 o
   0  -2   1    398.69    333.92     24.20 o
   2   0   1    398.69    446.85     25.81 o
   2   0   1    398.69    435.55     25.81 o
   0  -2   1    398.69    325.86     25.81 o
  -2   2   1    398.69    356.51     27.42 o
  -2   2   1    398.69    335.54     25.81 o
   0  -2   1    398.69    432.33     27.42 o
   0  -2   1    398.69    346.83     27.42 o
   2   0   1    398.69    459.75     33.88 o
   1   1  -1     94.68     16.13     11.29 <
   1  -2  -1     94.68     14.52      9.68 <
   1   1  -1     94.68     64.53     14.52 o
   1   1  -1     94.68     37.10     11.29 o
   1   1  -1     94.68     40.33     11.29 o
   1  -2  -1     94.68     45.17     14.52 o
   1   1  -1     94.68     32.26     12.91 <
   1  -2  -1     94.68     32.26     11.29 <
   1  -2  -1     94.68     30.65     11.29 <
  -1  -1   1     93.65     50.01     11.29 o
  -1   2   1     93.65     43.56     11.29 o
  -1   2   1     93.65     50.01     12.91 o
  -1  -1   1     93.65     17.74     11.29 <
  -1  -1   1     93.65     45.17     11.29 o
  -1   2   1     93.65     25.81     11.29 <
   2   0  -1    402.89    364.58     25.81 o
   2   0  -1    402.89    451.68     32.26 o
  -2   2  -1    402.89    437.17     32.26 o
   0  -2  -1    402.89    380.71     29.04 o
   0  -2  -1    402.89    380.71     30.65 o
   2   0  -1    402.89    400.06     27.42 o
   0  -2  -1    402.89    400.06     27.42 o
  -2   2  -1    402.89    362.96     27.42 o
   0  -2  -1    402.89    450.07     30.65 o
   0  -2  -1    402.89    430.71     27.42 o
   2   0  -1    402.89    383.93     29.04 o
  -2   2  -1    402.89    430.71     29.04 o
   0   2   1    403.34    443.62     29.04 o
  -2   0   1    403.34    442.01     29.04 o
   0   2   1    403.34    446.85     29.04 o
   0   2   1    403.34    382.32     30.65 o
   0   2   1    403.34    450.07     29.04 o
   2  -2   1    403.34    456.52     25.81 o
   2  -2   1    403.34    464.59     27.42 o
  -2   0   1    403.34    479.11     29.04 o
   2  -2   1    403.34    403.29     27.42 o
   0   2   1    403.34    453.30     32.26 o
  -1  -2  -1   1552.76   1558.31     88.72 o
   3  -1  -1   1552.75   1695.43     83.88 o
  -2   3  -1   1552.75   1663.17     83.88 o
   3  -1  -1   1552.75   1492.17     83.88 o
   3  -1  -1   1552.75   1440.55     83.88 o
  -1  -2  -1   1552.76   1593.80     90.34 o
  -1  -2  -1   1552.76   1503.47     83.88 o
  -2   3  -1   1552.75   1680.91     87.11 o
  -2   3  -1   1552.75   1472.82     83.88 o
   3  -1  -1   1552.75   1445.39     82.27 o
  -1  -2  -1   1552.76   1506.69     87.11 o
  -1  -2  -1   1552.76   1580.90     85.50 o
   1   2   1   1569.41   1400.22     88.72 o
   2  -3   1   1569.40   1598.64     85.50 o
   2  -3   1   1569.40   1663.17     85.50 o
   1   2   1   1569.41   1503.47     88.72 o
   1   2   1   1569.41   1516.37     87.11 o
   1   2   1   1569.41   1550.25     87.11 o
   1   2   1   1569.41   1632.52     83.88 o
   2  -3   1   1569.40   1626.07     83.88 o
   2  -3   1   1569.40   1461.52     88.72 o
   1   2   1   1569.41   1690.59     87.11 o
  -2   4  -1    178.64    395.23     32.26 o
  -2   4  -1    178.64    314.57     29.04 o
  -2   4  -1    178.64    240.36     35.49 o
   2  -4   1    179.18    290.37     33.88 o
   2  -4   1    179.18    267.79     40.33 o
  -4   2   1    179.18    338.76     25.81 o
   2  -4   1    179.18    354.90     33.88 o
   2   2   1    179.18    283.92     35.49 o
   2   2   1    179.18    296.82     32.26 o
  -2   5  -1   1187.35   1096.95     69.37 o
  -3  -2  -1   1187.35   1130.83     69.37 o
   5  -3  -1   1187.35   1003.39     64.53 o
  -2   5  -1   1187.35   1176.00     69.37 o
   2  -5   1   1197.68   1166.32     80.66 o
   3   2   1   1197.68   1219.55     74.21 o
   3   2   1   1197.68   1195.35     69.37 o
   2  -5   1   1197.68   1222.78     79.04 o
   2  -5   1   1197.68   1127.60     67.75 o
  -1   4  -1    837.82    964.67     59.69 o
  -1   4  -1    837.82    913.05     59.69 o
  -3  -1  -1    837.82    898.53     77.43 o
  -1   4  -1    837.82    838.84     56.46 o
   4  -3  -1    837.82    845.30     53.23 o
  -3  -1  -1    837.82    846.91     59.69 o
  -1   4  -1    837.82    854.98     58.07 o
   3   1   1    840.75    929.18     56.46 o
   3   1   1    840.75    967.90     59.69 o
   1  -4   1    840.75    856.59     54.85 o
   1  -4   1    840.75    854.98     59.69 o
   3   1   1    840.75    938.86     53.23 o
   3   1   1    840.75    884.01     58.07 o
  -4   3   1    840.75    996.93     56.46 o
   1  -4   1    840.75    888.85     66.14 o
   3  -3  -1    660.92   1359.90     75.82 o
  -3   1  -1   1272.38   1142.12     69.37 o
   2  -3  -1   1272.38   1246.97     74.21 o
   2  -3  -1   1272.38   1288.92     70.98 o
   2  -3  -1   1272.38   1259.88     69.37 o
   1   2  -1   1272.38   1421.20     72.59 o
   2  -3  -1   1272.38   1229.23     70.98 o
   1   2  -1   1272.38   1429.26     74.21 o
   2  -3  -1   1272.38   1305.05     75.82 o
   1   2  -1   1272.38   1148.57     72.59 o
   1   2  -1   1272.38   1113.08     72.59 o
   2  -3  -1   1272.38   1263.11     70.98 o
   1   2  -1   1272.38   1232.46     74.21 o
  -2   3   1   1282.16   1151.80     69.37 o
   3  -1   1   1282.16   1429.26     79.04 o
  -2   3   1   1282.16   1224.39     74.21 o
   3  -1   1   1282.16   1322.79     69.37 o
  -2   3   1   1282.16   1335.70     69.37 o
  -1  -2   1   1282.16   1300.21     69.37 o
  -1  -2   1   1282.16   1288.92     79.04 o
  -2   3   1   1282.16   1300.21     72.59 o
  -2   3   1   1282.16   1259.88     72.59 o
  -1  -2   1   1282.16   1430.87     74.21 o
   3  -1   1   1282.16   1335.70     70.98 o
  -1  -2   1   1282.16   1311.50     72.59 o
   1  -3  -1   1292.90   1463.14     77.43 o
   2   1  -1   1292.90   1393.77     74.21 o
   1  -3  -1   1292.90   1342.15     77.43 o
   1  -3  -1   1292.90   1450.23     75.82 o
   2   1  -1   1292.90   1372.80     74.21 o
   2   1  -1   1292.90   1185.67     75.82 o
   2   1  -1   1292.90   1435.71     77.43 o
   1  -3  -1   1292.90   1358.28     74.21 o
  -3   2  -1   1292.90   1363.12     74.21 o
   2   1  -1   1292.90   1303.43     79.04 o
   1  -3  -1   1292.90   1426.04     79.04 o
   1  -3  -1   1292.90   1500.24     77.43 o
   3  -2   1   1302.87   1306.66     79.04 o
  -1   3   1   1302.87   1324.41     75.82 o
   3  -2   1   1302.87   1184.06     77.43 o
  -1   3   1   1302.87   1385.71     75.82 o
  -1   3   1   1302.87   1303.43     80.66 o
  -2  -1   1   1302.87   1234.07     82.27 o
  -1   3   1   1302.87   1376.03     77.43 o
  -2  -1   1   1302.87   1392.16     74.21 o
  -1   3   1   1302.87   1400.22     74.21 o
   3  -2   1   1302.87   1237.30     72.59 o
  -1   3   1   1302.87   1296.98     75.82 o
  -2  -1   1   1302.87   1345.38     75.82 o
  -2  -1   1   1302.87   1179.22     74.21 o
   3   0  -1    659.41   1777.70     98.40 o
   0  -3  -1    659.41   1895.47    101.63 o
   3   0  -1    659.41   1745.44    100.02 o
   4  -1  -1    845.06    951.77     58.07 o
   4  -1  -1    845.06    930.79     56.46 o
  -3   4  -1    845.06    956.60     59.69 o
  -1  -3  -1    845.06    874.33     61.30 o
  -1  -3  -1    845.06    935.63     61.30 o
   4  -1  -1    845.06    943.70     54.85 o
  -3   4  -1    845.06    938.86     53.23 o
  -3   4  -1    845.06    840.46     56.46 o
  -1  -3  -1    845.06    840.46     72.59 o
  -1  -3  -1    845.06    850.14     53.23 o
   4  -1  -1    845.06    979.19     53.23 o
   3  -4   1    848.12    845.30     56.46 o
   3  -4   1    848.12    885.63     53.23 o
   1   3   1    848.13    867.88     54.85 o
   3  -4   1    848.12    809.81     64.53 o
   3  -4   1    848.12    929.18     58.07 o
   1   3   1    848.13    980.80     59.69 o
   1   3   1    848.13    969.51     61.30 o
  -2  -3  -1   1206.65   1069.53     64.53 o
   5  -2  -1   1206.65   1109.86     74.21 o
  -3   5  -1   1206.65   1132.44     70.98 o
  -3   5  -1   1206.65   1263.11     77.43 o
  -2  -3  -1   1206.65   1135.67     69.37 o
   3  -5   1   1217.38   1159.86     67.75 o
   3  -5   1   1217.38   1116.31     70.98 o
   3  -5   1   1217.38   1201.81     72.59 o
   2   3   1   1217.38   1150.18     69.37 o
   3  -5   1   1217.38   1180.83     77.43 o
   3  -6   1    363.53   2089.04    122.60 o
  -2   6  -1    851.39    816.26     58.07 o
   2  -6   1    863.09    864.66     56.46 o
   2  -6   1    863.09    909.82     64.53 o
   4   2   1    863.09    808.19     62.91 o
  -1   5  -1     69.81     27.42     20.97 <
   4   1   1     70.33     40.33     17.74 <
  -5   4   1     70.33     54.85     19.36 <
   4   1   1     70.33     43.56     24.20 <
   1  -5   1     70.33     24.20     24.20 <
   1  -5   1     70.33     40.33     17.74 <
   4  -4  -1   1284.64   1311.50     90.34 o
   4  -4  -1   1284.64   1547.02     83.88 o
   0   4  -1   1284.64   1459.91     87.11 o
   0   4  -1   1284.64   1447.01     85.50 o
   0   4  -1   1284.64   1677.69     90.34 o
   4   0   1   1284.34   1405.06     95.18 o
   0  -4   1   1284.34   1464.75     85.50 o
   0  -4   1   1284.34   1566.38     90.34 o
   0  -4   1   1284.34   1658.33     96.79 o
   4   0   1   1284.34   1540.57     88.72 o
  -4   4   1   1284.34   1572.83     87.11 o
   4   0   1   1284.34   1442.17     83.88 o
   4   0   1   1284.34   1493.79     87.11 o
   3  -4  -1    534.88    595.26     38.72 o
   3  -4  -1    534.88    567.83     41.94 o
   1   3  -1    534.88    632.36     48.39 o
   1   3  -1    534.88    622.68     40.33 o
   3  -4  -1    534.88    604.94     41.94 o
   1   3  -1    534.88    596.87     45.17 o
  -4   1  -1    534.88    542.02     48.39 o
  -4   1  -1    534.88    611.39     38.72 o
   3  -4  -1    534.88    633.97     50.01 o
   4  -1   1    532.26    600.10     43.56 o
  -1  -3   1    532.26    564.61     46.78 o
  -3   4   1    532.26    606.55     37.10 o
  -1  -3   1    532.26    688.82     48.39 o
  -3   4   1    532.26    530.73     40.33 o
  -1  -3   1    532.26    567.83     38.72 o
  -3   4   1    532.26    648.49     53.23 o
  -3   4   1    532.26    643.65     45.17 o
   4  -1   1    532.26    575.90     37.10 o
   4  -1   1    532.26    554.93     45.17 o
   4  -1   1    532.26    500.08     38.72 o
   2  -4  -1     24.75     67.75     22.58 <
   2   2  -1     24.75     35.49     19.36 <
   2   2  -1     24.75     51.62     22.58 <
  -4   2  -1     24.75     58.07     14.52 o
   2  -4  -1     24.75     50.01     19.36 <
   2   2  -1     24.75     37.10     19.36 <
   2  -4  -1     24.75     95.18     27.42 o
   4  -2   1     25.65     82.27     27.42 <
   4  -2   1     25.65     43.56     19.36 <
  -2   4   1     25.65     -1.61     20.97 <
  -2  -2   1     25.65     46.78     33.88 <
  -2  -2   1     25.65     33.88     17.74 <
  -2  -2   1     25.65     45.17     24.20 <
  -2   4   1     25.65     51.62     20.97 <
  -2   4   1     25.65     40.33     17.74 <
   1  -4  -1    534.57    617.84     46.78 o
  -4   3  -1    534.57    587.19     46.78 o
   3   1  -1    534.57    587.19     41.94 o
   3   1  -1    534.57    653.33     46.78 o
   1  -4  -1    534.57    621.07     41.94 o
   1  -4  -1    534.57    624.29     54.85 o
   3   1  -1    534.57    562.99     41.94 o
   3   1  -1    534.57    566.22     38.72 o
  -1   4   1    531.69    609.78     45.17 o
   4  -3   1    531.69    527.50     50.01 o
  -1   4   1    531.69    630.75     45.17 o
  -1   4   1    531.69    622.68     46.78 o
  -3  -1   1    531.69    504.92     62.91 o
  -1   4   1    531.69    590.42     41.94 o
  -3  -1   1    531.69    600.10     41.94 o
   4  -3   1    531.69    559.77     43.56 o
  -3  -1   1    531.69    567.83     45.17 o
  -4   4  -1   1262.99   1503.47     87.11 o
   4   0  -1   1262.99   1532.50     87.11 o
   4   0  -1   1262.99   1463.14     85.50 o
   4   0  -1   1262.99   1567.99     83.88 o
   0  -4  -1   1262.99   1630.91     90.34 o
   0  -4  -1   1262.99   1487.34     85.50 o
   4  -4   1   1262.73   1393.77     83.88 o
   0   4   1   1262.73   1629.29     90.34 o
   4  -4   1   1262.73   1367.96     88.72 o
   0   4   1   1262.73   1550.25     88.72 o
   0   4   1   1262.73   1567.99     87.11 o
   0   4   1   1262.73   1414.74     85.50 o
   4  -4   1   1262.73   1409.90     80.66 o
  -1  -4  -1     68.92     41.94     17.74 <
   5  -1  -1     68.92     20.97     12.91 <
   5  -1  -1     68.92     54.85     16.13 o
   5  -1  -1     68.92     48.39     22.58 <
   5  -1  -1     68.92     69.37     33.88 <
   1   4   1     69.45     14.52     19.36 <
   4  -5   1     69.45     40.33     20.97 <
   4  -5   1     69.45     43.56     29.04 <
   4  -5   1     69.45     50.01     20.97 <
   6  -2  -1    844.23    796.90     50.01 o
   6  -2  -1    844.23    756.57     67.75 o
  -4   6  -1    844.23    742.05     48.39 o
   2   4   1    855.89    824.33     61.30 o
   4  -6   1    855.89    811.42     56.46 o
   4  -6   1    855.89    801.74     50.01 o
   5   1   1   2280.47   1992.26    114.54 o
   5  -5  -1    298.73    354.90     45.17 o
   5  -5  -1    298.73    361.35     29.04 o
   0  -5   1    299.73    322.63     41.94 o
   5   0   1    299.73    261.33     37.10 o
   5   0   1    299.73    341.99     30.65 o
   4  -5  -1    126.38    301.66     22.58 o
   5  -1   1    125.53    201.65     25.81 o
   5  -1   1    125.53    256.49     25.81 o
   5  -1   1    125.53    233.91     32.26 o
   3  -5  -1   1545.78   1847.07     96.79 o
   3  -5  -1   1545.78   1692.21     95.18 o
   3  -5  -1   1545.78   1751.89     91.95 o
   3  -5  -1   1545.78   1637.36    108.08 o
   2   3  -1   1545.78   1498.63     93.56 o
   5  -2   1   1561.58   1642.20    100.02 o
  -2  -3   1   1561.58   1506.69     93.56 o
  -3   5   1   1561.58   1701.89     91.95 o
  -2  -3   1   1561.58   1545.41     90.34 o
   5  -2   1   1561.58   1458.30     90.34 o
  -3   5   1   1561.58   1872.88    100.02 o
   3   2  -1   1539.32   1635.75     91.95 o
  -5   3  -1   1539.32   1748.67    103.24 o
   2  -5  -1   1539.32   1629.29    100.02 o
   3   2  -1   1539.32   1711.56     96.79 o
   2  -5  -1   1539.32   1542.18     90.34 o
  -2   5   1   1555.00   1635.75     91.95 o
  -3  -2   1   1555.00   1519.60     91.95 o
   5  -3   1   1555.00   1624.45    100.02 o
   5  -3   1   1555.00   1508.31     90.34 o
   1  -5  -1    127.63    241.97     27.42 o
   5  -4   1    126.78    174.22     32.26 o
  -1   5   1    126.78    259.72     32.26 o
   0  -5  -1    300.18    429.10     45.17 o
   5   0  -1    300.17    333.92     38.72 o
   5   0  -1    300.17    338.76     30.65 o
   0  -5  -1    300.18    366.19     33.88 o
   5  -5   1    301.14    353.28     43.56 o
   0   5   1    301.14    351.67     38.72 o
   5  -5   1    301.14    316.18     45.17 o
   5  -5   1    301.14    314.57     32.26 o
   6  -1  -1   2257.65   2079.37    116.15 o
   1   5   1   2284.94   1997.09    125.83 o
   5  -6   1   2284.94   2287.46    120.99 o
   5  -6  -1   1527.03   1464.75     91.95 o
   6  -1   1   1537.91   1659.94     93.56 o
   6  -1   1   1537.91   1658.33    101.63 o
   4  -6  -1    761.50    698.50     64.53 o
   2   4  -1    761.50    724.31     59.69 o
   4  -6  -1    761.50    758.19     50.01 o
   4  -6  -1    761.50    777.54     54.85 o
   6  -2   1    763.81    808.19     66.14 o
   6  -2   1    763.81    732.38     50.01 o
   3  -6  -1    559.90   1003.39     75.82 o
   3  -6  -1    559.90    830.78     58.07 o
   3  -6  -1    559.90    896.92     64.53 o
  -3   6   1    569.33   1037.26     61.30 o
   2  -6  -1    751.27    727.54     58.07 o
   4   2  -1    751.27    758.19     58.07 o
   2  -6  -1    751.27    701.72     50.01 o
  -2   6   1    753.67    687.21     51.62 o
   5   1  -1   1553.67   1432.49     85.50 o
  -1   0  -2    275.41    156.48     16.13 o
   0   1  -2    275.41    141.96     16.13 o
   0   1  -2    275.41    122.60     16.13 o
   0   1  -2    275.41    124.21     17.74 o
   1  -1  -2    275.41    120.99     12.91 o
   0   1  -2    275.41    150.02     14.52 o
   0   1  -2    275.41    153.25     17.74 o
   0  -1   2    271.88    166.16     16.13 o
   0  -1   2    271.88    120.99     14.52 o
   1   0   2    271.88    122.60     11.29 o
  -1   1   2    271.88    150.02     14.52 o
   0  -1   2    271.88    159.70     17.74 o
   0  -1   2    271.88    108.08     16.13 o
   1   0   2    271.88    164.54     16.13 o
  -1   1   2    271.88    116.15     14.52 o
   1   0  -2    272.52    112.92     12.91 o
  -1   1  -2    272.52    103.24     14.52 o
   0  -1  -2    272.52    122.60     14.52 o
   1   0  -2    272.52     95.18     12.91 o
   1   0  -2    272.52    141.96     12.91 o
   0  -1  -2    272.52    133.89     17.74 o
   0  -1  -2    272.52    108.08     14.52 o
   0  -1  -2    272.52    125.83     14.52 o
  -1   1  -2    272.52    140.35     16.13 o
   0  -1  -2    272.52    137.12     16.13 o
   0   1   2    269.06    154.86     16.13 o
  -1   0   2    269.06    148.41     12.91 o
  -1   0   2    269.06    104.86     12.91 o
   0   1   2    269.06    129.05     14.52 o
   0   1   2    269.06    141.96     16.13 o
   0   1   2    269.06    146.80     14.52 o
   0   1   2    269.06    143.57     14.52 o
   1  -1   2    269.06    116.15     14.52 o
  -1  -1  -2      3.46     -9.68      9.68 <
   2  -1  -2      3.46      9.68      6.45 <
  -1  -1  -2      3.46      8.07      9.68 <
  -1  -1  -2      3.46     -1.61      6.45 <
  -1   2  -2      3.46      1.61      9.68 <
  -1   2  -2      3.46     11.29      9.68 <
  -1  -1  -2      3.46      6.45     20.97 <
  -1   2  -2      3.46     -9.68     11.29 <
  -1   2  -2      3.46      3.23     11.29 <
  -1  -1  -2      3.46      1.61      9.68 <
  -1  -1  -2      3.46     -4.84     11.29 <
   1  -2   2      3.66    -14.52     12.91 <
  -2   1   2      3.66      1.61      8.07 <
   1   1   2      3.66     -9.68     11.29 <
   1  -2   2      3.66      0.00      8.07 <
   1   1   2      3.66     -1.61     11.29 <
   1  -2   2      3.66     -4.84      9.68 <
   1  -2   2      3.66      1.61     11.29 <
   1   1   2      3.66     -8.07     17.74 <
   1  -2   2      3.66     14.52     11.29 <
   1   1   2      3.66    -14.52     11.29 <
   1   1   2      3.66    -19.36      9.68 <
  -1   3  -2   1313.90   1488.95     77.43 o
  -2  -1  -2   1313.90   1322.79     77.43 o
  -1   3  -2   1313.90   1401.84     75.82 o
  -2  -1  -2   1313.90   1276.01     83.88 o
  -2  -1  -2   1313.90   1380.87     75.82 o
  -1   3  -2   1313.90   1317.95     77.43 o
  -2  -1  -2   1313.90   1335.70     75.82 o
   3  -2  -2   1313.90   1311.50     72.59 o
  -1   3  -2   1313.90   1390.55     77.43 o
  -1   3  -2   1313.90   1214.71     75.82 o
   2   1   2   1284.37   1313.11     75.82 o
   2   1   2   1284.37   1237.30     82.27 o
   2   1   2   1284.37   1322.79     74.21 o
   1  -3   2   1284.36   1426.04     79.04 o
   1  -3   2   1284.36   1424.42     77.43 o
   1  -3   2   1284.36   1363.12     77.43 o
   1  -3   2   1284.36   1380.87     75.82 o
   1  -3   2   1284.36   1422.81     75.82 o
  -3   2   2   1284.37   1351.83     74.21 o
   2   1   2   1284.37   1417.97     75.82 o
   2   1   2   1284.37   1259.88     77.43 o
   2  -2  -2    569.02    569.45     32.26 o
   2  -2  -2    569.02    538.80     33.88 o
   0   2  -2    569.02    627.52     35.49 o
   0   2  -2    569.02    551.70     35.49 o
   0   2  -2    569.02    635.59     37.10 o
   0   2  -2    569.02    556.54     37.10 o
   2  -2  -2    569.02    512.99     33.88 o
   2  -2  -2    569.02    567.83     32.26 o
   0   2  -2    569.02    562.99     35.49 o
   0  -2   2    558.06    551.70     35.49 o
  -2   2   2    558.06    606.55     35.49 o
   0  -2   2    558.06    614.61     35.49 o
   2   0   2    558.06    554.93     33.88 o
   0  -2   2    558.06    524.28     33.88 o
   2   0   2    558.06    567.83     41.94 o
   2   0   2    558.06    575.90     35.49 o
  -2   2   2    558.06    525.89     35.49 o
   2   0   2    558.06    521.05     35.49 o
   1  -2  -2  62712.10  67696.30   3560.25 o
  -2   1  -2  62712.10  77076.90   3560.25 o
   1  -2  -2  62712.10  67527.00   3560.25 o
   1   1  -2  62712.10  66075.10   3558.64 o
   1  -2  -2  62712.10  66562.30   3560.25 o
   1   1  -2  62712.10  77739.90   3561.86 o
  -2   1  -2  62712.10  64989.50   3558.64 o
   1   1  -2  62712.10  64618.40   3560.25 o
  -1  -1   2  62730.70  68044.80   3560.25 o
   2  -1   2  62730.70  77320.50   3561.86 o
  -1   2   2  62730.70  72019.60   3560.25 o
  -1  -1   2  62730.70  67435.00   3558.64 o
  -1   2   2  62730.70  67543.10   3560.25 o
   0  -2  -2    577.17    542.02     35.49 o
  -2   2  -2    577.17    508.15     32.26 o
  -2   2  -2    577.17    500.08     33.88 o
   2   0  -2    577.17    527.50     33.88 o
   0  -2  -2    577.17    613.00     37.10 o
  -2   2  -2    577.17    619.45     35.49 o
   0  -2  -2    577.17    595.26     37.10 o
   2   0  -2    577.17    540.41     33.88 o
   0  -2  -2    577.17    517.83     37.10 o
  -2   2  -2    577.17    535.57     38.72 o
   2   0  -2    577.17    600.10     38.72 o
   2   0  -2    577.17    529.12     35.49 o
   0  -2  -2    577.17    545.25     33.88 o
   2  -2   2    566.05    580.74     35.49 o
   0   2   2    566.05    509.76     37.10 o
   0   2   2    566.05    590.42     35.49 o
  -2   0   2    566.05    635.59     33.88 o
   0   2   2    566.05    679.14     38.72 o
   0   2   2    566.05    490.40     37.10 o
   2  -2   2    566.05    648.49     35.49 o
   0   2   2    566.05    609.78     35.49 o
   0   2   2    566.05    588.80     35.49 o
  -1  -2  -2   1336.66   1419.58     77.43 o
  -1  -2  -2   1336.66   1229.23     77.43 o
  -2   3  -2   1336.66   1301.82     74.21 o
   3  -1  -2   1336.66   1385.71     74.21 o
  -1  -2  -2   1336.66   1500.24     82.27 o
  -2   3  -2   1336.66   1348.60     75.82 o
   3  -1  -2   1336.66   1264.72     72.59 o
   3  -1  -2   1336.66   1366.35     74.21 o
  -2   3  -2   1336.66   1305.05     75.82 o
  -2   3  -2   1336.66   1348.60     74.21 o
  -1  -2  -2   1336.66   1377.64     75.82 o
  -1  -2  -2   1336.66   1322.79     74.21 o
  -1  -2  -2   1336.66   1416.36     77.43 o
  -2   3  -2   1336.66   1195.35     77.43 o
   2  -3   2   1306.47   1359.90     75.82 o
   1   2   2   1306.47   1229.23     80.66 o
   2  -3   2   1306.47   1364.74     75.82 o
   1   2   2   1306.47   1453.46     77.43 o
   1   2   2   1306.47   1437.33     74.21 o
   2  -3   2   1306.47   1334.08     74.21 o
   2  -3   2   1306.47   1403.45     77.43 o
   2  -3   2   1306.47   1364.74     79.04 o
   1   2   2   1306.47   1471.20     75.82 o
   1   2   2   1306.47   1330.86     77.43 o
   1   2   2   1306.47   1380.87     77.43 o
   4  -2  -2  20654.60  22151.90   1056.62 o
  -2  -2  -2  20654.70  19848.30   1055.01 o
  -2   4  -2  20654.70  20230.70   1056.62 o
   4  -2  -2  20654.60  19417.60   1053.39 o
  -2   4  -2  20654.70  20369.40   1055.01 o
   4  -2  -2  20654.60  19864.50   1053.39 o
  -2   4  -2  20654.70  20940.50   1058.23 o
  -2   4  -2  20654.70  20525.90   1055.01 o
  -2  -2  -2  20654.70  20104.80   1053.39 o
   2  -4   2  20654.20  21684.10   1059.85 o
   2   2   2  20654.20  19995.10   1055.01 o
   2  -4   2  20654.20  20643.60   1056.62 o
   2  -4   2  20654.20  20919.50   1055.01 o
   2   2   2  20654.20  20651.70   1056.62 o
  -4   2   2  20654.20  20482.30   1053.39 o
   2   2   2  20654.20  20674.30   1058.23 o
  -2   5  -2   1046.34   1177.61     70.98 o
   2  -5   2   1011.46   1114.69     79.04 o
   3   2   2   1011.46   1125.99     69.37 o
   3   2   2   1011.46   1193.74     74.21 o
  -5   3   2   1011.46   1222.78     70.98 o
   2  -5   2   1011.46   1093.72     67.75 o
   2  -5   2   1011.46   1124.37     82.27 o
  -1   4  -2    892.65   1129.21     66.14 o
  -1   4  -2    892.65   1090.50     67.75 o
  -1   4  -2    892.65    979.19     62.91 o
  -3  -1  -2    892.65    940.47     66.14 o
  -1   4  -2    892.65   1064.69     66.14 o
  -3  -1  -2    892.65   1008.23     82.27 o
  -4   3   2    880.42   1075.98     62.91 o
   1  -4   2    880.42   1032.42     62.91 o
   3   1   2    880.42   1116.31     66.14 o
   3   1   2    880.42   1024.36     61.30 o
   3   1   2    880.42   1038.88     62.91 o
   1  -4   2    880.42   1046.94     67.75 o
   1  -4   2    880.42   1075.98     74.21 o
  -3   0  -2     30.34     53.23     22.58 <
   0   3  -2     30.34     38.72     20.97 <
   0   3  -2     30.34     46.78     16.13 <
   0   3  -2     30.34     17.74     17.74 <
   0   3  -2     30.34     35.49     16.13 <
   3   0   2     29.93     58.07     16.13 o
   3   0   2     29.93     53.23     16.13 o
   3   0   2     29.93     54.85     16.13 o
   0  -3   2     29.93     16.13     12.91 <
   0  -3   2     29.93     29.04     24.20 <
   0  -3   2     29.93     41.94     16.13 <
   2  -3  -2   1101.02   1075.98     66.14 o
   2  -3  -2   1101.02   1046.94     62.91 o
   2  -3  -2   1101.02   1090.50     62.91 o
   2  -3  -2   1101.02   1105.02     62.91 o
   1   2  -2   1101.02   1111.47     62.91 o
   1   2  -2   1101.02   1230.84     62.91 o
   1   2  -2   1101.02   1001.77     64.53 o
   1   2  -2   1101.02   1066.30     64.53 o
  -3   1  -2   1101.02   1037.26     66.14 o
   2  -3  -2   1101.02   1145.35     66.14 o
   2  -3  -2   1101.02   1064.69     61.30 o
   1   2  -2   1101.02   1195.35     64.53 o
  -3   1  -2   1101.02   1030.81     59.69 o
   3  -1   2   1070.71   1038.88     62.91 o
  -2   3   2   1070.71   1140.51     61.30 o
   3  -1   2   1070.71   1125.99     62.91 o
  -1  -2   2   1070.71   1030.81     69.37 o
  -2   3   2   1070.71   1158.25     64.53 o
  -1  -2   2   1070.71   1096.95     62.91 o
  -1  -2   2   1070.71   1238.91     66.14 o
  -2   3   2   1070.71    988.87     62.91 o
   3  -1   2   1070.71   1188.90     64.53 o
  -2   3   2   1070.71   1188.90     64.53 o
  -1  -2   2   1070.71   1064.69     61.30 o
  -1  -2   2   1070.71   1125.99     67.75 o
   3  -1   2   1070.71   1127.60     61.30 o
  -3   2  -2   1110.95   1171.16     61.30 o
   1  -3  -2   1110.95   1072.75     64.53 o
   2   1  -2   1110.94   1048.56     66.14 o
   1  -3  -2   1110.95   1005.00     64.53 o
   1  -3  -2   1110.95   1055.01     64.53 o
   2   1  -2   1110.94   1177.61     64.53 o
   2   1  -2   1110.94   1113.08     64.53 o
   2   1  -2   1110.94   1079.21     62.91 o
   1  -3  -2   1110.95   1059.85     62.91 o
   1  -3  -2   1110.95   1180.83     67.75 o
   1  -3  -2   1110.95   1158.25     62.91 o
  -3   2  -2   1110.95   1122.76     62.91 o
  -1   3   2   1080.42   1263.11     66.14 o
  -1   3   2   1080.42   1161.48     69.37 o
  -2  -1   2   1080.42   1167.93     72.59 o
   3  -2   2   1080.42    987.26     67.75 o
   3  -2   2   1080.42   1188.90     62.91 o
  -2  -1   2   1080.42   1159.86     62.91 o
  -2  -1   2   1080.42   1172.77     64.53 o
  -1   3   2   1080.42   1117.92     66.14 o
  -1   3   2   1080.42   1198.58     62.91 o
  -1   3   2   1080.42   1129.21     64.53 o
  -2  -1   2   1080.42   1006.61     62.91 o
   3  -2   2   1080.42   1158.25     62.91 o
   3  -2   2   1080.42   1035.65     69.37 o
  -3   3  -2     30.40     20.97     16.13 <
  -3   3  -2     30.40     35.49     14.52 <
   0  -3  -2     30.41     59.69     16.13 o
  -3   3  -2     30.40     27.42     19.36 <
   0  -3  -2     30.41     45.17     25.81 <
  -3   3  -2     30.40     53.23     17.74 <
   0  -3  -2     30.41     45.17     19.36 <
   0  -3  -2     30.41     22.58     12.91 <
   0   3   2     30.00     45.17     19.36 <
   0   3   2     30.00     61.30     17.74 o
   0   3   2     30.00     22.58     17.74 <
   3  -3   2     30.00     20.97     19.36 <
   3  -3   2     30.00     27.42     17.74 <
   0   3   2     30.00     62.91     17.74 o
   3  -3   2     30.00     35.49     12.91 <
  -3   4  -2    888.12   1030.81     64.53 o
   4  -1  -2    888.12   1067.91     62.91 o
  -1  -3  -2    888.12   1156.64     69.37 o
  -3   4  -2    888.12   1075.98     61.30 o
   4  -1  -2    888.12    969.51     61.30 o
   4  -1  -2    888.12    988.87     62.91 o
   4  -1  -2    888.12   1014.68     59.69 o
  -3   4  -2    888.12   1096.95     66.14 o
  -1  -3  -2    888.12    988.87     62.91 o
   3  -4   2    876.29    969.51     62.91 o
   3  -4   2    876.29   1087.27     64.53 o
   1   3   2    876.29   1093.72     62.91 o
   1   3   2    876.29   1195.35     69.37 o
   1   3   2    876.29   1143.73     66.14 o
   3  -4   2    876.29    943.70     70.98 o
   3  -4   2    876.29   1072.75     61.30 o
   5  -2  -2   1039.75   1080.82     61.30 o
  -2  -3  -2   1039.75    948.54     61.30 o
  -2  -3  -2   1039.75   1116.31     70.98 o
   5  -2  -2   1039.75   1117.92     72.59 o
  -2  -3  -2   1039.75   1082.43     66.14 o
  -3   5  -2   1039.75   1101.79     66.14 o
   3  -5   2   1005.15   1056.62     67.75 o
   2   3   2   1005.15   1051.78     66.14 o
   3  -5   2   1005.15   1108.24     64.53 o
   3  -5   2   1005.15   1138.89     72.59 o
  -3   6  -2     59.79     22.58     17.74 <
   3  -6   2     58.75     67.75     37.10 <
   3  -6   2     58.75     20.97     25.81 <
   3   3   2     58.75     67.75     25.81 <
   3  -6   2     58.75     41.94     17.74 <
  -2   6  -2    778.37    635.59     50.01 o
   4   2   2    748.73    680.75     56.46 o
   2  -6   2    748.73    645.27     46.78 o
  -1   5  -2     41.04     11.29     20.97 <
  -5   4   2     42.55      1.61     17.74 <
   4   1   2     42.55      9.68     16.13 <
   1  -5   2     42.55      9.68     25.81 <
   4   1   2     42.55      8.07     20.97 <
   1  -5   2     42.55      8.07     16.13 <
   0   4  -2   1686.34   1951.93    109.69 o
   4  -4  -2   1686.34   1743.83    109.69 o
   4  -4  -2   1686.34   1890.63    114.54 o
   4  -4  -2   1686.34   1950.31    106.47 o
   0   4  -2   1686.34   1895.47    109.69 o
   0   4  -2   1686.34   2189.06    114.54 o
   4   0   2   1670.95   1859.98    109.69 o
   4   0   2   1670.95   2066.46    108.08 o
   4   0   2   1670.95   2056.78    112.92 o
   4   0   2   1670.95   2135.83    111.31 o
   0  -4   2   1670.95   2053.56    114.54 o
   0  -4   2   1670.95   1877.72    109.69 o
  -4   4   2   1670.95   2037.42    111.31 o
   3  -4  -2    551.77    679.14     43.56 o
   3  -4  -2    551.77    643.65     43.56 o
   3  -4  -2    551.77    583.97     50.01 o
   1   3  -2    551.77    722.70     51.62 o
   3  -4  -2    551.77    661.40     40.33 o
   1   3  -2    551.77    648.49     41.94 o
  -4   1  -2    551.77    643.65     53.23 o
   1   3  -2    551.77    606.55     46.78 o
  -3   4   2    534.53    698.50     46.78 o
  -3   4   2    534.53    606.55     41.94 o
   4  -1   2    534.53    558.15     41.94 o
  -1  -3   2    534.53    621.07     48.39 o
  -3   4   2    534.53    719.47     50.01 o
   4  -1   2    534.53    611.39     50.01 o
   4  -1   2    534.53    643.65     46.78 o
  -1  -3   2    534.53    608.16     40.33 o
   4  -1   2    534.53    651.72     40.33 o
   2  -4  -2     19.54      3.23     19.36 <
  -4   2  -2     19.54     20.97     14.52 <
   2  -4  -2     19.54     20.97     27.42 <
   2  -4  -2     19.54     -9.68     17.74 <
   2   2  -2     19.54      9.68     17.74 <
   2   2  -2     19.54      4.84     22.58 <
   2  -4  -2     19.54     14.52     22.58 <
  -2  -2   2     19.66     16.13     22.58 <
  -2   4   2     19.66      0.00     17.74 <
   4  -2   2     19.66     37.10     12.91 <
   4  -2   2     19.66      1.61     22.58 <
   4  -2   2     19.66     11.29     25.81 <
  -2  -2   2     19.66    -11.29     17.74 <
  -2   4   2     19.66     22.58     19.36 <
  -2   4   2     19.66    -17.74     20.97 <
  -2   4   2     19.66     11.29     16.13 <
  -2  -2   2     19.66    -41.94     33.88 <
   3   1  -2    558.54    643.65     41.94 o
   3   1  -2    558.54    696.89     43.56 o
   1  -4  -2    558.54    711.40     59.69 o
   1  -4  -2    558.54    650.10     43.56 o
   3   1  -2    558.54    659.78     48.39 o
   1  -4  -2    558.54    661.40     48.39 o
   3   1  -2    558.54    640.42     45.17 o
  -3  -1   2    541.11    567.83     48.39 o
  -1   4   2    541.11    725.92     46.78 o
   4  -3   2    541.11    603.32     50.01 o
  -1   4   2    541.11    671.08     48.39 o
  -3  -1   2    541.11    545.25     64.53 o
  -1   4   2    541.11    682.37     48.39 o
   4  -3   2    541.11    580.74     54.85 o
  -3  -1   2    541.11    608.16     43.56 o
  -1   4   2    541.11    635.59     43.56 o
   0  -4  -2   1664.89   1942.25    108.08 o
   0  -4  -2   1664.89   2110.02    117.76 o
  -4   4  -2   1664.89   1713.18    109.69 o
   4   0  -2   1664.89   1948.70    106.47 o
   4   0  -2   1664.89   2026.13    109.69 o
   0  -4  -2   1664.89   2053.56    112.92 o
   4   0  -2   1664.89   1855.14    108.08 o
  -4   4  -2   1664.89   1985.80    109.69 o
   0   4   2   1649.80   1932.57    111.31 o
   4  -4   2   1649.80   1897.08    108.08 o
   0   4   2   1649.80   2048.72    111.31 o
   0   4   2   1649.80   1898.69    108.08 o
   0   4   2   1649.80   1968.06    109.69 o
   4  -4   2   1649.80   1803.52    109.69 o
   4  -4   2   1649.80   2001.93    103.24 o
   5  -1  -2     41.29     17.74     12.91 <
   5  -1  -2     41.29     16.13     14.52 <
   5  -1  -2     41.29     29.04     20.97 <
   5  -1  -2     41.29      9.68     25.81 <
  -1  -4  -2     41.29      0.00     16.13 <
   4  -5   2     42.79     56.46     32.26 <
   4  -5   2     42.79     11.29     12.91 <
   4  -5   2     42.79      8.07     19.36 <
   4  -5   2     42.79     38.72     20.97 <
   6  -2  -2    764.44    775.93     61.30 o
  -4   6  -2    764.45    627.52     43.56 o
   6  -2  -2    764.44    638.81     43.56 o
   4  -6   2    735.43    683.98     51.62 o
   4  -6   2    735.43    654.94     43.56 o
   2   4   2    735.43    663.01     56.46 o
   6  -5  -2   1997.15   1939.02    120.99 o
   5   1   2   1954.52   1939.02    112.92 o
   5  -5  -2    443.25    403.29     41.94 o
   5  -5  -2    443.25    369.41     46.78 o
   5  -5  -2    443.25    467.82     32.26 o
   5   0   2    426.48    422.65     43.56 o
   5   0   2    426.48    422.65     33.88 o
   4  -5  -2   9034.13   8622.35    422.65 o
   1   4  -2   9034.13   7323.76    422.65 o
   4  -5  -2   9034.13   8506.20    419.42 o
   4  -5  -2   9034.13   8465.87    427.49 o
   1   4  -2   9034.13   8283.59    427.49 o
  -1  -4   2   9033.72   7580.25    422.65 o
   5  -1   2   9033.72   9115.98    427.49 o
   5  -1   2   9033.72   8094.85    419.42 o
   5  -1   2   9033.72   7472.17    422.65 o
   5  -1   2   9033.72   7904.49    425.88 o
  -1  -4   2   9033.72   7799.64    433.94 o
   3  -5  -2   1557.41   1721.24     93.56 o
   3  -5  -2   1557.41   1593.80     90.34 o
   2   3  -2   1557.41   1522.82     93.56 o
   3  -5  -2   1557.41   1787.38     96.79 o
   3  -5  -2   1557.41   1677.69    104.86 o
   2   3  -2   1557.41   1748.67    103.24 o
   5  -2   2   1528.08   1616.39     98.40 o
  -2  -3   2   1528.09   1493.79     88.72 o
   5  -2   2   1528.08   1576.06     95.18 o
   5  -2   2   1528.08   1488.95     91.95 o
  -3   5   2   1528.08   1655.10     90.34 o
  -3   5   2   1528.08   1635.75     95.18 o
  -2  -3   2   1528.09   1542.18     91.95 o
   2  -5  -2   1573.95   1574.45     95.18 o
   3   2  -2   1573.95   1693.82     96.79 o
   2  -5  -2   1573.95   1792.22    104.86 o
   3   2  -2   1573.95   1880.95    101.63 o
  -5   3  -2   1573.95   1742.21     95.18 o
   5  -3   2   1544.20   1519.60     96.79 o
  -2   5   2   1544.20   1695.43     96.79 o
  -3  -2   2   1544.20   1698.66     96.79 o
   5  -3   2   1544.20   1634.13    103.24 o
   1  -5  -2   9033.99   8138.40    422.65 o
   4   1  -2   9033.99   7804.48    421.04 o
   4   1  -2   9033.99   7962.57    419.42 o
   1  -5  -2   9033.99   8293.27    427.49 o
   4   1  -2   9033.99   8320.69    425.88 o
  -1   5   2   9033.66   8101.30    424.26 o
   0  -5  -2    449.21    367.80     37.10 o
   5   0  -2    449.21    462.98     33.88 o
   5   0  -2    449.21    464.59     41.94 o
   5  -5   2    432.17    400.06     51.62 o
   0   5   2    432.17    506.53     43.56 o
   5  -5   2    432.17    433.94     51.62 o
   6  -1  -2   2025.55   1898.69    103.24 o
   6  -1  -2   2025.55   1901.92    116.15 o
   1   5   2   1981.96   2019.68    116.15 o
   5  -6   2   1981.95   1726.08    103.24 o
   5  -6   2   1981.95   2014.84    111.31 o
   5  -6  -2   1394.44   1366.35     80.66 o
   6  -1   2   1343.39   1351.83     93.56 o
   6  -1   2   1343.39   1342.15     77.43 o
   4  -6  -2    670.88    595.26     56.46 o
   4  -6  -2    670.88    595.26     46.78 o
   6  -2   2    641.75    625.91     59.69 o
   6  -2   2    641.75    543.64     43.56 o
   3  -6  -2     92.28     79.04     25.81 o
   3  -6  -2     92.28     54.85     17.74 o
   3  -6  -2     92.28     74.21     33.88 <
   3   3  -2     92.28    103.24     27.42 o
  -3   6   2     92.28     40.33     17.74 <
   2  -6  -2    662.02    619.45     62.91 o
   2  -6  -2    662.02    614.61     51.62 o
   2  -6  -2    662.02    585.58     43.56 o
   6  -4   2    633.28    635.59     50.01 o
  -2   6   2    633.28    596.87     46.78 o
  -1   6   2   1346.59   1222.78     79.04 o
   0   0  -3     12.33    264.56     17.74 o
   0   0   3     12.15    272.62     20.97 o
   0   1  -3    273.01    129.05     17.74 o
  -1   0  -3    273.01    150.02     14.52 o
  -1   0  -3    273.01    127.44     12.91 o
   0   1  -3    273.01    159.70     17.74 o
   1  -1  -3    273.01    170.99     14.52 o
   0   1  -3    273.01    127.44     16.13 o
   1  -1  -3    273.01    109.69     16.13 o
   0   1  -3    273.01    124.21     16.13 o
   1   0   3    274.02    167.77     19.36 o
  -1   1   3    274.02    174.22     16.13 o
   0  -1   3    274.02    132.28     16.13 o
  -1   1   3    274.02    137.12     16.13 o
   1   0   3    274.02    167.77     12.91 o
   0  -1   3    274.02    119.37     16.13 o
   0  -1   3    274.02    180.67     16.13 o
   0  -1   3    274.02    169.38     17.74 o
   0  -1  -3    274.26    167.77     16.13 o
  -1   1  -3    274.26    174.22     17.74 o
   1   0  -3    274.26    138.73     12.91 o
   0  -1  -3    274.26    141.96     14.52 o
   0  -1  -3    274.26    116.15     17.74 o
   0  -1  -3    274.26    120.99     17.74 o
   0  -1  -3    274.26    111.31     17.74 o
   0   1   3    275.26    148.41     14.52 o
   0   1   3    275.26    125.83     17.74 o
  -1   0   3    275.26    137.12     12.91 o
   1  -1   3    275.26    156.48     16.13 o
   0   1   3    275.26    174.22     17.74 o
   0   1   3    275.26    154.86     16.13 o
   0   1   3    275.26    154.86     14.52 o
  -1   0   3    275.26    117.76     12.91 o
  -1  -1  -3     26.84     12.91      8.07 <
  -1   2  -3     26.84    -11.29     12.91 <
  -1   2  -3     26.84     -3.23      9.68 <
  -1  -1  -3     26.84     -3.23     11.29 <
  -1   2  -3     26.84     16.13     12.91 <
  -1  -1  -3     26.84      8.07      9.68 <
  -1  -1  -3     26.84      3.23     11.29 <
  -1   2  -3     26.84     16.13      9.68 <
  -1  -1  -3     26.84     27.42     19.36 <
  -1   2  -3     26.84    -12.91     11.29 <
   2  -1  -3     26.84      6.45      6.45 <
  -1  -1  -3     26.84     -4.84      9.68 <
  -2   1   3     24.84      4.84      6.45 <
   1   1   3     24.84     12.91     19.36 <
   1  -2   3     24.84      0.00     12.91 <
   1   1   3     24.84     17.74     11.29 <
   1   1   3     24.84    -11.29      9.68 <
   1  -2   3     24.84     -4.84      9.68 <
   1   1   3     24.84     -8.07      9.68 <
   1  -2   3     24.84     14.52      9.68 <
   1  -2   3     24.84      1.61     11.29 <
   1   1   3     24.84     22.58     12.91 <
   1  -2   3     24.84      0.00     14.52 <
  -1   3  -3   1024.49   1108.24     61.30 o
  -2  -1  -3   1024.49   1042.10     61.30 o
   3  -2  -3   1024.49    971.12     58.07 o
  -1   3  -3   1024.49   1174.38     62.91 o
  -2  -1  -3   1024.49   1045.33     62.91 o
  -2  -1  -3   1024.49   1056.62     64.53 o
  -2  -1  -3   1024.49   1000.16     56.46 o
  -1   3  -3   1024.49   1082.43     62.91 o
  -1   3  -3   1024.49   1072.75     62.91 o
  -2  -1  -3   1024.49   1059.85     70.98 o
   2   1   3    998.60   1143.73     61.30 o
   2   1   3    998.60   1206.65     64.53 o
   1  -3   3    998.60   1164.70     61.30 o
   2   1   3    998.60    967.90     59.69 o
   1  -3   3    998.60    958.22     61.30 o
  -3   2   3    998.60    977.58     59.69 o
   1  -3   3    998.60   1142.12     66.14 o
   2   1   3    998.60    967.90     67.75 o
   1  -3   3    998.60   1043.72     62.91 o
   2   1   3    998.60   1119.53     62.91 o
   2  -2  -3    774.38    675.91     38.72 o
  -2   0  -3    774.38    803.35     43.56 o
   0   2  -3    774.38    759.80     41.94 o
  -2   0  -3    774.38    651.72     41.94 o
   0   2  -3    774.38    624.29     43.56 o
   0   2  -3    774.38    727.54     43.56 o
   0   2  -3    774.38    711.40     41.94 o
   2  -2  -3    774.38    669.46     38.72 o
   2  -2  -3    774.38    706.57     40.33 o
   2  -2  -3    774.38    704.95     41.94 o
   0   2  -3    774.38    696.89     43.56 o
   0  -2   3    769.14    780.77     43.56 o
   2   0   3    769.14    713.02     48.39 o
   0  -2   3    769.14    717.86     41.94 o
   0  -2   3    769.14    630.75     43.56 o
  -2   2   3    769.14    788.84     41.94 o
  -2   2   3    769.14    658.17     41.94 o
   2   0   3    769.14    709.79     41.94 o
  -2   1  -3    129.17     87.11     11.29 o
   1  -2  -3    129.17     69.37     14.52 o
   1  -2  -3    129.17     48.39      9.68 o
   1  -2  -3    129.17     40.33     14.52 <
   1   1  -3    129.17     54.85     12.91 o
   1   1  -3    129.17     59.69     11.29 o
   1  -2  -3    129.17     37.10     11.29 o
   1  -2  -3    129.17     35.49     11.29 o
   1   1  -3    129.17     69.37     12.91 o
  -2   1  -3    129.17     62.91     14.52 o
  -2   1  -3    129.17     67.75      9.68 o
   1   1  -3    129.17     74.21     12.91 o
  -1   2   3    128.64     51.62     12.91 o
   2  -1   3    128.64     87.11     12.91 o
  -1   2   3    128.64     58.07     12.91 o
   2  -1   3    128.64     95.18     17.74 o
  -1  -1   3    128.64     56.46     11.29 o
  -1   2   3    128.64     51.62     11.29 o
  -1   2   3    128.64     79.04     19.36 o
   0  -2  -3    775.55    617.84     43.56 o
  -2   2  -3    775.55    730.76     40.33 o
  -2   2  -3    775.55    771.09     46.78 o
  -2   2  -3    775.55    784.00     43.56 o
   2   0  -3    775.55    722.70     45.17 o
   2   0  -3    775.55    688.82     41.94 o
   2   0  -3    775.55    671.08     41.94 o
   0  -2  -3    775.55    729.15     41.94 o
   0  -2  -3    775.55    683.98     41.94 o
   0  -2  -3    775.55    659.78     43.56 o
   2   0  -3    775.55    721.08     41.94 o
   0   2   3    770.24    692.05     43.56 o
   0   2   3    770.24    777.54     45.17 o
   0   2   3    770.24    804.97     43.56 o
   0   2   3    770.24    688.82     41.94 o
   0   2   3    770.24    609.78     43.56 o
   2  -2   3    770.24    711.40     41.94 o
  -2   0   3    770.23    771.09     40.33 o
  -2   0   3    770.23    769.48     41.94 o
  -1  -2  -3   1039.22   1069.53     64.53 o
  -1  -2  -3   1039.22   1214.71     62.91 o
   3  -1  -3   1039.22    977.58     59.69 o
  -2   3  -3   1039.22    914.66     62.91 o
  -2   3  -3   1039.22   1063.07     61.30 o
   3  -1  -3   1039.22   1055.01     59.69 o
  -2   3  -3   1039.22   1046.94     62.91 o
  -1  -2  -3   1039.22   1064.69     69.37 o
  -2   3  -3   1039.22   1174.38     62.91 o
  -1  -2  -3   1039.22   1135.67     62.91 o
  -1  -2  -3   1039.22   1046.94     59.69 o
  -2   3  -3   1039.22   1079.21     61.30 o
   1   2   3   1012.90   1155.02     62.91 o
   2  -3   3   1012.90   1124.37     61.30 o
   1   2   3   1012.90   1072.75     59.69 o
   1   2   3   1012.90   1082.43     62.91 o
   1   2   3   1012.90   1013.07     67.75 o
   2  -3   3   1012.90   1101.79     62.91 o
   2  -3   3   1012.90   1061.46     66.14 o
   2  -3   3   1012.90   1040.49     61.30 o
   1   2   3   1012.90   1064.69     64.53 o
  -2   4  -3    180.49    438.78     35.49 o
  -2  -2  -3    180.49    485.56     58.07 o
  -2   4  -3    180.49    553.32     40.33 o
  -2   4  -3    180.49    430.71     40.33 o
   2  -4   3    179.38    474.27     37.10 o
   2   2   3    179.38    508.15     38.72 o
  -2   5  -3   1262.83   1467.98     85.50 o
  -3  -2  -3   1262.82   1434.10    104.86 o
  -5   3   3   1253.59   1466.36     85.50 o
   3   2   3   1253.58   1474.43     88.72 o
   2  -5   3   1253.59   1448.62     83.88 o
   2  -5   3   1253.59   1503.47     88.72 o
   3   2   3   1253.58   1345.38     83.88 o
  -1   4  -3    774.95   1025.97     61.30 o
  -1   4  -3    774.95    938.86     58.07 o
  -1   4  -3    774.95    934.02     59.69 o
  -3  -1  -3    774.95    800.13     74.21 o
  -3  -1  -3    774.95    813.03     59.69 o
  -1   4  -3    774.95    951.77     61.30 o
   1  -4   3    763.11    935.63     56.46 o
   3   1   3    763.11    837.23     53.23 o
   3   1   3    763.11    914.66     59.69 o
   3   1   3    763.11    864.66     56.46 o
   1  -4   3    763.11    913.05     69.37 o
  -4   3   3    763.11    922.73     54.85 o
   3   1   3    763.11    900.14     56.46 o
   1  -4   3    763.11    984.03     61.30 o
   0   3  -3      6.52      0.00     16.13 <
   0   3  -3      6.52     40.33     17.74 <
  -3   0  -3      6.52     20.97     22.58 <
   3  -3  -3      6.52     37.10     12.91 <
   0   3  -3      6.52     -6.45     16.13 <
   0   3  -3      6.52    -16.13     19.36 <
   3  -3  -3      6.52     32.26     12.91 <
   3  -3  -3      6.52     32.26     12.91 <
   3   0   3      6.04     37.10     14.52 <
   3   0   3      6.04     22.58     16.13 <
  -3   3   3      6.04      3.23     16.13 <
   3   0   3      6.04     25.81     17.74 <
   0  -3   3      6.04     -1.61     16.13 <
   0  -3   3      6.04      6.45     20.97 <
  -3   3   3      6.04     25.81     16.13 <
   1   2  -3   1163.61   1125.99     70.98 o
  -3   1  -3   1163.61   1125.99     72.59 o
   2  -3  -3   1163.61   1234.07     67.75 o
   1   2  -3   1163.61   1196.97     69.37 o
  -3   1  -3   1163.61   1156.64     66.14 o
   1   2  -3   1163.61   1172.77     69.37 o
   2  -3  -3   1163.61   1222.78     70.98 o
   2  -3  -3   1163.61   1203.42     67.75 o
  -3   1  -3   1163.61   1205.03     66.14 o
   2  -3  -3   1163.61   1229.23     69.37 o
   2  -3  -3   1163.61   1243.75     66.14 o
   1   2  -3   1163.61   1300.21     67.75 o
   2  -3  -3   1163.61   1172.77     70.98 o
   3  -1   3   1150.12   1224.39     69.37 o
  -1  -2   3   1150.12   1305.05     70.98 o
   3  -1   3   1150.12   1101.79     69.37 o
  -2   3   3   1150.12   1127.60     67.75 o
  -1  -2   3   1150.12   1171.16     66.14 o
  -1  -2   3   1150.12   1350.22     69.37 o
  -2   3   3   1150.12   1251.81     66.14 o
   3  -1   3   1150.12   1164.70     69.37 o
  -2   3   3   1150.12   1338.92     70.98 o
   3  -1   3   1150.12   1238.91     66.14 o
  -1  -2   3   1150.12   1238.91     74.21 o
   2   1  -3   1145.68   1227.62     74.21 o
   1  -3  -3   1145.68   1301.82     72.59 o
  -3   2  -3   1145.68   1071.14     67.75 o
   1  -3  -3   1145.68   1306.66     69.37 o
   1  -3  -3   1145.68   1216.32     67.75 o
   2   1  -3   1145.68   1087.27     67.75 o
   2   1  -3   1145.68   1343.76     70.98 o
  -3   2  -3   1145.68   1221.16     67.75 o
   1  -3  -3   1145.68   1166.32     72.59 o
   2   1  -3   1145.68   1214.71     67.75 o
   1  -3  -3   1145.68   1255.04     69.37 o
   1  -3  -3   1145.68   1201.81     67.75 o
  -2  -1   3   1132.19   1132.44     67.75 o
   3  -2   3   1132.19   1134.05     75.82 o
  -2  -1   3   1132.19   1301.82     72.59 o
  -2  -1   3   1132.19   1200.19     77.43 o
  -2  -1   3   1132.19   1208.26     67.75 o
  -1   3   3   1132.19   1185.67     67.75 o
   3  -2   3   1132.19   1146.96     69.37 o
  -1   3   3   1132.19   1290.53     67.75 o
   3  -2   3   1132.19   1164.70     66.14 o
   0  -3  -3      6.64     29.04     17.74 <
   3   0  -3      6.64     32.26     22.58 <
   0  -3  -3      6.64      4.84     14.52 <
   0  -3  -3      6.64     50.01     25.81 <
   3   0  -3      6.64     20.97     14.52 <
   3   0  -3      6.64     -6.45     17.74 <
  -3   3  -3      6.64     24.20     17.74 <
   0  -3  -3      6.64     24.20     19.36 <
  -3   3  -3      6.64     12.91     14.52 <
   3   0  -3      6.64    -14.52     12.91 <
  -3   3  -3      6.64     16.13     11.29 <
  -3   3  -3      6.64     22.58     20.97 <
   3  -3   3      6.15     16.13     19.36 <
   0   3   3      6.15      1.61     17.74 <
   3  -3   3      6.15      3.23     16.13 <
   0   3   3      6.15     30.65     16.13 <
   3  -3   3      6.15     30.65     12.91 <
  -3   0   3      6.15      9.68     12.91 <
   0   3   3      6.15     12.91     17.74 <
  -3   0   3      6.15      6.45     19.36 <
   0   3   3      6.15     37.10     19.36 <
   4  -1  -3    763.04    790.45     51.62 o
  -1  -3  -3    763.04    864.66     59.69 o
  -3   4  -3    763.04    859.82     51.62 o
  -3   4  -3    763.04    900.14     58.07 o
  -3   4  -3    763.04    787.22     54.85 o
   4  -1  -3    763.04    851.75     53.23 o
   4  -1  -3    763.04    908.21     50.01 o
   4  -1  -3    763.04    963.06     56.46 o
   1   3   3    751.57    998.55     59.69 o
   3  -4   3    751.56    796.90     62.91 o
   3  -4   3    751.56    875.95     51.62 o
   1   3   3    751.57    829.16     59.69 o
   3  -4   3    751.56    842.07     54.85 o
   1   3   3    751.57    924.34     58.07 o
   1   3   3    751.57    845.30     53.23 o
   3  -4   3    751.56    879.17     56.46 o
  -2  -3  -3   1240.19   1445.39     87.11 o
  -2  -3  -3   1240.19   1427.65     82.27 o
  -3   5  -3   1240.19   1359.90     82.27 o
   5  -2  -3   1240.19   1413.13     77.43 o
   5  -2  -3   1240.19   1484.11     83.88 o
  -3   5  -3   1240.19   1343.76     80.66 o
   2   3   3   1231.21   1363.12     82.27 o
   3  -5   3   1231.21   1305.05     79.04 o
  -3   6  -3    149.18    156.48     22.58 o
   3  -6   3    149.97    122.60     30.65 o
   3   3   3    149.97    146.80     30.65 o
   3  -6   3    149.97    130.67     20.97 o
  -2   6  -3    668.52    540.41     43.56 o
   4   2   3    642.41    516.21     50.01 o
  -1   5  -3     69.60     95.18     24.20 o
   1  -5   3     69.29    103.24     19.36 o
   4   1   3     69.29     72.59     19.36 o
  -5   4   3     69.29    109.69     20.97 o
   4   1   3     69.29    119.37     27.42 o
   1  -5   3     69.29    103.24     27.42 o
   4  -4  -3   1940.36   2245.52    120.99 o
   0   4  -3   1940.35   1918.05    116.15 o
   4  -4  -3   1940.36   2234.23    112.92 o
   0   4  -3   1940.35   2016.45    116.15 o
   4  -4  -3   1940.36   2024.52    116.15 o
   0   4  -3   1940.35   2206.81    120.99 o
   0  -4   3   1934.50   1982.58    116.15 o
  -4   4   3   1934.50   2300.37    117.76 o
   4   0   3   1934.50   2060.01    117.76 o
   4   0   3   1934.50   2168.09    117.76 o
   4   0   3   1934.50   2153.57    114.54 o
   4   0   3   1934.50   1976.12    116.15 o
   0  -4   3   1934.50   2148.73    120.99 o
   3  -4  -3    663.73    763.03     56.46 o
   3  -4  -3    663.73    892.08     51.62 o
   1   3  -3    663.73    856.59     58.07 o
   1   3  -3    663.73    866.27     54.85 o
   3  -4  -3    663.73    750.12     50.01 o
   1   3  -3    663.73    746.89     50.01 o
  -4   1  -3    663.73    696.89     59.69 o
   1   3  -3    663.73    904.98     56.46 o
   3  -4  -3    663.73    804.97     46.78 o
  -3   4   3    656.77    829.16     53.23 o
  -1  -3   3    656.77    811.42     56.46 o
  -3   4   3    656.77    753.35     48.39 o
  -1  -3   3    656.77    753.35     48.39 o
   4  -1   3    656.77    724.31     51.62 o
   4  -1   3    656.77    767.86     56.46 o
  -3   4   3    656.77    851.75     53.23 o
   4  -1   3    656.77    827.55     48.39 o
   4  -1   3    656.77    775.93     54.85 o
   2  -4  -3     48.60    169.38     22.58 o
  -4   2  -3     48.61    117.76     17.74 o
   2  -4  -3     48.60    140.35     24.20 o
   2  -4  -3     48.60    138.73     29.04 o
  -2   4   3     38.95    169.38     22.58 o
   4  -2   3     38.96    143.57     19.36 o
  -2   4   3     38.95    112.92     20.97 o
   4  -2   3     38.96     88.72     24.20 o
  -2   4   3     38.95    169.38     25.81 o
   4  -2   3     38.96     79.04     24.20 o
   3   1  -3    674.84    793.68     53.23 o
  -4   3  -3    674.84    793.68     50.01 o
   3   1  -3    674.84    879.17     51.62 o
   3   1  -3    674.84    761.41     50.01 o
   3   1  -3    674.84    859.82     56.46 o
   1  -4  -3    674.84    888.85     53.23 o
   1  -4  -3    674.84    913.05     58.07 o
   1  -4  -3    674.84    913.05     62.91 o
  -1   4   3    667.69    866.27     56.46 o
  -1   4   3    667.69    843.68     54.85 o
  -1   4   3    667.69    801.74     51.62 o
   4  -3   3    667.69    671.08     69.37 o
   4  -3   3    667.69    754.96     46.78 o
  -3  -1   3    667.69    682.37     70.98 o
  -1   4   3    667.69    906.60     58.07 o
  -3  -1   3    667.69    742.05     51.62 o
   0  -4  -3   1941.28   2034.20    116.15 o
   0  -4  -3   1941.28   2118.08    120.99 o
  -4   4  -3   1941.28   1830.94    119.37 o
   4   0  -3   1941.28   2135.83    114.54 o
   4   0  -3   1941.28   2006.77    116.15 o
  -4   4  -3   1941.28   2266.49    117.76 o
   4   0  -3   1941.28   2148.73    117.76 o
   0  -4  -3   1941.28   2308.44    125.83 o
   0   4   3   1935.41   2114.86    119.37 o
   4  -4   3   1935.41   2210.03    117.76 o
   4  -4   3   1935.41   2184.22    112.92 o
   0   4   3   1935.41   2268.11    119.37 o
   0   4   3   1935.41   2024.52    116.15 o
   4  -4   3   1935.41   1935.79    119.37 o
   0   4   3   1935.41   2045.49    117.76 o
  -1  -4  -3     70.43     91.95     19.36 o
   5  -1  -3     70.43    143.57     27.42 o
   4  -5   3     70.02     32.26     24.20 <
   4  -5   3     70.02     90.34     25.81 o
   4  -5   3     70.02     25.81     29.04 <
   6  -2  -3    660.60    606.55     59.69 o
  -4   6  -3    660.60    537.18     38.72 o
   4  -6   3    634.89    562.99     46.78 o
   2   4   3    634.89    562.99     50.01 o
   4  -6   3    634.89    509.76     38.72 o
   6  -5  -3   1621.25   1287.30     91.95 o
   5  -5  -3    522.45    579.12     51.62 o
   5  -5  -3    522.45    490.40     45.17 o
   5  -5  -3    522.45    535.57     37.10 o
   0   5  -3    522.45    498.47     48.39 o
   5   0   3    518.98    546.86     40.33 o
   5   0   3    518.98    569.45     46.78 o
  -5   1  -3    186.59    180.67     33.88 o
   1   4  -3    186.59    254.88     27.42 o
   4  -5  -3    186.59    159.70     22.58 o
   4  -5  -3    186.59    191.97     33.88 o
   4  -5  -3    186.59    227.46     33.88 o
   3  -5  -3   1215.41   1259.88     91.95 o
   3  -5  -3   1215.41   1246.97     74.21 o
   2   3  -3   1215.41   1317.95     77.43 o
   3  -5  -3   1215.41   1353.44     79.04 o
   2   3  -3   1215.41   1372.80     87.11 o
   3  -5  -3   1215.41   1232.46     88.72 o
   5  -2   3   1195.54   1408.29     82.27 o
  -2  -3   3   1195.53   1313.11     74.21 o
   5  -2   3   1195.54   1401.84     85.50 o
  -3   5   3   1195.54   1246.97     74.21 o
  -3   5   3   1195.54   1330.86     80.66 o
  -2  -3   3   1195.53   1364.74     82.27 o
   5  -2   3   1195.54   1298.60     77.43 o
   5  -2   3   1195.54   1327.63     72.59 o
  -2  -3   3   1195.53   1305.05     77.43 o
  -5   3  -3   1237.28   1421.20     77.43 o
   3   2  -3   1237.28   1267.95     77.43 o
   2  -5  -3   1237.28   1332.47     77.43 o
   3   2  -3   1237.28   1350.22     83.88 o
   2  -5  -3   1237.28   1334.08     87.11 o
   5  -3   3   1217.05   1267.95     88.72 o
  -3  -2   3   1217.05   1280.85     77.43 o
  -2   5   3   1217.05   1408.29     79.04 o
  -2   5   3   1217.05   1434.10     85.50 o
   5  -3   3   1217.05   1158.25     82.27 o
   1  -5  -3    185.24    462.98     43.56 o
   4   1  -3    185.24    453.30     40.33 o
   1  -5  -3    185.24    380.71     35.49 o
   1  -5  -3    185.24    314.57     48.39 o
  -5   4  -3    185.24    393.61     37.10 o
   5  -4   3    182.50    503.31     41.94 o
   5   0  -3    522.89    542.02     40.33 o
   5   0  -3    522.89    504.92     45.17 o
   0  -5  -3    522.89    480.72     40.33 o
   0   5   3    519.31    456.52     48.39 o
   5  -5   3    519.31    459.75     51.62 o
   5  -5   3    519.31    509.76     56.46 o
  -5   6  -3   1649.17   1421.20    100.02 o
   6  -1  -3   1649.17   1367.96     93.56 o
   5  -6   3   1612.75   1401.84     82.27 o
   5  -6   3   1612.75   1585.74     90.34 o
   1   5   3   1612.75   1543.80     95.18 o
   5  -6  -3   1600.08   1629.29     90.34 o
   6  -1   3   1591.61   1511.53    103.24 o
   6  -1   3   1591.61   1490.56     87.11 o
   4  -6  -3    718.24    590.42     38.72 o
   4  -6  -3    718.24    613.00     46.78 o
   4  -6  -3    718.24    624.29     56.46 o
   6  -2   3    711.56    519.44     43.56 o
   3  -6  -3    209.60    145.18     20.97 o
   3  -6  -3    209.60    200.03     40.33 o
   3  -6  -3    209.60    172.61     29.04 o
   3   3  -3    209.60    179.06     32.26 o
  -3   6   3    207.09    150.02     20.97 o
   6  -3   3    207.09    221.00     51.62 o
   6  -3   3    207.09    175.84     27.42 o
   2  -6  -3    727.71    609.78     61.30 o
   2  -6  -3    727.71    627.52     51.62 o
   2  -6  -3    727.71    583.97     43.56 o
  -2   6   3    721.22    559.77     45.17 o
   1  -6  -3   1571.76   1529.28    119.37 o
  -1   6   3   1563.30   1506.69     91.95 o
   6  -5   3   1563.30   1471.20     88.72 o
   0   1  -4    210.35    172.61     16.13 o
  -1   0  -4    210.36    151.64     16.13 o
   0   1  -4    210.35    116.15     16.13 o
  -1   0  -4    210.36    161.32     14.52 o
   0   1  -4    210.35    114.54     16.13 o
  -1   0  -4    210.36    190.35     17.74 o
   0   1  -4    210.35    143.57     16.13 o
   0   1  -4    210.35    130.67     17.74 o
   1  -1  -4    210.35    164.54     16.13 o
   1  -1  -4    210.35    172.61     16.13 o
   1  -1  -4    210.35    124.21     14.52 o
   1   0   4    211.50    116.15     17.74 o
   0  -1   4    211.50    129.05     17.74 o
  -1   1   4    211.50    169.38     16.13 o
   0  -1   4    211.50    148.41     16.13 o
  -1   1   4    211.50    129.05     16.13 o
   0  -1   4    211.50    187.13     19.36 o
   0  -1  -4    213.97    135.51     17.74 o
   0  -1  -4    213.97    122.60     17.74 o
   1   0  -4    213.97    125.83     12.91 o
   0  -1  -4    213.97    114.54     16.13 o
   1   0  -4    213.97    145.18     14.52 o
  -1   1  -4    213.97    122.60     17.74 o
   0  -1  -4    213.97    137.12     14.52 o
   0  -1  -4    213.97    143.57     16.13 o
  -1   0   4    215.11    127.44     12.91 o
  -1   0   4    215.11    109.69     12.91 o
   1  -1   4    215.12    146.80     16.13 o
   0   1   4    215.11    159.70     16.13 o
   0   1   4    215.11    143.57     14.52 o
   0   1   4    215.11    146.80     16.13 o
   0   1   4    215.11    146.80     14.52 o
   0   1   4    215.11    166.16     16.13 o
  -1   2  -4  14027.30  13618.30    716.24 o
  -1   2  -4  14027.30  13332.80    716.24 o
  -1   2  -4  14027.30  13870.00    716.24 o
  -1  -1  -4  14027.30  13987.70    716.24 o
  -1  -1  -4  14027.30  13707.00    716.24 o
   2  -1  -4  14027.30  13721.60    714.63 o
  -1   2  -4  14027.30  14939.50    717.86 o
  -1  -1  -4  14027.30  14170.00    716.24 o
  -1   2  -4  14027.30  13781.20    716.24 o
   2  -1  -4  14027.30  15526.70    716.24 o
  -1  -1  -4  14027.30  13932.90    714.63 o
  -2   1   4  14093.00  13686.10    714.63 o
   1   1   4  14093.00  13424.70    716.24 o
   1   1   4  14093.00  13971.60    716.24 o
   1   1   4  14093.00  13221.50    716.24 o
   1  -2   4  14093.00  15500.90    719.47 o
   1  -2   4  14093.00  13755.40    716.24 o
   1  -2   4  14093.00  14471.70    717.86 o
   1   1   4  14093.00  13737.70    717.86 o
   1  -2   4  14093.00  13131.10    716.24 o
   1  -2   4  14093.00  13476.40    716.24 o
  -2  -1  -4    919.22    906.60     53.23 o
  -1   3  -4    919.22   1006.61     56.46 o
  -1   3  -4    919.22    919.50     58.07 o
  -1   3  -4    919.22    904.98     58.07 o
   3  -2  -4    919.22    998.55     54.85 o
  -2  -1  -4    919.22    938.86     58.07 o
  -1   3  -4    919.22   1092.11     61.30 o
  -2  -1  -4    919.22    969.51     69.37 o
  -2  -1  -4    919.22   1009.84     56.46 o
  -3   2   4    919.90    956.60     56.46 o
   1  -3   4    919.90   1061.46     61.30 o
   2   1   4    919.90    967.90     56.46 o
   2   1   4    919.90    963.06     62.91 o
   1  -3   4    919.90   1009.84     56.46 o
   1  -3   4    919.90    996.93     56.46 o
   1  -3   4    919.90   1001.77     59.69 o
   2   1   4    919.90    995.32     56.46 o
   1  -3   4    919.90    938.86     58.07 o
   2   1   4    919.90    922.73     64.53 o
   2   1   4    919.90    984.03     59.69 o
  -2   0  -4    845.09    748.51     46.78 o
   2  -2  -4    845.08    769.48     46.78 o
   2  -2  -4    845.08    738.83     45.17 o
   0   2  -4    845.08    738.83     46.78 o
   0   2  -4    845.08    785.61     50.01 o
   0   2  -4    845.08    780.77     46.78 o
  -2   0  -4    845.09    895.30     50.01 o
   0   2  -4    845.08    746.89     48.39 o
   0   2  -4    845.08    817.87     48.39 o
   2   0   4    841.87    777.54     43.56 o
   0  -2   4    841.86    913.05     50.01 o
   2   0   4    841.87    898.53     46.78 o
   2   0   4    841.87    851.75     48.39 o
   2   0   4    841.87    788.84     54.85 o
  -2   2   4    841.87    877.56     46.78 o
   2   0   4    841.87    882.40     46.78 o
   0  -2   4    841.86    829.16     46.78 o
   0  -2   4    841.86    692.05     46.78 o
   2   0   4    841.87    854.98     48.39 o
  -2   1  -4      5.45      9.68      9.68 <
   1  -2  -4      5.45     27.42     12.91 <
  -2   1  -4      5.45      8.07      9.68 <
   1   1  -4      5.45     14.52      9.68 <
   1   1  -4      5.45      1.61      6.45 <
   1  -2  -4      5.45     12.91      9.68 <
  -2   1  -4      5.45     24.20     14.52 <
   1  -2  -4      5.45      8.07      9.68 <
  -2   1  -4      5.45     -3.23     11.29 <
   1   1  -4      5.45     -1.61     11.29 <
   1   1  -4      5.45     -6.45     11.29 <
   1  -2  -4      5.45      4.84      9.68 <
   1  -2  -4      5.45     -4.84      9.68 <
   1   1  -4      5.45     11.29     12.91 <
   1  -2  -4      5.45     11.29      9.68 <
  -1   2   4      5.54      8.07      9.68 <
   2  -1   4      5.54     25.81     17.74 <
  -1   2   4      5.54      0.00      9.68 <
  -1   2   4      5.54     -3.23     11.29 <
  -1  -1   4      5.54     -1.61      9.68 <
  -1   2   4      5.54     -4.84     12.91 <
  -1  -1   4      5.54      0.00     11.29 <
  -1  -1   4      5.54      0.00      9.68 <
  -1  -1   4      5.54     12.91     16.13 <
   2  -1   4      5.54     -1.61     16.13 <
  -1  -1   4      5.54     -8.07      6.45 <
  -1   2   4      5.54      3.23      9.68 <
  -2   2  -4    835.35    856.59     45.17 o
  -2   2  -4    835.35    854.98     46.78 o
  -2   2  -4    835.35    727.54     45.17 o
  -2   2  -4    835.35    683.98     51.62 o
   2   0  -4    835.35    746.89     46.78 o
  -2   2  -4    835.35    895.30     48.39 o
   0  -2  -4    835.35    756.57     48.39 o
   2   0  -4    835.35    753.35     46.78 o
   0  -2  -4    835.35    845.30     46.78 o
   0  -2  -4    835.35    775.93     46.78 o
   0  -2  -4    835.35    854.98     46.78 o
   2  -2   4    832.32    808.19     46.78 o
   0   2   4    832.31    690.43     48.39 o
   2  -2   4    832.32    890.47     48.39 o
  -2   0   4    832.31    813.03     45.17 o
  -2   0   4    832.31    751.73     43.56 o
   0   2   4    832.31    742.05     46.78 o
   2  -2   4    832.32    685.59     45.17 o
   0   2   4    832.31    861.43     46.78 o
   2  -2   4    832.32    877.56     50.01 o
   0   2   4    832.31    827.55     46.78 o
  -2   3  -4    914.79    980.80     56.46 o
  -1  -2  -4    914.79    893.69     58.07 o
   3  -1  -4    914.78    863.04     53.23 o
  -2   3  -4    914.79   1079.21     58.07 o
  -2   3  -4    914.79    848.52     58.07 o
  -1  -2  -4    914.79   1053.39     62.91 o
  -2   3  -4    914.79   1013.07     58.07 o
  -1  -2  -4    914.79    977.58     56.46 o
   3  -1  -4    914.78    925.96     53.23 o
  -1  -2  -4    914.79   1013.07     56.46 o
  -1  -2  -4    914.79   1003.39     61.30 o
  -1  -2  -4    914.79    959.83     53.23 o
  -2   3  -4    914.79    913.05     54.85 o
   2  -3   4    915.53    961.45     58.07 o
   2  -3   4    915.53    984.03     54.85 o
   1   2   4    915.53    951.77     56.46 o
   1   2   4    915.53    975.96     58.07 o
   2  -3   4    915.53    963.06     56.46 o
   1   2   4    915.53    942.09     58.07 o
   2  -3   4    915.53    861.43     61.30 o
  -2   4  -4     14.12     11.29     20.97 <
   4  -2  -4     14.12     -1.61     12.91 <
  -2  -2  -4     14.12     19.36     11.29 <
  -2   4  -4     14.12      8.07     20.97 <
  -2  -2  -4     14.12     27.42     33.88 <
  -2   4  -4     14.12      6.45     19.36 <
  -2  -2  -4     14.12     11.29     24.20 <
  -2   4  -4     14.12     29.04     19.36 <
  -2  -2  -4     14.12     46.78     19.36 <
   2   2   4     14.53      4.84     19.36 <
   2  -4   4     14.53      8.07     22.58 <
   2  -4   4     14.53      9.68     19.36 <
   2  -4   4     14.53     29.04     17.74 <
   2   2   4     14.53     -1.61     17.74 <
   2   2   4     14.53     12.91     22.58 <
   2  -4   4     14.53     70.98     30.65 <
  -2   5  -4   1709.46   1863.20    108.08 o
  -5   3   4   1715.21   1795.45    106.47 o
   2  -5   4   1715.21   1918.05    108.08 o
   3   2   4   1715.21   1971.28    109.69 o
   3   2   4   1715.21   2029.36    112.92 o
   2  -5   4   1715.21   2008.39    112.92 o
   3   2   4   1715.21   1984.19    109.69 o
  -1   4  -4    600.88    733.99     51.62 o
  -1   4  -4    600.88    708.18     48.39 o
  -1   4  -4    600.88    701.72     51.62 o
  -3  -1  -4    600.88    771.09     70.98 o
  -3  -1  -4    600.88    706.57     53.23 o
  -1   4  -4    600.88    766.25     51.62 o
   3   1   4    609.08    727.54     48.39 o
   3   1   4    609.08    714.63     45.17 o
   1  -4   4    609.08    674.30     51.62 o
   1  -4   4    609.08    730.76     48.39 o
   1  -4   4    609.08    685.59     61.30 o
   3   1   4    609.08    753.35     48.39 o
  -4   3   4    609.08    724.31     46.78 o
   3   1   4    609.08    801.74     53.23 o
   3  -3  -4     19.29     11.29     12.91 <
   0   3  -4     19.29     25.81     16.13 <
   0   3  -4     19.29      3.23     19.36 <
   0   3  -4     19.29     14.52     17.74 <
   0   3  -4     19.29     -1.61     16.13 <
   3  -3  -4     19.29     -4.84     12.91 <
   3  -3  -4     19.29     16.13     12.91 <
  -3   0  -4     19.29     12.91     24.20 <
   3   0   4     18.84     37.10     20.97 <
   0  -3   4     18.84      3.23     19.36 <
   3   0   4     18.84     25.81     14.52 <
   0  -3   4     18.84     -3.23     12.91 <
  -3   3   4     18.84     14.52     16.13 <
  -3   3   4     18.84    -12.91     16.13 <
   0  -3   4     18.84      9.68     16.13 <
   3   0   4     18.84     24.20     16.13 <
   3   0   4     18.84     19.36     17.74 <
   2  -3  -4   1494.00   1563.15     88.72 o
   1   2  -4   1494.00   1618.00     88.72 o
   1   2  -4   1494.00   1656.72     88.72 o
   2  -3  -4   1494.00   1419.58     85.50 o
   1   2  -4   1494.00   1680.91     87.11 o
   2  -3  -4   1494.00   1558.31     85.50 o
  -3   1  -4   1494.00   1530.89     91.95 o
  -3   1  -4   1494.00   1603.48     83.88 o
   1   2  -4   1494.00   1664.78     88.72 o
   2  -3  -4   1494.00   1490.56     83.88 o
   1   2  -4   1494.00   1500.24     87.11 o
   2  -3  -4   1494.00   1601.87     87.11 o
  -2   3   4   1492.37   1663.17     88.72 o
   3  -1   4   1492.38   1645.43     88.72 o
   3  -1   4   1492.38   1519.60     88.72 o
  -1  -2   4   1492.38   1605.10     87.11 o
  -1  -2   4   1492.38   1676.08     88.72 o
  -2   3   4   1492.37   1526.05     87.11 o
  -2   3   4   1492.37   1519.60     83.88 o
   3  -1   4   1492.38   1592.19     87.11 o
  -1  -2   4   1492.38   1471.20     91.95 o
  -1  -2   4   1492.38   1556.70     85.50 o
   2   1  -4   1469.18   1461.52     85.50 o
  -3   2  -4   1469.18   1455.07     82.27 o
   2   1  -4   1469.18   1521.21     85.50 o
   2   1  -4   1469.18   1427.65     87.11 o
  -3   2  -4   1469.18   1629.29     83.88 o
   1  -3  -4   1469.18   1637.36     87.11 o
   2   1  -4   1469.18   1530.89     83.88 o
   1  -3  -4   1469.18   1643.81     88.72 o
  -3   2  -4   1469.18   1508.31     83.88 o
   2   1  -4   1469.18   1550.25     83.88 o
  -3   2  -4   1469.18   1405.06     82.27 o
   1  -3  -4   1469.18   1584.13     85.50 o
  -1   3   4   1467.42   1558.31     83.88 o
   3  -2   4   1467.42   1385.71     88.72 o
  -1   3   4   1467.42   1592.19     87.11 o
  -1   3   4   1467.42   1450.23     83.88 o
   3  -2   4   1467.42   1526.05     83.88 o
   3  -2   4   1467.42   1551.86     91.95 o
  -2  -1   4   1467.42   1469.59     90.34 o
   3  -2   4   1467.42   1700.27     85.50 o
  -2  -1   4   1467.42   1482.50     83.88 o
  -1   3   4   1467.42   1629.29     85.50 o
  -3   3  -4     19.08      9.68     11.29 <
   0  -3  -4     19.08     25.81     19.36 <
   3   0  -4     19.08      9.68     22.58 <
  -3   3  -4     19.08      6.45     20.97 <
   3   0  -4     19.08      0.00     14.52 <
   3   0  -4     19.08      9.68     14.52 <
  -3   3  -4     19.08     14.52     12.91 <
  -3   3  -4     19.08     12.91     17.74 <
   0  -3  -4     19.08     51.62     27.42 <
   0  -3  -4     19.08      6.45     16.13 <
  -3   3  -4     19.08     22.58     20.97 <
   3   0  -4     19.08     -6.45     17.74 <
   3  -3   4     18.64     16.13     14.52 <
   0   3   4     18.64     -6.45     19.36 <
   0   3   4     18.64     27.42     16.13 <
  -3   0   4     18.64      0.00     17.74 <
   0   3   4     18.64     17.74     19.36 <
   0   3   4     18.64     20.97     17.74 <
  -3   0   4     18.64      8.07     12.91 <
   3  -3   4     18.64     29.04     20.97 <
  -3   0   4     18.64     17.74     11.29 <
   3  -3   4     18.64     46.78     19.36 <
  -3   4  -4    591.66    627.52     48.39 o
  -1  -3  -4    591.66    704.95     51.62 o
  -3   4  -4    591.66    730.76     50.01 o
  -3   4  -4    591.66    735.60     53.23 o
   4  -1  -4    591.66    708.18     48.39 o
   4  -1  -4    591.66    666.24     45.17 o
  -1  -3  -4    591.66    692.05     59.69 o
  -3   4  -4    591.66    685.59     43.56 o
   3  -4   4    599.60    614.61     56.46 o
   3  -4   4    599.60    679.14     48.39 o
   1   3   4    599.60    788.84     51.62 o
   3  -4   4    599.60    693.66     45.17 o
   1   3   4    599.60    671.08     48.39 o
   1   3   4    599.60    737.22     50.01 o
   3  -4   4    599.60    742.05     50.01 o
  -3   5  -4   1692.76   1798.68     98.40 o
   5  -2  -4   1692.76   1759.96     95.18 o
   5  -2  -4   1692.76   1798.68    101.63 o
  -2  -3  -4   1692.76   1711.56    100.02 o
  -2  -3  -4   1692.76   1750.28    104.86 o
   3  -5   4   1698.02   1724.47    109.69 o
   2   3   4   1698.02   1774.48    101.63 o
   3  -5   4   1698.02   1792.22     98.40 o
  -3   6  -4     55.14     24.20     17.74 <
   3   3   4     52.30     64.53     25.81 <
   3  -6   4     52.30     41.94     17.74 <
   4   2   4    571.75    516.21     48.39 o
  -1   5  -4   2440.57   2366.51    133.89 o
  -1   5  -4   2440.57   2526.21    135.51 o
  -5   4   4   2449.09   2629.45    133.89 o
   4   1   4   2449.09   2242.30    135.51 o
   4   1   4   2449.09   2321.34    132.28 o
   1  -5   4   2449.09   2379.41    137.12 o
   1  -5   4   2449.09   2377.80    132.28 o
   0   4  -4   1815.13   1990.64    111.31 o
   0   4  -4   1815.13   1890.63    108.08 o
   4  -4  -4   1815.13   1958.38    111.31 o
   4  -4  -4   1815.13   1774.48    106.47 o
   4  -4  -4   1815.13   2155.18    108.08 o
   4   0   4   1818.59   1914.82    106.47 o
   0  -4   4   1818.59   1826.10    108.08 o
   0  -4   4   1818.59   2029.36    117.76 o
  -4   4   4   1818.59   2024.52    109.69 o
   4   0   4   1818.59   1959.99    109.69 o
   4   0   4   1818.59   1769.64    114.54 o
   0  -4   4   1818.59   1980.96    112.92 o
   4   0   4   1818.59   1984.19    109.69 o
  -4   1  -4    784.79    843.68     66.14 o
   1   3  -4    784.79   1029.20     62.91 o
   3  -4  -4    784.79    943.70     53.23 o
   1   3  -4    784.79   1042.10     62.91 o
   3  -4  -4    784.79    971.12     58.07 o
   3  -4  -4    784.79    861.43     56.46 o
   1   3  -4    784.79    975.96     56.46 o
   1   3  -4    784.79    972.74     61.30 o
   3  -4  -4    784.79    896.92     62.91 o
   4  -1   4    783.27    867.88     59.69 o
  -3   4   4    783.27   1021.13     59.69 o
   4  -1   4    783.27    858.20     61.30 o
   4  -1   4    783.27    903.37     54.85 o
  -1  -3   4    783.27    966.28     62.91 o
   4  -1   4    783.27    867.88     58.07 o
  -3   4   4    783.27   1005.00     59.69 o
  -1  -3   4    783.27    935.63     54.85 o
   2   2  -4   6798.45   7123.72    380.71 o
   2  -4  -4   6798.45   7330.21    379.09 o
  -4   2  -4   6798.45   7407.64    379.09 o
   2   2  -4   6798.45   7370.54    382.32 o
   2  -4  -4   6798.45   7268.91    380.71 o
   2  -4  -4   6798.45   7138.24    383.93 o
  -4   2  -4   6798.45   7078.55    377.48 o
   2  -4  -4   6798.45   7186.64    380.71 o
  -2  -2   4   6827.29   6734.95    379.09 o
  -2   4   4   6827.29   7546.37    382.32 o
   4  -2   4   6827.29   8048.07    383.93 o
  -2  -2   4   6827.29   7588.31    387.16 o
  -2  -2   4   6827.29   7112.43    382.32 o
  -2   4   4   6827.29   7118.88    379.09 o
   4  -2   4   6827.29   7896.43    382.32 o
  -2   4   4   6827.29   7265.68    382.32 o
  -2   4   4   6827.29   7093.07    379.09 o
  -4   3  -4    787.21    916.28     56.46 o
  -4   3  -4    787.21    921.11     58.07 o
   1  -4  -4    787.21    975.96     58.07 o
   3   1  -4    787.21    934.02     61.30 o
   3   1  -4    787.21    898.53     56.46 o
   3   1  -4    787.21    892.08     58.07 o
   1  -4  -4    787.21   1009.84     62.91 o
   1  -4  -4    787.21    871.11     67.75 o
   3   1  -4    787.21    995.32     58.07 o
  -1   4   4    785.96    966.28     58.07 o
  -1   4   4    785.96    938.86     61.30 o
   4  -3   4    785.96    880.79     64.53 o
  -3  -1   4    785.96    864.66     56.46 o
  -1   4   4    785.96   1055.01     61.30 o
  -1   4   4    785.96    972.74     62.91 o
   4  -3   4    785.96    903.37     53.23 o
  -3  -1   4    785.96    927.57     70.98 o
   4   0  -4   1840.44   1979.35    111.31 o
   4   0  -4   1840.44   2174.54    114.54 o
   0  -4  -4   1840.44   2134.21    117.76 o
   0  -4  -4   1840.44   2140.67    122.60 o
   4   0  -4   1840.44   2061.62    109.69 o
   0  -4  -4   1840.44   2060.01    112.92 o
  -4   4  -4   1840.44   1969.67    112.92 o
   4  -4   4   1843.72   1905.14    108.08 o
   4  -4   4   1843.72   1953.54    114.54 o
   0   4   4   1843.72   1935.79    112.92 o
   0   4   4   1843.72   2072.91    112.92 o
   0   4   4   1843.72   1990.64    116.15 o
  -1  -4  -4   2440.21   2295.53    137.12 o
   5  -1  -4   2440.21   2295.53    133.89 o
  -4   5  -4   2440.21   2455.23    132.28 o
   5  -1  -4   2440.21   2458.46    137.12 o
   4  -5   4   2449.54   2640.75    146.80 o
   4  -5   4   2449.54   2782.70    148.41 o
   4  -5   4   2449.54   2460.07    132.28 o
  -4   6  -4    568.50    514.60     38.72 o
   2   4   4    577.81    551.70     50.01 o
   4  -6   4    577.81    561.38     38.72 o
   4  -6   4    577.81    532.34     46.78 o
   6  -5  -4   1341.46   1274.40     88.72 o
   5  -5  -4    509.72    553.32     50.01 o
   0   5  -4    509.71    546.86     48.39 o
   5  -5  -4    509.72    466.20     43.56 o
   5   0   4    505.34    522.66     46.78 o
   5   0   4    505.34    512.99     38.72 o
   4  -5  -4     37.11     37.10     17.74 <
   1   4  -4     37.11     24.20     24.20 <
   4  -5  -4     37.11     -9.68     25.81 <
  -5   1  -4     37.11     19.36     29.04 <
   1   4  -4     37.11     16.13     17.74 <
   4  -5  -4     37.11      4.84     20.97 <
   5  -1   4     38.23     33.88     14.52 <
   5  -1   4     38.23      9.68     29.04 <
   3  -5  -4   1054.85   1064.69     77.43 o
   3  -5  -4   1054.85   1067.91     61.30 o
   2   3  -4   1054.85   1014.68     64.53 o
   3  -5  -4   1054.85   1150.18     66.14 o
   2   3  -4   1054.85   1122.76     70.98 o
  -3   5   4   1045.21   1046.94     67.75 o
   5  -2   4   1045.21   1080.82     61.30 o
  -2  -3   4   1045.21    996.93     61.30 o
  -2  -3   4   1045.21   1077.59     69.37 o
  -2  -3   4   1045.21    988.87     64.53 o
  -3   5   4   1045.21   1046.94     61.30 o
   5  -2   4   1045.21   1108.24     70.98 o
   5  -2   4   1045.21    993.71     66.14 o
   5  -2   4   1045.21   1087.27     75.82 o
   2  -5  -4   1063.39   1019.52     64.53 o
   3   2  -4   1063.39   1042.10     66.14 o
   3   2  -4   1063.39   1138.89     70.98 o
   3   2  -4   1063.39   1106.63     66.14 o
   2  -5  -4   1063.39   1137.28     75.82 o
  -5   3  -4   1063.39   1151.80     64.53 o
   5  -3   4   1053.79   1164.70     79.04 o
  -2   5   4   1053.79   1122.76     70.98 o
  -2   5   4   1053.79   1048.56     66.14 o
  -3  -2   4   1053.80   1042.10     66.14 o
   5  -3   4   1053.79   1006.61     69.37 o
   1  -5  -4     36.95     27.42     16.13 <
   1  -5  -4     36.95      9.68     32.26 <
  -5   4  -4     36.95     11.29     17.74 <
   4   1  -4     36.95     29.04     24.20 <
   1  -5  -4     36.95     -9.68     22.58 <
   4   1  -4     36.95     22.58     16.13 <
   4   1  -4     36.95     16.13     12.91 <
  -1   5   4     38.06     -9.68     19.36 <
   5  -4   4     38.06      6.45     24.20 <
   0  -5  -4    503.64    533.96     40.33 o
   5   0  -4    503.64    522.66     48.39 o
   5   0  -4    503.64    495.24     45.17 o
   0  -5  -4    503.64    598.48     62.91 o
  -5   5  -4    503.64    427.49     41.94 o
   5  -5   4    499.51    554.93     41.94 o
   5  -5   4    499.51    530.73     54.85 o
   0   5   4    499.51    572.67     51.62 o
   5  -5   4    499.51    501.69     33.88 o
   5  -6   4   1345.92   1226.00     77.43 o
   5  -6   4   1345.92   1122.76     74.21 o
   1   5   4   1345.92   1226.00     80.66 o
   5  -6  -4   2081.09   2024.52    116.15 o
   6  -1   4   2080.46   2200.35    129.05 o
   6  -1   4   2080.46   2071.30    116.15 o
   4  -6  -4    747.71    713.02     62.91 o
   4  -6  -4    747.71    756.57     51.62 o
   4  -6  -4    747.71    698.50     45.17 o
   6  -2   4    739.53    706.57     59.69 o
   6  -2   4    739.53    645.27     56.46 o
   3  -6  -4     37.88     56.46     22.58 <
   3  -6  -4     37.88     29.04     32.26 <
  -6   3  -4     37.88     53.23     16.13 o
   3  -6  -4     37.88     14.52     16.13 <
  -3   6   4     38.58     27.42     17.74 <
   6  -3   4     38.58     35.49     19.36 <
   6  -3   4     38.58     20.97     40.33 <
   2  -6  -4    761.45    764.64     58.07 o
   2  -6  -4    761.45    654.94     48.39 o
   4   2  -4    761.46    784.00     50.01 o
  -2   6   4    753.19    696.89     51.62 o
   6  -4   4    753.20    674.30     54.85 o
   6  -4   4    753.20    730.76     59.69 o
   1  -6  -4   2052.02   1869.65    124.21 o
   6  -5   4   2050.97   1984.19    112.92 o
  -1   6   4   2050.97   1893.85    114.54 o
   1  -1  -5    139.02    140.35     16.13 o
   1  -1  -5    139.02    135.51     12.91 o
  -1   0  -5    139.02    106.47     16.13 o
   1  -1  -5    139.02    109.69     12.91 o
   1  -1  -5    139.02    114.54     12.91 o
   0   1  -5    139.02    108.08     16.13 o
   0   1  -5    139.02    109.69     17.74 o
   0   1  -5    139.02    106.47     16.13 o
   0   1  -5    139.02    119.37     14.52 o
  -1   0  -5    139.02    159.70     16.13 o
   1   0   5    142.04    162.93     17.74 o
  -1   1   5    142.04    148.41     16.13 o
   1   0   5    142.04    170.99     20.97 o
  -1   1   5    142.04    133.89     14.52 o
   0  -1   5    142.04    122.60     12.91 o
   0  -1   5    142.04    112.92     16.13 o
   0  -1   5    142.04    130.67     16.13 o
   1   0   5    142.04    151.64     16.13 o
   0  -1   5    142.04    106.47     16.13 o
   1   0  -5    141.03     93.56     12.91 o
   0  -1  -5    141.03    114.54     12.91 o
  -1   1  -5    141.03    141.96     19.36 o
   1   0  -5    141.03     69.37     11.29 o
   0  -1  -5    141.03    106.47     16.13 o
   0  -1  -5    141.03    119.37     14.52 o
   1   0  -5    141.03     90.34     11.29 o
   1  -1   5    144.05    114.54     16.13 o
  -1   0   5    144.05     83.88     12.91 o
   0   1   5    144.05     93.56     12.91 o
   0   1   5    144.05    104.86     14.52 o
  -1   0   5    144.05     77.43     11.29 o
   0   1   5    144.05    124.21     16.13 o
   0   1   5    144.05    103.24     14.52 o
  -1   0   5    144.05    109.69      9.68 o
  -1   2  -5     23.78      3.23     11.29 <
  -1  -1  -5     23.78     11.29     12.91 <
  -1   2  -5     23.78     11.29     11.29 <
  -1  -1  -5     23.78      6.45      8.07 <
  -1  -1  -5     23.78     -8.07      9.68 <
  -1  -1  -5     23.78     20.97     17.74 <
  -1   2  -5     23.78      3.23     11.29 <
  -1   2  -5     23.78     -4.84     11.29 <
   2  -1  -5     23.78      3.23      6.45 <
   2  -1  -5     23.78     20.97      8.07 <
  -1  -1  -5     23.78      9.68      9.68 <
   1  -2   5     28.66    -11.29      9.68 <
   1   1   5     28.66     -1.61      9.68 <
   1   1   5     28.66      3.23     17.74 <
   1  -2   5     28.66      9.68     12.91 <
   1   1   5     28.66      3.23     11.29 <
   1  -2   5     28.66      0.00     12.91 <
   1   1   5     28.66     16.13     11.29 <
   1   1   5     28.66      4.84     12.91 <
   1  -2   5     28.66     19.36     11.29 <
   1  -2   5     28.66      0.00     11.29 <
  -1   3  -5   1059.87   1266.33     67.75 o
  -1   3  -5   1059.87   1196.97     69.37 o
   3  -2  -5   1059.87   1166.32     66.14 o
  -2  -1  -5   1059.87   1193.74     69.37 o
  -1   3  -5   1059.87   1156.64     69.37 o
  -2  -1  -5   1059.87   1166.32     77.43 o
   3  -2  -5   1059.87   1121.15     64.53 o
  -2  -1  -5   1059.87   1264.72     67.75 o
  -1   3  -5   1059.87   1337.31     70.98 o
  -2  -1  -5   1059.87   1113.08     64.53 o
   1  -3   5   1073.04   1190.51     72.59 o
   2   1   5   1073.04   1193.74     67.75 o
   1  -3   5   1073.04   1226.00     67.75 o
  -3   2   5   1073.03   1196.97     66.14 o
   1  -3   5   1073.04   1093.72     69.37 o
   2   1   5   1073.04   1161.48     67.75 o
   1  -3   5   1073.04   1264.72     70.98 o
   2   1   5   1073.04   1119.53     69.37 o
   2   1   5   1073.04   1206.65     66.14 o
   0   2  -5    697.56    727.54     40.33 o
   0   2  -5    697.56    716.24     40.33 o
  -2   0  -5    697.57    609.78     40.33 o
   0   2  -5    697.56    687.21     41.94 o
   0   2  -5    697.56    574.29     40.33 o
   0   2  -5    697.56    645.27     41.94 o
   2  -2  -5    697.56    713.02     41.94 o
  -2   0  -5    697.57    663.01     43.56 o
   0   2  -5    697.56    671.08     40.33 o
   2  -2  -5    697.56    701.72     40.33 o
   2  -2  -5    697.56    654.94     40.33 o
   2   0   5    707.85    648.49     41.94 o
  -2   2   5    707.85    608.16     40.33 o
   2   0   5    707.85    700.11     43.56 o
   2   0   5    707.85    753.35     41.94 o
   2   0   5    707.85    703.34     38.72 o
   0  -2   5    707.85    595.26     38.72 o
   0  -2   5    707.85    750.12     45.17 o
  -2   2   5    707.85    635.59     40.33 o
   2   0   5    707.85    603.32     46.78 o
   0  -2   5    707.85    663.01     41.94 o
   2   0   5    707.85    746.89     40.33 o
   0  -2   5    707.85    713.02     40.33 o
  -2   1  -5     16.11     51.62     12.91 o
   1   1  -5     16.11     43.56     11.29 o
  -2   1  -5     16.11     37.10     11.29 o
   1   1  -5     16.11     50.01     12.91 o
   1  -2  -5     16.11     33.88     11.29 <
   1   1  -5     16.11     37.10     12.91 <
   1   1  -5     16.11     33.88      8.07 o
   1  -2  -5     16.11     29.04     11.29 <
   1  -2  -5     16.11     27.42      9.68 <
  -2   1  -5     16.11     50.01     14.52 o
   1  -2  -5     16.11     27.42     11.29 <
   1   1  -5     16.11     45.17     12.91 o
   1  -2  -5     16.11     46.78     11.29 o
   1  -2  -5     16.11     38.72     12.91 o
  -2   1  -5     16.11     45.17     16.13 <
  -1  -1   5     16.85     30.65      8.07 o
  -1   2   5     16.85     46.78      9.68 o
   2  -1   5     16.85     20.97     14.52 <
   2  -1   5     16.85     45.17     16.13 <
  -1   2   5     16.85     38.72     12.91 o
  -1   2   5     16.85     50.01      9.68 o
  -1  -1   5     16.85     48.39     11.29 o
  -1  -1   5     16.85     61.30     14.52 o
  -1  -1   5     16.85     46.78     17.74 <
  -1   2   5     16.85     25.81     11.29 <
  -1  -1   5     16.85     29.04     11.29 <
  -1   2   5     16.85     30.65     11.29 <
   2  -1   5     16.85     41.94     17.74 <
  -2   2  -5    685.40    603.32     43.56 o
   0  -2  -5    685.40    695.27     38.72 o
   0  -2  -5    685.40    608.16     38.72 o
  -2   2  -5    685.40    604.94     38.72 o
  -2   2  -5    685.40    619.45     38.72 o
   0  -2  -5    685.40    611.39     40.33 o
  -2   2  -5    685.40    722.70     41.94 o
   2   0  -5    685.40    596.87     38.72 o
  -2   2  -5    685.40    679.14     38.72 o
   2   0  -5    685.40    617.84     40.33 o
   0  -2  -5    685.40    596.87     40.33 o
   0  -2  -5    685.40    646.88     38.72 o
   2   0  -5    685.40    556.54     43.56 o
   2   0  -5    685.40    538.80     38.72 o
   0   2   5    695.58    713.02     38.72 o
   2  -2   5    695.58    654.94     40.33 o
   2  -2   5    695.58    624.29     38.72 o
   0   2   5    695.58    666.24     41.94 o
   2  -2   5    695.58    658.17     38.72 o
   2  -2   5    695.58    719.47     43.56 o
  -2   0   5    695.58    651.72     37.10 o
   0   2   5    695.58    672.69     40.33 o
  -2   0   5    695.58    650.10     37.10 o
  -2   3  -5   1041.20   1174.38     66.14 o
  -1  -2  -5   1041.20   1193.74     67.75 o
  -2   3  -5   1041.20   1132.44     66.14 o
  -2   3  -5   1041.20   1059.85     67.75 o
   3  -1  -5   1041.20   1050.17     61.30 o
  -1  -2  -5   1041.20   1288.92     72.59 o
  -1  -2  -5   1041.20   1063.07     67.75 o
   3  -1  -5   1041.20   1142.12     62.91 o
  -1  -2  -5   1041.20   1237.30     66.14 o
  -1  -2  -5   1041.20   1185.67     62.91 o
  -1  -2  -5   1041.20   1022.74     69.37 o
  -2   3  -5   1041.20   1084.04     64.53 o
  -2   3  -5   1041.20   1185.67     64.53 o
   2  -3   5   1054.02   1164.70     64.53 o
   2  -3   5   1054.02   1174.38     67.75 o
   1   2   5   1054.02   1096.95     66.14 o
   1   2   5   1054.02   1242.13     67.75 o
   1   2   5   1054.02    996.93     66.14 o
   2  -3   5   1054.02   1119.53     66.14 o
   1   2   5   1054.02   1180.83     66.14 o
   2  -3   5   1054.02   1180.83     70.98 o
  -2   4  -5     45.68     17.74     20.97 <
  -2  -2  -5     45.68     46.78     24.20 <
  -2   4  -5     45.68     30.65     19.36 <
  -2  -2  -5     45.68     37.10     12.91 <
  -2  -2  -5     45.68     61.30     37.10 <
  -2   4  -5     45.68     59.69     20.97 <
  -2   4  -5     45.68     45.17     19.36 <
   2  -4   5     44.58     58.07     19.36 <
   2  -4   5     44.58     14.52     24.20 <
  -4   2   5     44.58     51.62     12.91 o
   2  -4   5     44.58     51.62     30.65 <
   2  -4   5     44.58     14.52     17.74 <
   2   2   5     44.58      6.45     20.97 <
   2   2   5     44.58     11.29     19.36 <
  -2   5  -5   1625.78   1629.29    100.02 o
  -2   5  -5   1625.78   1672.85    104.86 o
   2  -5   5   1634.06   1761.57    111.31 o
   3   2   5   1634.06   1845.46    104.86 o
   2  -5   5   1634.06   1845.46    104.86 o
   3   2   5   1634.06   1671.24    100.02 o
   3   2   5   1634.06   1803.52    101.63 o
  -5   3   5   1634.06   1830.94    100.02 o
   2  -5   5   1634.06   1772.87    100.02 o
  -3  -1  -5    595.76    601.71     50.01 o
   4  -3  -5    595.76    592.03     38.72 o
  -1   4  -5    595.76    669.46     48.39 o
  -1   4  -5    595.76    606.55     46.78 o
  -3  -1  -5    595.76    619.45     66.14 o
   1  -4   5    612.10    646.88     43.56 o
   3   1   5    612.10    632.36     43.56 o
  -4   3   5    612.10    688.82     43.56 o
   3   1   5    612.10    569.45     43.56 o
   3   1   5    612.10    614.61     40.33 o
   1  -4   5    612.10    624.29     48.39 o
   3   1   5    612.10    667.85     48.39 o
   0   3  -5    241.95    524.28     35.49 o
   3  -3  -5    241.95    435.55     37.10 o
   3   0   5    244.81    464.59     33.88 o
   3   0   5    244.81    511.37     35.49 o
   0  -3   5    244.81    467.82     33.88 o
  -3   3   5    244.81    429.10     33.88 o
   3   0   5    244.81    374.25     37.10 o
  -3   1  -5   1520.48   1569.61     88.72 o
  -3   1  -5   1520.48   1595.42     87.11 o
  -3   1  -5   1520.48   1498.63     95.18 o
   2  -3  -5   1520.48   1740.60     90.34 o
   2  -3  -5   1520.48   1566.38     88.72 o
   1   2  -5   1520.48   1656.72     90.34 o
   1   2  -5   1520.48   1550.25     91.95 o
   2  -3  -5   1520.48   1737.38     91.95 o
   1   2  -5   1520.48   1540.57     90.34 o
   1   2  -5   1520.48   1769.64     90.34 o
   2  -3  -5   1520.48   1634.13     87.11 o
   1   2  -5   1520.48   1601.87     87.11 o
   1   2  -5   1520.48   1740.60     91.95 o
  -1  -2   5   1534.48   1492.17     93.56 o
   3  -1   5   1534.49   1682.53     91.95 o
   3  -1   5   1534.49   1624.45     91.95 o
  -2   3   5   1534.48   1598.64     87.11 o
  -2   3   5   1534.48   1777.70     90.34 o
  -1  -2   5   1534.48   1614.78     88.72 o
  -1  -2   5   1534.48   1726.08     91.95 o
  -1  -2   5   1534.48   1577.67     87.11 o
  -2   3   5   1534.48   1642.20     87.11 o
  -2   3   5   1534.48   1434.10     87.11 o
   3  -1   5   1534.49   1618.00     91.95 o
  -3   2  -5   1512.91   1437.33     85.50 o
   2   1  -5   1512.91   1501.85     88.72 o
  -3   2  -5   1512.91   1459.91     85.50 o
  -3   2  -5   1512.91   1635.75     88.72 o
   2   1  -5   1512.91   1605.10     88.72 o
   1  -3  -5   1512.91   1672.85     91.95 o
   1  -3  -5   1512.91   1548.64     87.11 o
   1  -3  -5   1512.91   1755.12     90.34 o
   1  -3  -5   1512.91   1638.97     88.72 o
   2   1  -5   1512.91   1618.00     87.11 o
  -3   2  -5   1512.91   1737.38     87.11 o
   2   1  -5   1512.91   1735.76     90.34 o
   2   1  -5   1512.91   1716.40     87.11 o
  -2  -1   5   1526.88   1474.43     87.11 o
  -1   3   5   1526.88   1440.55     88.72 o
   3  -2   5   1526.88   1601.87     95.18 o
  -2  -1   5   1526.88   1605.10     87.11 o
   3  -2   5   1526.88   1440.55     93.56 o
  -1   3   5   1526.88   1524.44     87.11 o
   3  -2   5   1526.88   1643.81     88.72 o
  -1   3   5   1526.88   1597.03     87.11 o
  -1   3   5   1526.88   1630.91     88.72 o
  -2  -1   5   1526.88   1611.55     93.56 o
  -1   3   5   1526.88   1619.61     90.34 o
   3  -2   5   1526.88   1624.45     87.11 o
   0  -3  -5    243.12    454.91     33.88 o
   0   3   5    246.03    401.68     37.10 o
   3  -3   5    246.03    322.63     29.04 o
  -3   0   5    246.03    393.61     29.04 o
   3  -3   5    246.03    362.96     33.88 o
   0   3   5    246.03    358.12     35.49 o
   0   3   5    246.03    453.30     33.88 o
  -1  -3  -5    595.50    642.04     58.07 o
  -3   4  -5    595.50    619.45     46.78 o
  -3   4  -5    595.50    580.74     45.17 o
  -3   4  -5    595.50    648.49     41.94 o
  -1  -3  -5    595.50    654.94     50.01 o
  -3   4  -5    595.50    695.27     50.01 o
   4  -1  -5    595.50    624.29     37.10 o
   3  -4   5    612.05    603.32     54.85 o
   1   3   5    612.05    746.89     50.01 o
   3  -4   5    612.05    585.58     41.94 o
   1   3   5    612.05    671.08     46.78 o
   3  -4   5    612.05    640.42     48.39 o
   3  -4   5    612.05    588.80     45.17 o
   1   3   5    612.05    630.75     45.17 o
  -3   5  -5   1636.78   1793.84    104.86 o
  -2  -3  -5   1636.78   1656.72    100.02 o
  -2  -3  -5   1636.78   1706.73    103.24 o
   5  -2  -5   1636.78   1751.89     98.40 o
  -3   5  -5   1636.78   1826.10     98.40 o
   2   3   5   1645.47   1709.95    100.02 o
   3  -6   5    243.87    243.59     29.04 o
   4   2   5    645.48    688.82     56.46 o
  -1   5  -5     46.41     41.94     22.58 <
  -1   5  -5     46.41     87.11     22.58 o
  -5   4   5     55.26    108.08     20.97 o
   1  -5   5     55.26     59.69     19.36 o
   0   4  -5   1319.51   1558.31     88.72 o
  -4   0  -5   1319.50   1316.34     90.34 o
   4  -4  -5   1319.51   1379.25     87.11 o
   0   4  -5   1319.51   1501.85     85.50 o
   4   0   5   1335.18   1514.76     87.11 o
   0  -4   5   1335.18   1459.91     83.88 o
  -4   4   5   1335.18   1437.33     85.50 o
   4   0   5   1335.18   1547.02     87.11 o
   0  -4   5   1335.18   1505.08     96.79 o
   4   0   5   1335.18   1516.37     83.88 o
   0  -4   5   1335.18   1561.54     90.34 o
   4   0   5   1335.18   1313.11     88.72 o
   1   3  -5    704.37    793.68     51.62 o
   1   3  -5    704.37    732.38     48.39 o
   3  -4  -5    704.37    766.25     46.78 o
   1   3  -5    704.37    716.24     54.85 o
  -4   1  -5    704.37    759.80     61.30 o
   3  -4  -5    704.37    872.72     50.01 o
   3  -4  -5    704.37    779.16     56.46 o
   3  -4  -5    704.37    817.87     50.01 o
   1   3  -5    704.37    748.51     54.85 o
  -3   4   5    708.91    829.16     53.23 o
  -1  -3   5    708.91    729.15     48.39 o
  -3   4   5    708.91    843.68     54.85 o
   4  -1   5    708.91    843.68     56.46 o
   4  -1   5    708.91    872.72     56.46 o
   4  -1   5    708.91    766.25     54.85 o
   4  -1   5    708.91    845.30     48.39 o
  -1  -3   5    708.91    811.42     56.46 o
   2  -4  -5     84.19    109.69     22.58 o
   2   2  -5     84.19    172.61     27.42 o
   2   2  -5     84.19    111.31     20.97 o
  -4   2  -5     84.19     79.04     16.13 o
   2  -4  -5     84.19    150.02     19.36 o
   2   2  -5     84.19    104.86     24.20 o
   2  -4  -5     84.19     46.78     27.42 <
   2  -4  -5     84.19    114.54     20.97 o
   4  -2   5     85.50    103.24     27.42 o
  -2  -2   5     85.50    132.28     19.36 o
  -2   4   5     85.50     69.37     17.74 o
  -2   4   5     85.50    143.57     24.20 o
  -2   4   5     85.50    122.60     24.20 o
  -2  -2   5     85.50     83.88     41.94 <
   4  -2   5     85.50    132.28     27.42 o
  -4   3  -5    697.49    766.25     51.62 o
   3   1  -5    697.49    869.49     51.62 o
   1  -4  -5    697.49    840.46     54.85 o
  -4   3  -5    697.49    801.74     51.62 o
   3   1  -5    697.49    804.97     54.85 o
   3   1  -5    697.49    819.49     51.62 o
   1  -4  -5    697.49    742.05     61.30 o
   1  -4  -5    697.49    793.68     50.01 o
   3   1  -5    697.49    811.42     50.01 o
   4  -3   5    701.84    722.70     61.30 o
  -1   4   5    701.84    835.62     53.23 o
  -1   4   5    701.84    766.25     53.23 o
  -1   4   5    701.84    775.93     54.85 o
  -3  -1   5    701.83    733.99     48.39 o
   4  -3   5    701.84    735.60     48.39 o
   4  -3   5    701.84    775.93     59.69 o
  -1   4   5    701.84    730.76     50.01 o
   0  -4  -5   1343.95   1567.99     96.79 o
  -4   4  -5   1343.94   1547.02     88.72 o
   4   0  -5   1343.95   1476.04     83.88 o
   0  -4  -5   1343.95   1598.64     90.34 o
   0  -4  -5   1343.95   1509.92     87.11 o
   4   0  -5   1343.95   1555.09     88.72 o
   4   0  -5   1343.95   1413.13     85.50 o
   0   4   5   1359.82   1632.52     90.34 o
   0   4   5   1359.82   1484.11     87.11 o
   0   4   5   1359.82   1432.49     87.11 o
   4  -4   5   1359.81   1564.77     88.72 o
   4  -4   5   1359.81   1567.99     83.88 o
   4  -4   5   1359.81   1313.11     90.34 o
  -1  -4  -5     45.60    145.18     29.04 o
  -4   5  -5     45.60     61.30     14.52 o
   5  -1  -5     45.60     87.11     24.20 o
   5  -1  -5     45.60     79.04     16.13 o
   5  -1  -5     45.60     79.04     12.91 o
   4  -5   5     54.35     82.27     33.88 <
   4  -5   5     54.35     82.27     25.81 o
   6  -2  -5    648.34    669.46     41.94 o
   4  -6   5    655.52    659.78     45.17 o
   2   4   5    655.52    627.52     53.23 o
   4  -6   5    655.52    651.72     54.85 o
   6  -5  -5   1503.28   1587.35    101.63 o
   5  -5  -5    396.12    411.36     45.17 o
   5   0   5    410.01    446.85     35.49 o
   5   0   5    410.01    395.23     43.56 o
   1   4  -5     46.78     51.62     25.81 <
   1   4  -5     46.78     46.78     19.36 <
   4  -5  -5     46.78     58.07     29.04 <
   4  -5  -5     46.78     51.62     17.74 <
  -5   1  -5     46.78     95.18     33.88 <
   4  -5  -5     46.78     75.82     20.97 o
   5  -1   5     48.37     83.88     17.74 o
   5  -1   5     48.37     67.75     32.26 <
   5  -1   5     48.37     80.66     20.97 o
   2   3  -5   1210.90   1211.48     70.98 o
   3  -5  -5   1210.90   1151.80     70.98 o
   2   3  -5   1210.90   1198.58     75.82 o
   3  -5  -5   1210.90   1205.03     66.14 o
  -5   2  -5   1210.90   1255.04     66.14 o
   3  -5  -5   1210.90   1237.30     70.98 o
   3  -5  -5   1210.90   1195.35     82.27 o
   5  -2   5   1239.88   1208.26     66.14 o
  -2  -3   5   1239.88   1135.67     69.37 o
  -2  -3   5   1239.88   1192.13     75.82 o
   5  -2   5   1239.88   1014.68     70.98 o
  -3   5   5   1239.88   1059.85     66.14 o
   5  -2   5   1239.88   1113.08     83.88 o
  -3   5   5   1239.88   1209.87     72.59 o
  -2  -3   5   1239.88   1032.42     67.75 o
   5  -2   5   1239.88   1116.31     77.43 o
   3   2  -5   1194.92   1140.51     69.37 o
   2  -5  -5   1194.92   1190.51     82.27 o
   2  -5  -5   1194.92   1132.44     69.37 o
  -5   3  -5   1194.92   1195.35     69.37 o
   3   2  -5   1194.92   1242.13     69.37 o
   3   2  -5   1194.92   1211.48     74.21 o
  -2   5   5   1223.30   1163.09     69.37 o
   5  -3   5   1223.30   1027.58     74.21 o
  -2   5   5   1223.30   1216.32     74.21 o
   5  -3   5   1223.30   1075.98     67.75 o
   1  -5  -5     47.46     41.94     33.88 <
   1  -5  -5     47.46     43.56     17.74 <
   4   1  -5     47.46     27.42     14.52 <
   4   1  -5     47.46     45.17     16.13 <
   4   1  -5     47.46     51.62     24.20 <
   1  -5  -5     47.46     53.23     24.20 <
   5  -4   5     49.06     56.46     29.04 <
  -1   5   5     49.06     29.04     19.36 <
   0  -5  -5    390.92    416.20     38.72 o
   5   0  -5    390.92    417.81     40.33 o
  -5   5  -5    390.92    374.25     40.33 o
   5   0  -5    390.92    343.60     33.88 o
   5  -5   5    404.76    472.66     38.72 o
   5  -5   5    404.76    485.56     56.46 o
  -5   6  -5   1476.28   1272.78     91.95 o
   5  -6   5   1498.64   1403.45     88.72 o
   1   5   5   1498.64   1532.50     91.95 o
   5  -6   5   1498.64   1382.48     82.27 o
   5  -6  -5   2215.41   2251.97    124.21 o
   5  -6  -5   2215.41   2468.14    145.18 o
   6  -1   5   2222.90   2110.02    137.12 o
   6  -1   5   2222.90   2187.45    124.21 o
   4  -6  -5    828.02    816.26     51.62 o
   4  -6  -5    828.02    879.17     58.07 o
   4  -6  -5    828.02    784.00     66.14 o
   6  -2   5    839.66    838.84     51.62 o
   6  -2   5    839.66    769.48     67.75 o
   6  -2   5    839.66    896.92     75.82 o
   3  -6  -5    168.53    262.95     27.42 o
  -6   3  -5    168.53    303.27     27.42 o
   6  -3   5    173.02    143.57     50.01 <
   2  -6  -5    837.52    988.87     66.14 o
   4   2  -5    837.52    816.26     56.46 o
   2  -6  -5    837.52    822.71     54.85 o
  -2   6   5    849.35    835.62     58.07 o
   6  -4   5    849.35    846.91     67.75 o
   6  -4   5    849.35    821.10     62.91 o
  -1   6   5   2219.49   1797.06    119.37 o
   6  -5   5   2219.50   2331.02    119.37 o
   0   1  -6    120.51    100.02     14.52 o
   1  -1  -6    120.51    138.73     16.13 o
   0   1  -6    120.51    103.24     16.13 o
   1  -1  -6    120.51    100.02     14.52 o
  -1   0  -6    120.51    132.28     19.36 o
   1  -1  -6    120.51    122.60     14.52 o
   0   1  -6    120.51    122.60     16.13 o
   1  -1  -6    120.51    119.37     14.52 o
  -1   0  -6    120.51    132.28     14.52 o
  -1   0  -6    120.51    127.44     17.74 o
   1   0   6    128.60    133.89     20.97 o
  -1   1   6    128.60    129.05     16.13 o
   0  -1   6    128.61    111.31     16.13 o
   1   0   6    128.60    164.54     20.97 o
   1   0   6    128.60    154.86     16.13 o
   0  -1   6    128.61     93.56     14.52 o
   0  -1   6    128.61    116.15     12.91 o
   1   0   6    128.60    130.67     17.74 o
   0  -1   6    128.61    117.76     17.74 o
   0  -1   6    128.61    166.16     17.74 o
   1   0   6    128.60    120.99     17.74 o
   0  -1  -6    119.58    106.47     16.13 o
   0  -1  -6    119.58     90.34     12.91 o
   1   0  -6    119.58     85.50     11.29 o
   0  -1  -6    119.58    101.63     12.91 o
   1   0  -6    119.58    103.24     16.13 o
   1   0  -6    119.58     72.59     11.29 o
  -1   1  -6    119.58    125.83     17.74 o
   0  -1  -6    119.58    104.86     12.91 o
  -1   0   6    127.65     85.50     12.91 o
   0   1   6    127.65    112.92     12.91 o
   0   1   6    127.65    106.47     12.91 o
   1  -1   6    127.65    150.02     22.58 o
  -1   0   6    127.65     88.72     12.91 o
   0   1   6    127.65     80.66     14.52 o
  -1   0   6    127.65     82.27     11.29 o
   0   1   6    127.65    117.76     14.52 o
   1  -1   6    127.65    129.05     19.36 o
   0   1   6    127.65    117.76     14.52 o
   2  -1  -6      6.99    -11.29      9.68 <
  -1   2  -6      6.99      4.84     11.29 <
  -1   2  -6      6.99     11.29     12.91 <
  -1  -1  -6      6.99     24.20     17.74 <
  -1   2  -6      6.99      1.61     12.91 <
   2  -1  -6      6.99      0.00      8.07 <
  -1  -1  -6      6.99     -1.61     11.29 <
  -1  -1  -6      6.99      9.68      9.68 <
  -1  -1  -6      6.99    -11.29      9.68 <
  -1   2  -6      6.99     -4.84      9.68 <
  -1  -1  -6      6.99     12.91     11.29 <
   1  -2   6      6.96      0.00     11.29 <
   1   1   6      6.96      8.07     11.29 <
   1   1   6      6.96     11.29     11.29 <
   1  -2   6      6.96     -3.23      9.68 <
   1   1   6      6.96     30.65     17.74 <
   1  -2   6      6.96    -14.52     11.29 <
   1   1   6      6.96     12.91     11.29 <
   1   1   6      6.96      4.84     11.29 <
   1  -2   6      6.96     14.52     12.91 <
   3  -2  -6   1343.34   1480.88     83.88 o
   3  -2  -6   1343.34   1398.61     85.50 o
  -2  -1  -6   1343.34   1619.61     90.34 o
  -1   3  -6   1343.33   1598.64     88.72 o
  -1   3  -6   1343.33   1703.50     90.34 o
  -2  -1  -6   1343.34   1403.45     83.88 o
  -2  -1  -6   1343.34   1679.30     87.11 o
  -1   3  -6   1343.33   1532.50     88.72 o
  -1   3  -6   1343.33   1677.69     87.11 o
  -2  -1  -6   1343.34   1585.74     98.40 o
   2   1   6   1359.14   1708.34     88.72 o
   1  -3   6   1359.13   1651.88     93.56 o
   1  -3   6   1359.13   1653.49     87.11 o
   2   1   6   1359.14   1622.84     87.11 o
   1  -3   6   1359.13   1600.26     91.95 o
   2   1   6   1359.14   1618.00     87.11 o
  -3   2   6   1359.13   1511.53     85.50 o
   2   1   6   1359.14   1469.59     88.72 o
   1  -3   6   1359.13   1547.02     90.34 o
   2   1   6   1359.14   1587.35     88.72 o
   2  -2  -6    560.70    550.09     35.49 o
   0   2  -6    560.70    524.28     35.49 o
  -2   0  -6    560.70    538.80     32.26 o
   0   2  -6    560.70    571.06     35.49 o
  -2   0  -6    560.70    571.06     35.49 o
   0   2  -6    560.70    477.50     37.10 o
   2  -2  -6    560.70    548.47     35.49 o
   2  -2  -6    560.70    596.87     35.49 o
  -2   0  -6    560.70    548.47     38.72 o
   0   2  -6    560.70    540.41     37.10 o
   0   2  -6    560.70    572.67     35.49 o
   2   0   6    576.45    642.04     37.10 o
   0  -2   6    576.44    593.64     35.49 o
   0  -2   6    576.44    600.10     38.72 o
   2   0   6    576.45    516.21     41.94 o
   2   0   6    576.45    625.91     35.49 o
   2   0   6    576.45    554.93     37.10 o
  -2   2   6    576.45    524.28     35.49 o
   0  -2   6    576.44    506.53     35.49 o
   2   0   6    576.45    627.52     33.88 o
   2   0   6    576.45    569.45     37.10 o
   1   1  -6      7.51     27.42     11.29 <
   1   1  -6      7.51     24.20     12.91 <
  -2   1  -6      7.51      1.61     11.29 <
   1   1  -6      7.51     11.29      6.45 <
   1   1  -6      7.51     20.97     11.29 <
   1  -2  -6      7.51      6.45     11.29 <
   1  -2  -6      7.51      3.23     11.29 <
  -2   1  -6      7.51      1.61     12.91 <
   1  -2  -6      7.51     14.52     11.29 <
   1  -2  -6      7.51      8.07     12.91 <
   1   1  -6      7.51     22.58     11.29 <
  -2   1  -6      7.51     -8.07     14.52 <
  -2   1  -6      7.51      8.07     17.74 <
   1  -2  -6      7.51     -3.23      9.68 <
   1  -2  -6      7.51      9.68      9.68 <
   2  -1   6      7.63     12.91     17.74 <
  -1  -1   6      7.63     11.29     11.29 <
  -1   2   6      7.63      6.45      9.68 <
  -1   2   6      7.63     20.97     12.91 <
  -1   2   6      7.63      0.00      9.68 <
   2  -1   6      7.63     14.52     20.97 <
  -1   2   6      7.63     12.91     11.29 <
  -1  -1   6      7.63      9.68     12.91 <
  -1  -1   6      7.63      4.84      9.68 <
  -1   2   6      7.63     -4.84      9.68 <
   2  -1   6      7.63     29.04     17.74 <
  -1   2   6      7.63     16.13     11.29 <
  -1  -1   6      7.63      8.07     14.52 <
  -2   2  -6    562.60    624.29     37.10 o
   2   0  -6    562.60    548.47     35.49 o
   0  -2  -6    562.59    593.64     37.10 o
   0  -2  -6    562.59    633.97     40.33 o
   0  -2  -6    562.59    480.72     37.10 o
  -2   2  -6    562.60    458.14     41.94 o
   0  -2  -6    562.59    471.04     33.88 o
   0  -2  -6    562.59    553.32     33.88 o
   0  -2  -6    562.59    545.25     37.10 o
   2   0  -6    562.60    458.14     33.88 o
  -2   2  -6    562.60    606.55     35.49 o
   2   0  -6    562.60    459.75     33.88 o
  -2   2  -6    562.60    566.22     35.49 o
   0   2   6    578.36    600.10     35.49 o
  -2   0   6    578.36    561.38     32.26 o
   2  -2   6    578.36    583.97     35.49 o
   0   2   6    578.36    551.70     33.88 o
   2  -2   6    578.36    598.48     35.49 o
   2  -2   6    578.36    548.47     37.10 o
   0   2   6    578.36    521.05     38.72 o
   2  -2   6    578.36    592.03     41.94 o
   0   2   6    578.36    616.23     40.33 o
   0   2   6    578.36    471.04     35.49 o
   0   2   6    578.36    453.30     35.49 o
  -2   0   6    578.36    545.25     32.26 o
   3  -1  -6   1326.88   1469.59     80.66 o
  -1  -2  -6   1326.88   1516.37     82.27 o
  -2   3  -6   1326.89   1553.48     83.88 o
  -2   3  -6   1326.89   1584.13     83.88 o
  -2   3  -6   1326.89   1551.86     83.88 o
  -1  -2  -6   1326.88   1547.02     83.88 o
   3  -1  -6   1326.88   1371.19     79.04 o
  -1  -2  -6   1326.88   1514.76     85.50 o
  -1  -2  -6   1326.88   1461.52     90.34 o
  -2   3  -6   1326.89   1542.18     83.88 o
  -2   3  -6   1326.89   1317.95     85.50 o
   1   2   6   1342.43   1514.76     83.88 o
   1   2   6   1342.43   1540.57     83.88 o
   2  -3   6   1342.44   1395.39     85.50 o
   1   2   6   1342.43   1516.37     85.50 o
   2  -3   6   1342.44   1500.24     82.27 o
   2  -3   6   1342.44   1526.05     83.88 o
  -2   4  -6     43.15      1.61     20.97 <
  -2  -2  -6     43.15      1.61     11.29 <
  -2  -2  -6     43.15     59.69     40.33 <
  -2   4  -6     43.15     29.04     20.97 <
   4  -2  -6     43.15     11.29     12.91 <
  -2   4  -6     43.15     40.33     20.97 <
  -2   4  -6     43.15     22.58     19.36 <
  -2  -2  -6     43.15     22.58     24.20 <
   2  -4   6     43.37     30.65     17.74 <
   2   2   6     43.37    -11.29     25.81 <
  -4   2   6     43.37     29.04     12.91 <
   2  -4   6     43.37     38.72     19.36 <
   2   2   6     43.37     24.20     22.58 <
   2  -4   6     43.37     17.74     25.81 <
  -2   5  -6   1259.51   1455.07     85.50 o
  -2   5  -6   1259.51   1321.18     83.88 o
   2  -5   6   1276.77   1487.34     88.72 o
   3   2   6   1276.76   1497.01     88.72 o
   2  -5   6   1276.77   1406.68     82.27 o
   3   2   6   1276.76   1369.57     83.88 o
  -5   3   6   1276.76   1492.17     83.88 o
   3   2   6   1276.76   1363.12     83.88 o
  -3  -1  -6    647.79    666.24     51.62 o
   4  -3  -6    647.79    669.46     41.94 o
  -1   4  -6    647.78    685.59     50.01 o
  -3  -1  -6    647.79    711.40     66.14 o
  -1   4  -6    647.78    780.77     56.46 o
   1  -4   6    670.49    717.86     51.62 o
   3   1   6    670.49    659.78     46.78 o
   3   1   6    670.49    687.21     43.56 o
  -4   3   6    670.49    792.06     46.78 o
   1  -4   6    670.49    667.85     48.39 o
   3   1   6    670.49    690.43     46.78 o
   3   1   6    670.49    709.79     51.62 o
   0   3  -6  32665.80  34305.50   1706.73 o
  -3   0  -6  32665.80  33924.80   1698.66 o
   0   3  -6  32665.80  32579.40   1703.50 o
   3  -3  -6  32665.80  34615.20   1703.50 o
   3  -3  -6  32665.80  32593.90   1701.89 o
   0   3  -6  32665.80  32419.70   1701.89 o
   0   3  -6  32665.80  32965.00   1700.27 o
   3   0   6  32688.80  32911.70   1700.27 o
   3   0   6  32688.80  35036.30   1705.11 o
   3   0   6  32688.80  32977.90   1701.89 o
   0  -3   6  32688.80  32768.20   1701.89 o
   3   0   6  32688.80  31550.20   1701.89 o
   0  -3   6  32688.80  32214.80   1700.27 o
   0  -3   6  32688.80  32376.20   1703.50 o
  -3   3   6  32688.80  33669.90   1701.89 o
  -3   3   6  32688.80  33892.50   1701.89 o
   2  -3  -6   1263.45   1377.64     80.66 o
   1   2  -6   1263.45   1474.43     79.04 o
  -3   1  -6   1263.44   1548.64     80.66 o
  -3   1  -6   1263.44   1309.89     87.11 o
   1   2  -6   1263.45   1540.57     83.88 o
   1   2  -6   1263.45   1616.39     82.27 o
   1   2  -6   1263.45   1555.09     83.88 o
   2  -3  -6   1263.45   1472.82     82.27 o
  -3   1  -6   1263.44   1417.97     80.66 o
   2  -3  -6   1263.45   1524.44     80.66 o
   2  -3  -6   1263.45   1326.02     79.04 o
   2  -3  -6   1263.45   1464.75     82.27 o
  -2   3   6   1275.87   1590.58     82.27 o
  -2   3   6   1275.87   1337.31     79.04 o
  -1  -2   6   1275.87   1542.18     83.88 o
  -1  -2   6   1275.87   1456.69     80.66 o
   3  -1   6   1275.87   1367.96     85.50 o
   3  -1   6   1275.87   1427.65     82.27 o
  -1  -2   6   1275.87   1472.82     79.04 o
   3  -1   6   1275.87   1488.95     83.88 o
  -2   3   6   1275.87   1427.65     79.04 o
  -2   3   6   1275.87   1498.63     82.27 o
  -1  -2   6   1275.87   1350.22     87.11 o
   2   1  -6   1276.64   1701.89     85.50 o
   1  -3  -6   1276.63   1587.35     85.50 o
   1  -3  -6   1276.63   1487.34     82.27 o
   1  -3  -6   1276.63   1514.76     83.88 o
  -3   2  -6   1276.63   1500.24     82.27 o
   2   1  -6   1276.64   1414.74     83.88 o
  -3   2  -6   1276.63   1558.31     85.50 o
   2   1  -6   1276.64   1522.82     83.88 o
   1  -3  -6   1276.63   1643.81     87.11 o
  -1   3   6   1289.14   1534.12     85.50 o
  -1   3   6   1289.14   1432.49     85.50 o
  -2  -1   6   1289.14   1427.65     88.72 o
   3  -2   6   1289.14   1316.34     91.95 o
  -2  -1   6   1289.14   1495.40     82.27 o
   3  -2   6   1289.14   1311.50     90.34 o
   3  -2   6   1289.14   1413.13     85.50 o
  -1   3   6   1289.14   1490.56     83.88 o
  -1   3   6   1289.14   1564.77     83.88 o
  -1   3   6   1289.14   1535.73     82.27 o
   3   0  -6  32665.80  31676.00   1735.76 o
   3   0  -6  32665.80  33177.90   1737.38 o
   3   0  -6  32665.80  33926.40   1734.15 o
   3   0  -6  32665.80  34823.30   1735.76 o
   0  -3  -6  32665.80  31576.00   1737.38 o
  -3   3  -6  32665.80  37109.20   1740.60 o
  -3   3  -6  32665.80  32995.60   1735.76 o
   0  -3  -6  32665.80  35731.50   1740.60 o
  -3   3  -6  32665.80  33992.60   1735.76 o
   0  -3  -6  32665.80  33276.30   1737.38 o
   0   3   6  32688.70  33837.70   1737.38 o
   3  -3   6  32688.70  37075.30   1738.99 o
   3  -3   6  32688.70  35066.90   1735.76 o
  -3   0   6  32688.70  32450.40   1734.15 o
   3  -3   6  32688.70  36389.70   1743.83 o
   0   3   6  32688.70  32937.50   1737.38 o
  -3   0   6  32688.70  33821.60   1735.76 o
   0   3   6  32688.70  32740.70   1735.76 o
   0   3   6  32688.70  33624.70   1738.99 o
  -3   0   6  32688.70  31148.50   1734.15 o
  -1  -3  -6    659.14    719.47     53.23 o
   4  -1  -6    659.14    735.60     48.39 o
  -3   4  -6    659.14    746.89     50.01 o
  -3   4  -6    659.14    719.47     50.01 o
  -3   4  -6    659.14    740.44     51.62 o
  -3   4  -6    659.14    680.75     46.78 o
  -1  -3  -6    659.14    721.08     62.91 o
  -1  -3  -6    659.14    795.29     61.30 o
   3  -4   6    682.21    675.91     48.39 o
   3  -4   6    682.21    693.66     58.07 o
   3  -4   6    682.21    664.62     51.62 o
   1   3   6    682.21    834.01     53.23 o
   1   3   6    682.21    730.76     48.39 o
   1   3   6    682.21    730.76     50.01 o
  -3   5  -6   1279.65   1321.18     82.27 o
  -2  -3  -6   1279.65   1438.94     87.11 o
  -3   5  -6   1279.65   1366.35     80.66 o
   3  -5   6   1297.49   1285.69     91.95 o
   2   3   6   1297.49   1448.62     82.27 o
  -3   6  -6   6675.10   6018.71    311.34 o
   3  -6   6   6683.91   5968.70    304.89 o
   3   3   6   6683.91   5302.46    308.11 o
  -2   6  -6    820.13    813.03     58.07 o
   4   2   6    835.72    814.65     62.91 o
  -1   5  -6     33.64     17.74     19.36 <
  -1   5  -6     33.64      8.07     22.58 <
   4   1   6     32.90     11.29     22.58 <
   4   1   6     32.90     19.36     17.74 <
  -5   4   6     32.90      6.45     16.13 <
   1  -5   6     32.90     11.29     16.13 <
   4   1   6     32.90      8.07     19.36 <
  -4   0  -6   1140.20   1106.63     80.66 o
   0   4  -6   1140.20   1227.62     74.21 o
   4  -4  -6   1140.20   1285.69     77.43 o
   0   4  -6   1140.20   1335.70     77.43 o
   4   0   6   1184.27   1256.65     72.59 o
  -4   4   6   1184.27   1250.20     74.21 o
   4   0   6   1184.27   1253.43     74.21 o
   0  -4   6   1184.27   1224.39     79.04 o
   0  -4   6   1184.27   1172.77     72.59 o
   4   0   6   1184.27   1258.27     77.43 o
   3  -4  -6    485.07    622.68     41.94 o
   1   3  -6    485.07    588.80     40.33 o
   3  -4  -6    485.07    540.41     46.78 o
   1   3  -6    485.07    646.88     46.78 o
   1   3  -6    485.07    630.75     43.56 o
   3  -4  -6    485.07    619.45     41.94 o
   1   3  -6    485.07    592.03     46.78 o
  -4   1  -6    485.07    545.25     54.85 o
   3  -4  -6    485.07    614.61     37.10 o
  -3   4   6    504.52    593.64     45.17 o
  -1  -3   6    504.52    582.35     38.72 o
   4  -1   6    504.52    551.70     46.78 o
  -3   4   6    504.52    675.91     45.17 o
   4  -1   6    504.52    645.27     50.01 o
   4  -1   6    504.52    624.29     48.39 o
   4  -1   6    504.52    617.84     40.33 o
  -1  -3   6    504.52    648.49     48.39 o
   2  -4  -6     19.50     30.65     20.97 <
   2   2  -6     19.50     22.58     17.74 <
   2  -4  -6     19.50    -27.42     25.81 <
   2   2  -6     19.50     12.91     22.58 <
   2  -4  -6     19.50      9.68     19.36 <
  -4   2  -6     19.50      0.00     16.13 <
  -4   2  -6     19.50     -9.68     16.13 <
   2   2  -6     19.50      1.61     17.74 <
  -4   2  -6     19.50     24.20     17.74 <
   2  -4  -6     19.50     17.74     16.13 <
   4  -2   6     18.67      4.84     27.42 <
   4  -2   6     18.67     11.29     27.42 <
  -2   4   6     18.67     25.81     16.13 <
  -2   4   6     18.67      0.00     19.36 <
  -2   4   6     18.67      8.07     16.13 <
  -2   4   6     18.67      0.00     19.36 <
  -2  -2   6     18.67     -9.68     22.58 <
  -2  -2   6     18.67      8.07     16.13 <
   4  -2   6     18.67    -25.81     30.65 <
   3   1  -6    476.18    622.68     40.33 o
  -4   3  -6    476.18    540.41     38.72 o
  -4   3  -6    476.18    495.24     43.56 o
  -4   3  -6    476.18    603.32     41.94 o
   1  -4  -6    476.18    669.46     46.78 o
   1  -4  -6    476.18    600.10     41.94 o
   1  -4  -6    476.18    571.06     51.62 o
   3   1  -6    476.18    577.51     40.33 o
   3   1  -6    476.18    638.81     46.78 o
   3   1  -6    476.18    580.74     41.94 o
   4  -3   6    495.28    606.55     54.85 o
  -1   4   6    495.28    596.87     41.94 o
  -3  -1   6    495.28    598.48     43.56 o
  -1   4   6    495.28    651.72     45.17 o
   4  -3   6    495.28    533.96     56.46 o
  -1   4   6    495.28    593.64     45.17 o
  -3  -1   6    495.28    572.67     40.33 o
  -1   4   6    495.28    619.45     46.78 o
   4  -3   6    495.28    640.42     40.33 o
   4   0  -6   1138.18   1334.08     75.82 o
  -4   4  -6   1138.18   1196.97     69.37 o
   4   0  -6   1138.18   1221.16     72.59 o
   0  -4  -6   1138.18   1253.43     77.43 o
   0  -4  -6   1138.18   1263.11     74.21 o
   0  -4  -6   1138.18   1238.91     82.27 o
  -4   4  -6   1138.18   1256.65     75.82 o
   4   0  -6   1138.18   1230.84     69.37 o
   0   4   6   1182.24   1193.74     74.21 o
   0   4   6   1182.24   1190.51     74.21 o
   0   4   6   1182.24   1263.11     75.82 o
   4  -4   6   1182.24   1125.99     77.43 o
   0   4   6   1182.24   1372.80     77.43 o
   4  -4   6   1182.24   1280.85     77.43 o
   4  -4   6   1182.24   1248.59     70.98 o
   5  -1  -6     33.56      9.68     12.91 <
   5  -1  -6     33.56    -11.29     19.36 <
  -1  -4  -6     33.56     -8.07     25.81 <
  -4   5  -6     33.56     24.20     14.52 <
  -1  -4  -6     33.56      9.68     16.13 <
   4  -5   6     32.82     19.36     22.58 <
   4  -5   6     32.82      3.23     14.52 <
   4  -5   6     32.82      4.84     25.81 <
   4  -5   6     32.82     17.74     32.26 <
   2   4   6    841.30    875.95     64.53 o
   4  -6   6    841.30    822.71     54.85 o
   4  -6   6    841.30    888.85     62.91 o
   6  -5  -6   1970.55   1958.38    119.37 o
   5  -5  -6    344.88    306.50     40.33 o
   5   0   6    363.83    379.09     41.94 o
   5   0   6    363.83    393.61     33.88 o
  -5   1  -6     53.58     58.07     35.49 <
   4  -5  -6     53.58     30.65     16.13 <
   1   4  -6     53.58     19.36     24.20 <
   1   4  -6     53.58     37.10     17.74 <
   4  -5  -6     53.58     24.20     27.42 <
   5  -1   6     54.45     69.37     17.74 o
   5  -1   6     54.45     40.33     19.36 <
  -4   5   6     54.46     59.69     19.36 o
   5  -1   6     54.45     38.72     30.65 <
   3  -5  -6   1496.84   1392.16     83.88 o
   2   3  -6   1496.84   1600.26     93.56 o
   3  -5  -6   1496.84   1627.68     88.72 o
   2   3  -6   1496.84   1517.99     88.72 o
   3  -5  -6   1496.84   1366.35     96.79 o
  -5   2  -6   1496.84   1680.91     83.88 o
   5  -2   6   1532.26   1534.12     91.95 o
   5  -2   6   1532.26   1458.30     98.40 o
  -3   5   6   1532.26   1422.81     83.88 o
   5  -2   6   1532.26   1593.80     85.50 o
  -3   5   6   1532.26   1547.02     91.95 o
  -3   5   6   1532.26   1508.31     91.95 o
  -5   3  -6   1471.82   1618.00     87.11 o
   2  -5  -6   1471.81   1632.52     96.79 o
   2  -5  -6   1471.81   1537.34     90.34 o
   2  -5  -6   1471.81   1548.64     96.79 o
   3   2  -6   1471.81   1438.94     87.11 o
  -2   5   6   1506.48   1619.61     91.95 o
   5  -3   6   1506.48   1472.82     87.11 o
   5  -3   6   1506.48   1379.25     93.56 o
  -2   5   6   1506.48   1458.30     87.11 o
   4   1  -6     53.53     46.78     25.81 <
  -5   4  -6     53.53     37.10     19.36 <
   1  -5  -6     53.53     32.26     24.20 <
   4   1  -6     53.53     29.04     14.52 <
   1  -5  -6     53.53     67.75     33.88 <
   1  -5  -6     53.53      0.00     14.52 <
   4   1  -6     53.53     11.29     14.52 <
   5  -4   6     54.40     74.21     30.65 <
  -1   5   6     54.40     33.88     20.97 <
  -1   5   6     54.40     19.36     17.74 <
   5  -4   6     54.40     11.29     14.52 <
   5   0  -6    347.06    353.28     33.88 o
   0  -5  -6    347.06    390.39     40.33 o
  -5   5  -6    347.06    343.60     40.33 o
   5   0  -6    347.06    383.93     38.72 o
   5   0  -6    347.06    314.57     32.26 o
   5  -5   6    366.09    350.06     27.42 o
   5  -5   6    366.09    388.77     53.23 o
   5  -5   6    366.09    395.23     40.33 o
  -5   6  -6   1943.88   1713.18    112.92 o
   1   5   6   1975.31   1843.84    111.31 o
   5  -6   6   1975.31   1819.65    101.63 o
   5  -6   6   1975.31   1909.98    112.92 o
   5  -6   6   1975.31   1859.98    124.21 o
   5  -6  -6   1779.02   1829.33    122.60 o
   5  -6  -6   1779.02   1814.81    104.86 o
   6  -1   6   1803.94   1898.69    120.99 o
   6  -1   6   1803.94   1940.63    106.47 o
   4  -6  -6    830.40    859.82     51.62 o
   4  -6  -6    830.40    806.58     67.75 o
   4  -6  -6    830.40    866.27     58.07 o
   6  -2   6    844.12    908.21     70.98 o
   6  -2   6    844.12    875.95     53.23 o
   6  -2   6    844.12    834.01     79.04 o
  -6   3  -6   6642.85   6417.16    319.41 o
   3  -6  -6   6642.84   6136.47    324.25 o
   3  -6  -6   6642.84   6033.23    329.08 o
   3  -6  -6   6642.84   5836.42    321.02 o
   6  -3   6   6654.70   6121.95    325.86 o
   2  -6  -6    826.43    808.19     53.23 o
   4   2  -6    826.43    801.74     53.23 o
   2  -6  -6    826.43    779.16     66.14 o
  -2   6   6    840.27    743.67     54.85 o
   6  -4   6    840.28    742.05     62.91 o
   6  -4   6    840.28    817.87     69.37 o
   1  -6  -6   1801.65   1959.99    117.76 o
   1  -6  -6   1801.65   2100.34    127.44 o
   5   1  -6   1801.65   1877.72    109.69 o
   6  -5   6   1827.06   1947.09    114.54 o
  -1   6   6   1827.06   1780.93    117.76 o
   0   1  -7    136.42    106.47     17.74 o
   1  -1  -7    136.41    122.60     14.52 o
  -1   0  -7    136.42    124.21     16.13 o
   1  -1  -7    136.41    137.12     16.13 o
  -1   0  -7    136.42    145.18     22.58 o
   1  -1  -7    136.41    137.12     16.13 o
   0   1  -7    136.42    146.80     17.74 o
  -1   0  -7    136.42    119.37     16.13 o
   1  -1  -7    136.41    145.18     16.13 o
   1  -1  -7    136.41    145.18     12.91 o
   0   1  -7    136.42    145.18     17.74 o
   0   1  -7    136.42    141.96     19.36 o
  -1   0  -7    136.42    169.38     19.36 o
  -1   1   7    134.32    161.32     14.52 o
   0  -1   7    134.32    127.44     16.13 o
   0  -1   7    134.32    135.51     17.74 o
   0  -1   7    134.32    158.09     17.74 o
   1   0   7    134.32    151.64     19.36 o
   0  -1   7    134.32    141.96     17.74 o
   1   0   7    134.32    154.86     20.97 o
   1   0   7    134.32    174.22     22.58 o
  -1   1   7    134.32    135.51     19.36 o
   1   0   7    134.32    124.21     19.36 o
   1   0  -7    134.18    108.08     14.52 o
   0  -1  -7    134.18    158.09     20.97 o
   1   0  -7    134.18    116.15     16.13 o
  -1   1  -7    134.18    150.02     19.36 o
   0  -1  -7    134.18    143.57     16.13 o
  -1   1  -7    134.18    154.86     19.36 o
   0  -1  -7    134.18    109.69     14.52 o
  -1   1  -7    134.18    164.54     25.81 o
   1   0  -7    134.18     96.79     12.91 o
   0  -1  -7    134.18    129.05     16.13 o
   0  -1  -7    134.18    117.76     16.13 o
   0   1   7    132.15    130.67     17.74 o
   1  -1   7    132.15    174.22     25.81 o
   0   1   7    132.15    140.35     14.52 o
   0   1   7    132.15    122.60     22.58 o
   0   1   7    132.15    132.28     16.13 o
   1  -1   7    132.15    133.89     19.36 o
  -1   0   7    132.15    137.12     12.91 o
  -1   0   7    132.15    101.63     14.52 o
  -1   0   7    132.15    106.47     14.52 o
   0   1   7    132.15     98.40     12.91 o
  -1  -1  -7     11.66     22.58     11.29 <
   2  -1  -7     11.66     16.13     11.29 <
  -1   2  -7     11.66     25.81     12.91 <
  -1  -1  -7     11.66     25.81      9.68 <
  -1  -1  -7     11.66     12.91     11.29 <
  -1   2  -7     11.66     11.29     12.91 <
  -1  -1  -7     11.66     24.20     14.52 <
  -1   2  -7     11.66     37.10     16.13 <
   2  -1  -7     11.66     27.42      8.07 o
  -1   2  -7     11.66     24.20     14.52 <
  -1  -1  -7     11.66     54.85     19.36 <
   1  -2   7     11.76     24.20     14.52 <
   1   1   7     11.76     38.72     19.36 <
   1   1   7     11.76     29.04     11.29 <
   1   1   7     11.76     41.94     12.91 o
   1   1   7     11.76     22.58     12.91 <
   1  -2   7     11.76     16.13     12.91 <
   1   1   7     11.76     22.58     11.29 <
   1   1   7     11.76     30.65     12.91 <
   1  -2   7     11.76     12.91     11.29 <
   1  -2   7     11.76     12.91     11.29 <
  -1   3  -7   1417.85   1634.13     88.72 o
   3  -2  -7   1417.86   1551.86     83.88 o
   3  -2  -7   1417.86   1514.76     83.88 o
  -2  -1  -7   1417.85   1555.09     88.72 o
  -2  -1  -7   1417.85   1755.12     96.79 o
  -2  -1  -7   1417.85   1653.49     87.11 o
  -1   3  -7   1417.85   1509.92     88.72 o
  -1   3  -7   1417.85   1503.47     88.72 o
  -1   3  -7   1417.85   1551.86     87.11 o
   1  -3   7   1399.62   1529.28     87.11 o
  -3   2   7   1399.63   1605.10     85.50 o
   1  -3   7   1399.62   1569.61     93.56 o
   2   1   7   1399.62   1679.30     87.11 o
   2   1   7   1399.62   1608.32     87.11 o
   2   1   7   1399.62   1561.54     91.95 o
   1  -3   7   1399.62   1464.75     87.11 o
   1  -3   7   1399.62   1559.93     93.56 o
   2   1   7   1399.62   1361.51     87.11 o
   2   1   7   1399.62   1524.44     85.50 o
   2  -2  -7    667.13    637.20     38.72 o
   0   2  -7    667.12    579.12     40.33 o
   0   2  -7    667.12    600.10     37.10 o
   0   2  -7    667.12    640.42     37.10 o
   2  -2  -7    667.13    608.16     37.10 o
   2  -2  -7    667.13    659.78     38.72 o
   0   2  -7    667.12    640.42     40.33 o
   0   2  -7    667.12    596.87     38.72 o
  -2   0  -7    667.12    622.68     35.49 o
   2   0   7    663.21    650.10     41.94 o
   2   0   7    663.21    575.90     41.94 o
   0  -2   7    663.21    698.50     38.72 o
   2   0   7    663.21    709.79     40.33 o
  -2   2   7    663.21    553.32     38.72 o
  -2   2   7    663.21    650.10     38.72 o
   0  -2   7    663.21    682.37     41.94 o
   0  -2   7    663.21    542.02     37.10 o
   2   0   7    663.21    583.97     37.10 o
   1  -2  -7    419.97    177.45     19.36 o
   1   1  -7    419.97    129.05     14.52 o
  -1  -1   7    423.06    158.09     17.74 o
  -1   2   7    423.06    196.81     17.74 o
   0  -2  -7    676.87    659.78     40.33 o
  -2   2  -7    676.87    643.65     38.72 o
   2   0  -7    676.87    562.99     35.49 o
  -2   2  -7    676.87    653.33     40.33 o
   2   0  -7    676.87    606.55     38.72 o
   0  -2  -7    676.87    588.80     40.33 o
  -2   2  -7    676.87    575.90     45.17 o
   0  -2  -7    676.87    687.21     38.72 o
   2   0  -7    676.87    530.73     37.10 o
  -2   2  -7    676.87    679.14     40.33 o
   0  -2  -7    676.87    601.71     38.72 o
   0   2   7    672.77    645.27     37.10 o
  -2   0   7    672.77    593.64     35.49 o
  -2   0   7    672.77    601.71     35.49 o
   2  -2   7    672.77    598.48     40.33 o
   2  -2   7    672.77    606.55     46.78 o
   2  -2   7    672.77    650.10     38.72 o
  -1  -2  -7   1420.97   1640.59     98.40 o
  -2   3  -7   1420.97   1679.30     85.50 o
  -2   3  -7   1420.97   1637.36     85.50 o
   3  -1  -7   1420.97   1309.89     88.72 o
  -2   3  -7   1420.97   1559.93     90.34 o
   3  -1  -7   1420.97   1345.38     83.88 o
   3  -1  -7   1420.97   1566.38     82.27 o
  -1  -2  -7   1420.97   1540.57     85.50 o
  -1  -2  -7   1420.97   1550.25     87.11 o
   2  -3   7   1402.64   1501.85     85.50 o
   1   2   7   1402.63   1479.27     87.11 o
   1   2   7   1402.63   1626.07     87.11 o
   2  -3   7   1402.64   1508.31     88.72 o
   1   2   7   1402.63   1503.47     85.50 o
   2   2   7    672.13   1387.32     80.66 o
  -3  -2  -7    971.38    996.93     64.53 o
  -2   5  -7    971.37    961.45     64.53 o
  -3  -2  -7    971.38   1016.29     70.98 o
  -2   5  -7    971.37   1085.66     67.75 o
  -3  -2  -7    971.38   1022.74     85.50 o
  -5   3   7    983.88   1032.42     64.53 o
   3   2   7    983.88   1048.56     64.53 o
   3   2   7    983.88   1053.39     69.37 o
   2  -5   7    983.88   1156.64     70.98 o
   2  -5   7    983.88   1017.91     64.53 o
   3   2   7    983.88   1029.20     66.14 o
  -1   4  -7    780.74    790.45     54.85 o
   4  -3  -7    780.74    743.67     46.78 o
  -3  -1  -7    780.74    779.16     54.85 o
  -1   4  -7    780.74    803.35     54.85 o
  -1   4  -7    780.74    745.28     53.23 o
  -1   4  -7    780.74    761.41     54.85 o
   1  -4   7    776.66    780.77     56.46 o
   3   1   7    776.65    790.45     51.62 o
   3   1   7    776.65    793.68     48.39 o
  -4   3   7    776.66    832.39     53.23 o
   3   1   7    776.65    787.22     51.62 o
   3   1   7    776.65    871.11     56.46 o
   0   3  -7    196.64    433.94     38.72 o
   3  -3  -7    196.64    374.25     35.49 o
   0   3  -7    196.64    429.10     33.88 o
  -3   3   7    196.93    443.62     33.88 o
  -3   1  -7    880.63   1055.01     59.69 o
   2  -3  -7    880.63   1006.61     64.53 o
   2  -3  -7    880.63   1029.20     59.69 o
  -3   1  -7    880.63    942.09     69.37 o
   1   2  -7    880.63    872.72     69.37 o
  -3   1  -7    880.63   1072.75     59.69 o
   1   2  -7    880.63   1025.97     62.91 o
   1   2  -7    880.63   1043.72     58.07 o
   2  -3  -7    880.63    950.15     59.69 o
   2  -3  -7    880.63   1013.07     62.91 o
  -3   1  -7    880.63    900.14     58.07 o
   1   2  -7    880.63   1111.47     62.91 o
   1   2  -7    880.63   1088.88     61.30 o
  -2   3   7    883.66   1121.15     62.91 o
  -2   3   7    883.66    996.93     56.46 o
  -1  -2   7    883.66   1058.23     58.07 o
  -1  -2   7    883.66    990.48     67.75 o
   3  -1   7    883.66   1098.56     64.53 o
  -1  -2   7    883.66   1146.96     62.91 o
  -2   3   7    883.66   1021.13     56.46 o
   3  -1   7    883.66   1088.88     62.91 o
  -2   3   7    883.66   1024.36     61.30 o
   3  -1   7    883.66   1009.84     64.53 o
   1  -3  -7    895.77   1187.29     61.30 o
   1  -3  -7    895.77   1022.74     62.91 o
   2   1  -7    895.78    961.45     61.30 o
  -3   2  -7    895.77    946.93     61.30 o
  -3   2  -7    895.77    904.98     61.30 o
  -3   2  -7    895.77   1072.75     64.53 o
  -3   2  -7    895.77   1048.56     61.30 o
   1  -3  -7    895.77   1082.43     62.91 o
   2   1  -7    895.78    966.28     61.30 o
   2   1  -7    895.78   1124.37     62.91 o
   2   1  -7    895.78   1093.72     59.69 o
   1  -3  -7    895.77   1066.30     64.53 o
   3  -2   7    898.77    993.71     64.53 o
   3  -2   7    898.77    956.60     69.37 o
  -2  -1   7    898.77   1022.74     59.69 o
  -1   3   7    898.77   1096.95     62.91 o
   3  -2   7    898.77   1069.53     70.98 o
  -1   3   7    898.77    966.28     62.91 o
  -1   3   7    898.77   1155.02     59.69 o
  -1   3   7    898.77   1201.81     64.53 o
  -2  -1   7    898.77    975.96     67.75 o
  -1   3   7    898.77   1121.15     62.91 o
   3   0  -7    195.54    308.11     33.88 o
  -3   3  -7    195.54    341.99     30.65 o
   0  -3  -7    195.54    401.68     37.10 o
   3   0  -7    195.54    379.09     30.65 o
   3  -3   7    195.85    321.02     35.49 o
   0   3   7    195.85    456.52     35.49 o
  -3   4  -7    787.74    740.44     53.23 o
  -3   4  -7    787.74    809.81     54.85 o
  -1  -3  -7    787.74    756.57     51.62 o
  -1  -3  -7    787.74    746.89     62.91 o
   4  -1  -7    787.75    853.36     46.78 o
  -1  -3  -7    787.74    767.86     56.46 o
  -3   4  -7    787.74    779.16     51.62 o
   1   3   7    783.66    811.42     53.23 o
   3  -4   7    783.66    672.69     62.91 o
   1   3   7    783.66    884.01     56.46 o
   1   3   7    783.66    733.99     51.62 o
   3  -4   7    783.66    772.71     54.85 o
   3  -4   7    783.66    777.54     48.39 o
  -3   5  -7    984.85    996.93     66.14 o
  -3   5  -7    984.85    985.64     62.91 o
  -2  -3  -7    984.85   1074.37     70.98 o
   3  -5   7    997.62   1043.72     62.91 o
   3  -5   7    997.62   1085.66     70.98 o
   2   3   7    997.61   1071.14     66.14 o
  -3   6  -7    130.96    221.00     30.65 o
   3  -6   7    130.85    298.43     30.65 o
  -2   6  -7    717.06    785.61     56.46 o
   4   2   7    707.78    729.15     61.30 o
  -1   5  -7     32.79     53.23     20.97 <
  -1   5  -7     32.79     32.26     24.20 <
   5  -4  -7     32.79     58.07     24.20 <
   4   1   7     33.59     24.20     19.36 <
   4   1   7     33.59     46.78     22.58 <
  -5   4   7     33.59     37.10     17.74 <
   4   1   7     33.59     41.94     24.20 <
   4  -4  -7   1369.65   1329.25     83.88 o
  -4   0  -7   1369.66   1364.74     87.11 o
   0   4  -7   1369.65   1405.06     82.27 o
   0   4  -7   1369.65   1527.66     85.50 o
   4   0   7   1353.07   1455.07     85.50 o
  -4   4   7   1353.07   1405.06     82.27 o
   0  -4   7   1353.06   1400.22     82.27 o
   0  -4   7   1353.06   1417.97     87.11 o
   4   0   7   1353.07   1335.70     82.27 o
   4   0   7   1353.07   1326.02     80.66 o
   1   3  -7    444.10    493.63     43.56 o
   1   3  -7    444.10    475.88     35.49 o
   1   3  -7    444.10    521.05     38.72 o
  -4   1  -7    444.10    462.98     51.62 o
  -4   1  -7    444.10    493.63     32.26 o
   3  -4  -7    444.10    564.61     37.10 o
   3  -4  -7    444.10    503.31     32.26 o
   3  -4  -7    444.10    512.99     37.10 o
   3  -4  -7    444.10    522.66     43.56 o
   1   3  -7    444.10    469.43     41.94 o
  -3   4   7    435.60    538.80     41.94 o
   4  -1   7    435.60    490.40     45.17 o
  -1  -3   7    435.60    485.56     35.49 o
  -1  -3   7    435.60    493.63     40.33 o
  -3   4   7    435.60    521.05     40.33 o
  -1  -3   7    435.60    521.05     43.56 o
   4  -1   7    435.60    500.08     43.56 o
   4  -1   7    435.60    501.69     37.10 o
   2  -4  -7     42.90     54.85     19.36 <
  -4   2  -7     42.90     41.94     20.97 <
   2  -4  -7     42.90     17.74     16.13 <
  -4   2  -7     42.90     43.56     16.13 <
  -4   2  -7     42.90     69.37     19.36 o
   2   2  -7     42.90     54.85     22.58 <
   2  -4  -7     42.90     58.07     27.42 <
   2   2  -7     42.90     41.94     19.36 <
   2   2  -7     42.90     38.72     17.74 <
   2  -4  -7     42.90     54.85     19.36 <
  -2  -2   7     40.82     40.33     37.10 <
   4  -2   7     40.82     37.10     35.49 <
  -2   4   7     40.82     41.94     20.97 <
  -2  -2   7     40.82     33.88     16.13 <
  -2   4   7     40.82     33.88     16.13 <
  -2   4   7     40.82     48.39     16.13 <
   4  -2   7     40.82     75.82     30.65 <
   4  -2   7     40.82     56.46     27.42 <
  -2  -2   7     40.82     38.72     20.97 <
  -2   4   7     40.82     29.04     20.97 <
   3   1  -7    446.48    514.60     38.72 o
   3   1  -7    446.48    500.08     40.33 o
   3   1  -7    446.48    517.83     35.49 o
   3   1  -7    446.48    495.24     35.49 o
  -4   3  -7    446.48    471.04     40.33 o
  -4   3  -7    446.48    440.39     32.26 o
   1  -4  -7    446.48    495.24     37.10 o
   1  -4  -7    446.48    485.56     48.39 o
   1  -4  -7    446.48    559.77     41.94 o
  -4   3  -7    446.48    516.21     38.72 o
  -1   4   7    437.81    496.85     40.33 o
   4  -3   7    437.80    453.30     51.62 o
  -3  -1   7    437.81    395.23     38.72 o
   4  -3   7    437.80    408.13     37.10 o
  -1   4   7    437.81    517.83     40.33 o
  -1   4   7    437.81    487.17     37.10 o
  -1   4   7    437.81    566.22     38.72 o
  -3  -1   7    437.81    474.27     35.49 o
   4  -3   7    437.80    432.33     51.62 o
  -4   4  -7   1346.07   1384.09     83.88 o
   0  -4  -7   1346.07   1569.61     87.11 o
  -4   4  -7   1346.07   1327.63     79.04 o
   4   0  -7   1346.07   1500.24     80.66 o
  -4   4  -7   1346.07   1437.33     82.27 o
   4   0  -7   1346.07   1477.66     83.88 o
   0  -4  -7   1346.07   1435.71     83.88 o
   0  -4  -7   1346.07   1579.29     91.95 o
   4   0  -7   1346.07   1408.29     79.04 o
   0   4   7   1329.92   1390.55     83.88 o
   0   4   7   1329.92   1364.74     82.27 o
   0   4   7   1329.92   1380.87     85.50 o
   4  -4   7   1329.92   1353.44     88.72 o
  -1  -4  -7     32.24     19.36     25.81 <
   5  -1  -7     32.24     11.29     20.97 <
   5  -1  -7     32.24     30.65     12.91 <
  -4   5  -7     32.24     29.04     14.52 <
  -1  -4  -7     32.24      6.45     38.72 <
  -1  -4  -7     32.24     25.81     16.13 <
   4  -5   7     33.03     27.42     32.26 <
   4  -5   7     33.03     46.78     24.20 <
   4  -5   7     33.03     19.36     16.13 <
   4  -5   7     33.03      8.07     25.81 <
   6  -2  -7    711.46    748.51     46.78 o
  -4   6  -7    711.46    766.25     53.23 o
   2   4   7    702.23    695.27     58.07 o
   4  -6   7    702.23    879.17     61.30 o
   4  -6   7    702.23    788.84     51.62 o
   6  -5  -7   2269.07   2121.31    125.83 o
   5   1   7   2241.60   2174.54    133.89 o
   5   1   7   2241.60   2113.24    122.60 o
   5  -5  -7    433.05    395.23     41.94 o
   0   5  -7    433.05    388.77     38.72 o
   5   0   7    433.91    401.68     43.56 o
   5   0   7    433.91    432.33     35.49 o
   4  -5  -7    452.19   1466.36     83.88 o
  -5   1  -7    452.19   1422.81     98.40 o
   4  -5  -7    452.19   1492.17     90.34 o
   2   3  -7   1779.98   1626.07    100.02 o
   3  -5  -7   1779.97   1884.17     98.40 o
   3  -5  -7   1779.97   1816.42    111.31 o
   3  -5  -7   1779.97   1898.69    101.63 o
  -5   2  -7   1779.98   1819.65     98.40 o
   2   3  -7   1779.98   1766.41    106.47 o
   5  -2   7   1750.31   1769.64    111.31 o
   5  -2   7   1750.31   1688.98     98.40 o
  -3   5   7   1750.31   1793.84     96.79 o
  -3   5   7   1750.31   1937.41    104.86 o
   5  -2   7   1750.31   1679.30    108.08 o
   5  -2   7   1750.31   1618.00    104.86 o
  -5   3  -7   1769.43   1722.86     98.40 o
   3   2  -7   1769.42   1734.15     98.40 o
   2  -5  -7   1769.43   1661.56    106.47 o
  -5   3  -7   1769.43   1813.19     98.40 o
   2  -5  -7   1769.43   1806.74     98.40 o
   2  -5  -7   1769.43   1801.90    103.24 o
  -2   5   7   1739.84   1792.22    103.24 o
  -2   5   7   1739.84   1685.75    103.24 o
   5  -3   7   1739.84   1863.20    100.02 o
  -2   5   7   1739.84   1679.30     98.40 o
   1  -5  -7    454.15    774.32     54.85 o
  -1   5   7    458.00    911.44     58.07 o
  -5   5  -7    436.50    371.03     41.94 o
   0  -5  -7    436.50    488.79     56.46 o
   5   0  -7    436.49    380.71     30.65 o
   5   0  -7    436.49    380.71     33.88 o
   0  -5  -7    436.50    422.65     41.94 o
   5   0  -7    436.49    408.13     40.33 o
   0  -5  -7    436.50    388.77     43.56 o
   5  -5   7    437.10    422.65     30.65 o
   5  -5   7    437.10    404.90     45.17 o
   5  -5   7    437.10    388.77     59.69 o
   5  -6   7   2241.30   2053.56    116.15 o
   5  -6   7   2241.30   2348.76    125.83 o
   5  -6   7   2241.30   2064.85    135.51 o
   1   5   7   2241.30   1906.76    122.60 o
   5  -6  -7   1259.47   1238.91     98.40 o
  -6   1  -7   1259.46   1306.66     93.56 o
   5  -6  -7   1259.47   1334.08     79.04 o
   6  -1   7   1270.34   1419.58     82.27 o
   6  -1   7   1270.34   1438.94    106.47 o
   6  -1   7   1270.34   1553.48     98.40 o
   4  -6  -7    609.99    556.54     56.46 o
   4  -6  -7    609.99    630.75     48.39 o
   6  -2   7    612.18    683.98     66.14 o
   6  -2   7    612.18    703.34     61.30 o
  -6   3  -7    206.08    279.08     29.04 o
   3  -6  -7    206.08    267.79     37.10 o
   3  -6  -7    206.08    296.82     43.56 o
   3  -6  -7    206.08    219.39     27.42 o
   6  -3   7    205.76    340.38     40.33 o
   2  -6  -7    601.37    562.99     43.56 o
   4   2  -7    601.37    590.42     43.56 o
   2  -6  -7    601.37    543.64     54.85 o
   6  -4   7    603.60    630.75     64.53 o
   6  -4   7    603.60    604.94     56.46 o
  -2   6   7    603.60    569.45     45.17 o
   5   1  -7   1282.04   1367.96     80.66 o
   1  -6  -7   1282.03   1264.72     88.72 o
   1  -6  -7   1282.03   1359.90    100.02 o
  -1   6   7   1293.07   1322.79     90.34 o
   6  -5   7   1293.07   1434.10     90.34 o
   1  -1  -8    178.46    141.96     16.13 o
   1  -1  -8    178.46    161.32     14.52 o
   0   1  -8    178.46    193.58     19.36 o
  -1   0  -8    178.46    214.55     20.97 o
  -1   0  -8    178.46    170.99     20.97 o
   1  -1  -8    178.46    125.83     16.13 o
   1  -1  -8    178.46    148.41     19.36 o
   1  -1  -8    178.46    162.93     19.36 o
   0   1  -8    178.46    133.89     17.74 o
   0   1  -8    178.46    161.32     19.36 o
  -1   0  -8    178.46    191.97     25.81 o
  -1   0  -8    178.46    159.70     17.74 o
   0   1  -8    178.46    153.25     19.36 o
   1  -1  -8    178.46    187.13     17.74 o
   0  -1   8    174.81    188.74     17.74 o
   0  -1   8    174.81    135.51     19.36 o
  -1   1   8    174.81    158.09     19.36 o
   0  -1   8    174.81    191.97     17.74 o
   1   0   8    174.81    170.99     24.20 o
   0  -1   8    174.81    177.45     20.97 o
   1   0   8    174.81    167.77     20.97 o
  -1   1   8    174.81    195.19     17.74 o
   1   0   8    174.81    201.65     20.97 o
   1   0   8    174.81    201.65     25.81 o
  -1   1   8    174.81    170.99     14.52 o
   0  -1  -8    176.48    140.35     17.74 o
   0  -1  -8    176.48    127.44     17.74 o
  -1   1  -8    176.48    162.93     22.58 o
   1   0  -8    176.48    114.54     16.13 o
   1   0  -8    176.48    133.89     17.74 o
  -1   1  -8    176.48    162.93     22.58 o
   1   0  -8    176.48    156.48     16.13 o
  -1   1  -8    176.48    185.51     20.97 o
   0  -1  -8    176.48    203.26     22.58 o
   0  -1  -8    176.48    130.67     17.74 o
  -1   1  -8    176.48    185.51     22.58 o
  -1   0   8    173.03    156.48     14.52 o
  -1   0   8    173.03    145.18     14.52 o
   1  -1   8    173.03    193.58     22.58 o
   0   1   8    173.03    120.99     16.13 o
  -1   0   8    173.03    148.41     16.13 o
   0   1   8    173.03    132.28     17.74 o
   0   1   8    173.03    137.12     19.36 o
   0   1   8    173.03    191.97     19.36 o
   0   1   8    173.03    169.38     17.74 o
  -1   2  -8      2.72      6.45     14.52 <
  -1   2  -8      2.72     12.91     12.91 <
  -1  -1  -8      2.72     -6.45     14.52 <
   2  -1  -8      2.72      9.68      8.07 <
   2  -1  -8      2.72      8.07     12.91 <
  -1   2  -8      2.72     -1.61     12.91 <
  -1  -1  -8      2.72     -8.07     19.36 <
  -1  -1  -8      2.72      1.61     11.29 <
  -1  -1  -8      2.72     -1.61      9.68 <
  -1   2  -8      2.72      4.84     17.74 <
   1   1   8      2.97      3.23     12.91 <
   1  -2   8      2.97    -12.91     12.91 <
   1  -2   8      2.97     12.91     16.13 <
   1   1   8      2.97     -4.84     11.29 <
   1   1   8      2.97      1.61     11.29 <
   1  -2   8      2.97      8.07     12.91 <
   1   1   8      2.97      1.61     11.29 <
   1   1   8      2.97      1.61     20.97 <
   1   1   8      2.97     12.91     14.52 <
   1  -2   8      2.97     11.29     11.29 <
  -1   3  -8   1319.08   1358.28     83.88 o
  -2  -1  -8   1319.08   1327.63     80.66 o
   3  -2  -8   1319.08   1366.35     75.82 o
   3  -2  -8   1319.08   1301.82     75.82 o
  -2  -1  -8   1319.08   1369.57     77.43 o
  -1   3  -8   1319.08   1495.40     80.66 o
  -1   3  -8   1319.08   1508.31     79.04 o
  -1   3  -8   1319.08   1419.58     80.66 o
   2   1   8   1325.22   1369.57     77.43 o
  -3   2   8   1325.21   1401.84     77.43 o
   2   1   8   1325.22   1437.33     79.04 o
   2   1   8   1325.22   1308.27     80.66 o
   1  -3   8   1325.22   1476.04     83.88 o
   1  -3   8   1325.22   1376.03     79.04 o
   2  -2  -8    808.32    819.49     48.39 o
   2  -2  -8    808.32    817.87     46.78 o
  -2   0  -8    808.33    729.15     46.78 o
   0   2  -8    808.33    851.75     48.39 o
   0   2  -8    808.33    858.20     50.01 o
   0   2  -8    808.33    824.33     48.39 o
   2  -2  -8    808.32    738.83     45.17 o
   2  -2  -8    808.32    871.11     48.39 o
  -2   2   8    808.29    800.13     48.39 o
  -2   2   8    808.29    885.63     48.39 o
   2   0   8    808.30    798.52     50.01 o
   0  -2   8    808.30    845.30     48.39 o
   2   0   8    808.30    763.03     53.23 o
   2   0   8    808.30    872.72     50.01 o
   2   0   8    808.30    816.26     46.78 o
   0  -2   8    808.30    851.75     48.39 o
   0  -2   8    808.30    895.30     53.23 o
   0  -2   8    808.30    822.71     51.62 o
   0  -2  -8    817.16    742.05     48.39 o
  -2   2  -8    817.16    671.08     58.07 o
   2   0  -8    817.15    764.64     45.17 o
   2   0  -8    817.15    761.41     43.56 o
   2   0  -8    817.15    827.55     45.17 o
   0  -2  -8    817.16    777.54     48.39 o
   0  -2  -8    817.16    895.30     51.62 o
   0  -2  -8    817.16    887.24     51.62 o
   2   0  -8    817.15    713.02     45.17 o
  -2   2  -8    817.16    771.09     48.39 o
   0  -2  -8    817.16    722.70     46.78 o
  -2   2  -8    817.16    777.54     50.01 o
  -2   2  -8    817.16    819.49     48.39 o
  -2   0   8    816.93    780.77     50.01 o
   0   2   8    816.93    880.79     46.78 o
   2  -2   8    816.93    703.34     48.39 o
   2  -2   8    816.93    737.22     54.85 o
   0   2   8    816.93    863.04     48.39 o
   2  -2   8    816.93    861.43     48.39 o
  -2   0   8    816.93    775.93     45.17 o
   0   2   8    816.93    756.57     48.39 o
  -2   0   8    816.93    819.49     45.17 o
  -1  -2  -8   1338.51   1226.00     77.43 o
  -2   3  -8   1338.51   1482.50     79.04 o
  -1  -2  -8   1338.51   1514.76     80.66 o
   3  -1  -8   1338.51   1285.69     80.66 o
  -1  -2  -8   1338.51   1466.36     79.04 o
   3  -1  -8   1338.51   1305.05     74.21 o
  -2   3  -8   1338.51   1392.16     79.04 o
   3  -1  -8   1338.51   1242.13     77.43 o
   3  -1  -8   1338.51   1464.75     74.21 o
  -2   3  -8   1338.51   1430.87     79.04 o
   1   2   8   1344.75   1264.72     79.04 o
   2  -3   8   1344.75   1345.38     79.04 o
   2  -3   8   1344.75   1414.74     77.43 o
   1   2   8   1344.75   1488.95     79.04 o
  -2  -2  -8  66464.50  67043.00   3681.24 o
  -2  -2  -8  66464.50  78319.00   3686.08 o
  -2   4  -8  66464.50  72481.00   3681.24 o
  -2   4  -8  66464.50  72508.40   3679.62 o
  -2   4  -8  66464.50  72974.60   3681.24 o
  -2  -2  -8  66464.50  67760.90   3678.01 o
  -2   4  -8  66464.50  74015.10   3681.24 o
   4  -2  -8  66464.60  67675.40   3676.40 o
   2  -4   8  66365.90  75886.40   3684.46 o
   2   2   8  66365.90  67848.00   3681.24 o
   2  -4   8  66365.90  78790.10   3684.46 o
   2  -4   8  66365.90  73234.30   3679.62 o
   2   2   8  66365.90  71269.50   3681.24 o
   2   2   8  66365.90  66326.80   3682.85 o
  -2   5  -8    818.45    866.27     59.69 o
  -3  -2  -8    818.45    956.60     67.75 o
  -2   5  -8    818.45    935.63     62.91 o
  -3  -2  -8    818.45   1079.21     79.04 o
   3   2   8    806.79    974.35     66.14 o
   2  -5   8    806.78    892.08     66.14 o
   2  -5   8    806.78    898.53     59.69 o
   3   2   8    806.79    908.21     59.69 o
   3   2   8    806.79    950.15     61.30 o
   3   2   8    806.79    974.35     59.69 o
  -1   4  -8    799.59    824.33     54.85 o
  -3  -1  -8    799.59    806.58     58.07 o
   4  -3  -8    799.59    772.71     48.39 o
  -1   4  -8    799.59    811.42     53.23 o
  -3  -1  -8    799.59    869.49     53.23 o
  -1   4  -8    799.59    869.49     56.46 o
   3   1   8    799.22    846.91     53.23 o
   3   1   8    799.22    767.86     50.01 o
   1  -4   8    799.22    774.32     58.07 o
   3   1   8    799.22    816.26     56.46 o
   0   3  -8     16.89     19.36     19.36 <
   3  -3  -8     16.89     -4.84     12.91 <
   0   3  -8     16.89     16.13     17.74 <
   0   3  -8     16.89     17.74     20.97 <
   3  -3  -8     16.89    -11.29     19.36 <
   0   3  -8     16.89      6.45     17.74 <
  -3   0  -8     16.90      0.00     22.58 <
  -3   0  -8     16.90     -1.61     11.29 <
   3   0   8     17.28    -25.81     22.58 <
  -3   3   8     17.28      3.23     20.97 <
   0  -3   8     17.28    -11.29     17.74 <
   3   0   8     17.28      8.07     17.74 <
   0  -3   8     17.28      0.00     20.97 <
  -3   3   8     17.28      4.84     17.74 <
  -3   1  -8    638.35    813.03     46.78 o
  -3   1  -8    638.35    808.19     48.39 o
  -3   1  -8    638.35    698.50     46.78 o
   1   2  -8    638.35    727.54     45.17 o
   2  -3  -8    638.34    819.49     46.78 o
   2  -3  -8    638.34    742.05     50.01 o
   2  -3  -8    638.34    759.80     46.78 o
   1   2  -8    638.35    872.72     48.39 o
  -3   1  -8    638.35    725.92     58.07 o
   2  -3  -8    638.34    717.86     48.39 o
   1   2  -8    638.35    733.99     50.01 o
   1   2  -8    638.35    692.05     48.39 o
   3  -1   8    646.52    774.32     51.62 o
  -1  -2   8    646.52    874.33     51.62 o
  -1  -2   8    646.52    713.02     45.17 o
   3  -1   8    646.52    756.57     54.85 o
  -2   3   8    646.51    784.00     43.56 o
   3  -1   8    646.52    798.52     54.85 o
  -2   3   8    646.51    846.91     50.01 o
  -2   3   8    646.51    784.00     53.23 o
  -2   3   8    646.51    758.19     43.56 o
  -1  -2   8    646.52    675.91     54.85 o
   1  -3  -8    642.77    764.64     50.01 o
   2   1  -8    642.77    766.25     50.01 o
   1  -3  -8    642.77    837.23     53.23 o
   1  -3  -8    642.77    774.32     46.78 o
   2   1  -8    642.77    795.29     53.23 o
   2   1  -8    642.77    743.67     48.39 o
  -3   2  -8    642.77    743.67     51.62 o
  -3   2  -8    642.77    811.42     48.39 o
  -3   2  -8    642.77    769.48     51.62 o
   1  -3  -8    642.77    800.13     50.01 o
   2   1  -8    642.77    763.03     46.78 o
  -1   3   8    650.90    754.96     46.78 o
  -2  -1   8    650.90    758.19     46.78 o
  -1   3   8    650.90    811.42     50.01 o
   3  -2   8    650.90    785.61     53.23 o
   3  -2   8    650.90    785.61     61.30 o
  -2  -1   8    650.90    713.02     54.85 o
   3  -2   8    650.90    756.57     59.69 o
   3   0  -8     16.93     27.42     14.52 <
   3   0  -8     16.93      1.61     19.36 <
   0  -3  -8     16.93     -3.23     20.97 <
   0  -3  -8     16.93     11.29     16.13 <
   3   0  -8     16.93     -9.68     14.52 <
  -3   3  -8     16.93      8.07     27.42 <
   3   0  -8     16.93      9.68     19.36 <
  -3   3  -8     16.93      6.45     19.36 <
  -3   3  -8     16.93    -14.52     14.52 <
  -3   3  -8     16.93     11.29     17.74 <
   0  -3  -8     16.93     20.97     27.42 <
  -3   0   8     17.32    -11.29     16.13 <
   0   3   8     17.32      6.45     17.74 <
   0   3   8     17.32     -4.84     16.13 <
   0   3   8     17.32      6.45     17.74 <
  -3   0   8     17.32     -3.23     11.29 <
  -3   0   8     17.32      9.68     12.91 <
   3  -3   8     17.32     11.29     19.36 <
   3  -3   8     17.32      3.23     25.81 <
   3  -3   8     17.32     17.74     17.74 <
  -3   4  -8    797.40    880.79     58.07 o
  -1  -3  -8    797.40    904.98     69.37 o
  -1  -3  -8    797.40    964.67     61.30 o
  -1  -3  -8    797.40    909.82     56.46 o
   4  -1  -8    797.40    843.68     51.62 o
  -3   4  -8    797.40    880.79     56.46 o
  -3   4  -8    797.40    825.94     58.07 o
  -3   4  -8    797.40    908.21     58.07 o
   1   3   8    796.41    871.11     56.46 o
   3  -4   8    796.41    825.94     53.23 o
   3  -4   8    796.41    908.21     61.30 o
   3  -4   8    796.41    840.46     58.07 o
   1   3   8    796.41    950.15     59.69 o
   1   3   8    796.41    866.27     56.46 o
  -3   5  -8    809.90    937.25     62.91 o
  -2  -3  -8    809.90    985.64     66.14 o
  -3   5  -8    809.90    930.79     59.69 o
   3  -5   8    798.18    992.09     69.37 o
   3  -5   8    798.18    916.28     59.69 o
   2   3   8    798.17    961.45     64.53 o
   2   3   8    798.17    887.24     59.69 o
   2   3   8    798.17    954.99     61.30 o
  -3   6  -8     43.66      0.00     20.97 <
   3  -6   8     43.95     19.36     17.74 <
   3   3   8     43.95     22.58     25.81 <
  -2   6  -8    709.02    614.61     53.23 o
   4   2   8    708.56    750.12     64.53 o
  -1   5  -8     42.00      8.07     19.36 <
  -1   5  -8     42.00     14.52     22.58 <
   5  -4  -8     42.00      4.84     20.97 <
   4   1   8     42.36      9.68     20.97 <
  -5   4   8     42.36      3.23     16.13 <
   4   1   8     42.36     17.74     20.97 <
   4   1   8     42.36    -12.91     22.58 <
  -4   0  -8   1711.42   1777.70    109.69 o
   4  -4  -8   1711.42   1742.21    103.24 o
   0   4  -8   1711.42   1922.89    106.47 o
   0   4  -8   1711.42   1708.34    101.63 o
   4   0   8   1692.77   1835.78    104.86 o
   0  -4   8   1692.77   1893.85    108.08 o
  -4   4   8   1692.77   1793.84    101.63 o
   4   0   8   1692.77   1835.78    103.24 o
   0  -4   8   1692.77   1714.79    101.63 o
  -4   4   8   1692.77   1766.41    106.47 o
   1   3  -8    452.43    483.95     37.10 o
   1   3  -8    452.43    538.80     45.17 o
   1   3  -8    452.43    521.05     40.33 o
  -4   1  -8    452.43    530.73     62.91 o
   3  -4  -8    452.43    524.28     37.10 o
   3  -4  -8    452.43    606.55     37.10 o
   3  -4  -8    452.43    551.70     43.56 o
   1   3  -8    452.43    496.85     41.94 o
  -4   1  -8    452.43    516.21     35.49 o
  -3   4   8    443.32    582.35     41.94 o
  -1  -3   8    443.32    527.50     38.72 o
  -1  -3   8    443.32    464.59     35.49 o
  -3   4   8    443.32    546.86     41.94 o
   4  -1   8    443.32    506.53     48.39 o
   4  -1   8    443.32    496.85     54.85 o
   4  -1   8    443.32    521.05     45.17 o
  -1  -3   8    443.32    574.29     45.17 o
   4  -1   8    443.32    575.90     38.72 o
   2   2  -8     28.82     20.97     17.74 <
   2  -4  -8     28.82      0.00     20.97 <
   2   2  -8     28.82    -11.29     20.97 <
   2  -4  -8     28.82     32.26     27.42 <
   2   2  -8     28.82     17.74     17.74 <
  -4   2  -8     28.82     27.42     19.36 <
  -4   2  -8     28.82    -27.42     20.97 <
   2  -4  -8     28.82     32.26     19.36 <
  -4   2  -8     28.82     19.36     14.52 <
  -2  -2   8     27.19    -32.26     27.42 <
   4  -2   8     27.19     19.36     33.88 <
  -2   4   8     27.19      0.00     19.36 <
  -2  -2   8     27.19     11.29     22.58 <
  -2   4   8     27.19     12.91     20.97 <
  -2   4   8     27.19     -1.61     14.52 <
  -2  -2   8     27.19     16.13     16.13 <
   4  -2   8     27.19     45.17     27.42 <
  -2   4   8     27.19      8.07     16.13 <
   3   1  -8    458.59    585.58     40.33 o
   3   1  -8    458.59    546.86     38.72 o
   3   1  -8    458.59    569.45     43.56 o
  -4   3  -8    458.59    487.17     35.49 o
  -4   3  -8    458.59    522.66     43.56 o
   1  -4  -8    458.59    546.86     38.72 o
   1  -4  -8    458.59    506.53     46.78 o
  -4   3  -8    458.59    556.54     40.33 o
   3   1  -8    458.59    498.47     37.10 o
   1  -4  -8    458.59    575.90     43.56 o
   4  -3   8    449.38    469.43     51.62 o
   4  -3   8    449.38    498.47     54.85 o
  -1   4   8    449.38    501.69     38.72 o
  -3  -1   8    449.38    483.95     40.33 o
   4  -3   8    449.38    543.64     40.33 o
  -1   4   8    449.38    550.09     43.56 o
  -1   4   8    449.38    540.41     41.94 o
  -3  -1   8    449.38    512.99     37.10 o
  -1   4   8    449.38    606.55     41.94 o
   0  -4  -8   1690.65   1901.92    104.86 o
   4   0  -8   1690.65   1813.19     96.79 o
   0  -4  -8   1690.65   1735.76    100.02 o
   4   0  -8   1690.65   1800.29    100.02 o
   4   0  -8   1690.65   1816.42     98.40 o
   0  -4  -8   1690.65   1805.13    111.31 o
  -4   4  -8   1690.65   1729.31     96.79 o
   0   4   8   1672.87   1677.69    100.02 o
   4  -4   8   1672.87   1738.99     98.40 o
   0   4   8   1672.87   1688.98    101.63 o
   4  -4   8   1672.87   1719.63    104.86 o
   5  -1  -8     42.38     -4.84     12.91 <
  -1  -4  -8     42.38    -19.36     24.20 <
  -4   5  -8     42.38     16.13     14.52 <
   5  -1  -8     42.38     19.36     19.36 <
   4  -5   8     42.75     -3.23     17.74 <
   4  -5   8     42.75     37.10     29.04 <
   1   4   8     42.75      4.84     16.13 <
   4  -5   8     42.75      6.45     32.26 <
  -4   6  -8    697.40    588.80     43.56 o
   2   4   8    697.03    592.03     51.62 o
   4  -6   8    697.03    624.29     43.56 o
   4  -6   8    697.03    664.62     54.85 o
   0   5  -8    526.11    537.18     41.94 o
   5  -5  -8    526.11    504.92     45.17 o
   5   0   8    527.06    503.31     40.33 o
   5   0   8    527.06    480.72     48.39 o
   4  -5  -8  30089.80  31885.80   1656.72 o
   1   4  -8  30089.80  28938.50   1653.49 o
   4  -5  -8  30089.80  33821.60   1650.26 o
   5  -1   8  30022.50  30111.30   1655.10 o
   5  -1   8  30022.50  35670.20   1656.72 o
  -4   5   8  30022.50  32595.60   1655.10 o
   3  -5  -8   1681.67   1818.03     95.18 o
  -5   2  -8   1681.67   1758.35     95.18 o
   3  -5  -8   1681.67   1734.15    108.08 o
   3  -5  -8   1681.67   1872.88    100.02 o
  -5   2  -8   1681.67   1585.74    100.02 o
   2   3  -8   1681.67   1738.99    104.86 o
   2   3  -8   1681.67   1651.88     98.40 o
  -3   5   8   1702.01   1647.04     93.56 o
  -3   5   8   1702.01   1774.48    101.63 o
   5  -2   8   1702.01   1769.64     96.79 o
   5  -2   8   1702.01   1795.45    109.69 o
   5  -2   8   1702.01   1619.61    104.86 o
   3   2  -8   1695.31   1798.68    103.24 o
  -5   3  -8   1695.31   1800.29    101.63 o
   3   2  -8   1695.31   1964.83    108.08 o
   2  -5  -8   1695.30   1855.14    109.69 o
  -5   3  -8   1695.31   1690.59    101.63 o
   2  -5  -8   1695.30   1885.79    106.47 o
   2  -5  -8   1695.30   1877.72    103.24 o
  -2   5   8   1716.30   1801.90    106.47 o
  -2   5   8   1716.30   1845.46    106.47 o
  -2   5   8   1716.30   1743.83    101.63 o
   1  -5  -8  30089.40  31384.10   1611.55 o
   4   1  -8  30089.40  33913.50   1614.78 o
   1  -5  -8  30089.40  32732.70   1618.00 o
   1  -5  -8  30089.40  31224.40   1614.78 o
   4   1  -8  30089.40  30606.50   1609.94 o
  -1   5   8  30021.20  29890.30   1614.78 o
  -1   5   8  30021.20  29829.00   1613.16 o
   0  -5  -8    532.43    480.72     56.46 o
  -5   5  -8    532.43    383.93     46.78 o
   0  -5  -8    532.43    524.28     48.39 o
   5   0  -8    532.43    472.66     38.72 o
   5   0  -8    532.43    529.12     35.49 o
   5  -5   8    533.08    496.85     35.49 o
   5  -5   8    533.08    459.75     48.39 o
   5  -5   8    533.08    553.32     56.46 o
   4  -6  -8    466.63    417.81     50.01 o
   4  -6  -8    466.63    419.42     40.33 o
   6  -2   8    479.96    445.23     59.69 o
   6  -2   8    479.96    475.88     35.49 o
  -6   3  -8     51.66     12.91     17.74 <
   3   3  -8     51.66     53.23     20.97 <
   3  -6  -8     51.66     37.10     22.58 <
   3  -6  -8     51.66      0.00     14.52 <
   3  -6  -8     51.66     29.04     32.26 <
   6  -3   8     53.11     45.17     17.74 <
   6  -3   8     53.11     29.04     27.42 <
  -3   6   8     53.11     27.42     17.74 <
   2  -6  -8    459.80    472.66     54.85 o
   2  -6  -8    459.80    421.04     37.10 o
   4   2  -8    459.80    443.62     37.10 o
   6  -4   8    473.06    492.01     62.91 o
  -2   6   8    473.06    412.97     38.72 o
   0   0  -9     59.60    130.67     19.36 o
   0   0  -9     59.60    138.73     24.20 o
   0   0  -9     59.60    120.99     22.58 o
   0   0   9     61.45    137.12     16.13 o
   0   0   9     61.45    140.35     24.20 o
   0   0   9     61.45    146.80     22.58 o
   0   0   9     61.45    125.83     19.36 o
  -1   0  -9    210.02    233.91     24.20 o
   1  -1  -9    210.02    225.84     19.36 o
  -1   0  -9    210.02    177.45     20.97 o
  -1   0  -9    210.02    179.06     22.58 o
  -1   0  -9    210.02    233.91     25.81 o
   0   1  -9    210.02    162.93     19.36 o
   0   1  -9    210.02    203.26     22.58 o
   0   1  -9    210.02    187.13     20.97 o
   1  -1  -9    210.02    190.35     20.97 o
   1  -1  -9    210.02    224.23     17.74 o
   1  -1  -9    210.02    172.61     17.74 o
   1  -1  -9    210.02    200.03     22.58 o
   0  -1   9    207.95    232.29     19.36 o
  -1   1   9    207.95    195.19     17.74 o
  -1   1   9    207.95    175.84     19.36 o
   0  -1   9    207.95    209.71     19.36 o
  -1   1   9    207.95    230.68     19.36 o
   1   0   9    207.95    216.16     22.58 o
   1   0   9    207.95    167.77     25.81 o
  -1   1   9    207.95    241.97     22.58 o
   1   0   9    207.95    200.03     25.81 o
   0  -1   9    207.95    158.09     19.36 o
  -1   1   9    207.95    188.74     16.13 o
   0  -1   9    207.95    200.03     22.58 o
   0  -1  -9    208.76    172.61     20.97 o
   1   0  -9    208.76    187.13     19.36 o
  -1   1  -9    208.76    169.38     25.81 o
  -1   1  -9    208.76    238.75     25.81 o
   0  -1  -9    208.76    221.00     22.58 o
   0  -1  -9    208.76    224.23     19.36 o
  -1   1  -9    208.76    203.26     24.20 o
   0  -1  -9    208.76    166.16     20.97 o
   0  -1  -9    208.76    146.80     20.97 o
   1   0  -9    208.76    196.81     17.74 o
   0   1   9    206.64    212.94     22.58 o
   1  -1   9    206.64    164.54     22.58 o
   0   1   9    206.64    166.16     19.36 o
  -1   0   9    206.64    169.38     16.13 o
  -1   0   9    206.64    166.16     17.74 o
   0   1   9    206.64    185.51     20.97 o
   0   1   9    206.64    162.93     19.36 o
  -1   0   9    206.64    200.03     17.74 o
   1  -1   9    206.64    232.29     25.81 o
   2  -1  -9     64.27     -1.61     14.52 <
  -1   2  -9     64.27      1.61     12.91 <
  -1  -1  -9     64.27      4.84     11.29 <
  -1   2  -9     64.27     24.20     14.52 <
  -1  -1  -9     64.27     30.65     16.13 <
  -1   2  -9     64.27    -14.52     14.52 <
  -1  -1  -9     64.27     17.74     20.97 <
   2  -1  -9     64.27     11.29      9.68 <
  -1   2  -9     64.27      0.00     14.52 <
  -1  -1  -9     64.27      0.00     11.29 <
   1  -2   9     64.09      4.84     11.29 <
   1   1   9     64.09      9.68     22.58 <
   1  -2   9     64.09     16.13     16.13 <
   1   1   9     64.09     -6.45     14.52 <
   1   1   9     64.09     17.74     14.52 <
   1   1   9     64.09     27.42     12.91 <
   1  -2   9     64.09      8.07     12.91 <
   1   1   9     64.09     19.36     12.91 <
  -2  -1  -9   1044.27   1158.25     85.50 o
  -1   3  -9   1044.27   1145.35     67.75 o
  -1   3  -9   1044.27   1169.54     66.14 o
   3  -2  -9   1044.28   1064.69     62.91 o
  -2  -1  -9   1044.27   1096.95     64.53 o
  -1   3  -9   1044.27   1124.37     69.37 o
  -2  -1  -9   1044.27   1185.67     69.37 o
   2   1   9   1047.53   1174.38     64.53 o
   2   1   9   1047.53   1172.77     66.14 o
   1  -3   9   1047.53   1111.47     75.82 o
   2   1   9   1047.53   1035.65     67.75 o
   1  -3   9   1047.53   1155.02     67.75 o
   1  -3   9   1047.53   1069.53     69.37 o
   1  -3   9   1047.53   1227.62     74.21 o
  -2   0  -9    863.01    869.49     53.23 o
   0   2  -9    863.02    777.54     48.39 o
   0   2  -9    863.02    874.33     51.62 o
  -2   0  -9    863.01    893.69     50.01 o
   2  -2  -9    863.02    808.19     46.78 o
  -2   0  -9    863.01    830.78     50.01 o
   0   2  -9    863.02    777.54     48.39 o
   2  -2  -9    863.02    892.08     48.39 o
   2  -2  -9    863.02    824.33     48.39 o
  -2   0  -9    863.01    782.38     46.78 o
   0  -2   9    870.74    819.49     53.23 o
  -2   2   9    870.74    914.66     50.01 o
   2   0   9    870.73    853.36     51.62 o
  -2   2   9    870.74    842.07     48.39 o
   0  -2   9    870.74    774.32     51.62 o
   0  -2   9    870.74    843.68     48.39 o
   2   0   9    870.73    875.95     54.85 o
   0  -2   9    870.74    733.99     46.78 o
   2   0   9    870.73    700.11     53.23 o
   0  -2   9    870.74    753.35     50.01 o
   1  -2  -9    416.89    162.93     22.58 o
  -1   2   9    414.05    222.62     17.74 o
   2   0  -9    860.35    761.41     46.78 o
   0  -2  -9    860.35    746.89     50.01 o
   2   0  -9    860.35    809.81     45.17 o
  -2   2  -9    860.34    880.79     50.01 o
   0  -2  -9    860.35    801.74     50.01 o
  -2   2  -9    860.34    863.04     50.01 o
   0  -2  -9    860.35    851.75     51.62 o
   2   0  -9    860.35    853.36     46.78 o
  -2   2  -9    860.34    916.28     51.62 o
   2   0  -9    860.35    864.66     48.39 o
   0  -2  -9    860.35    787.22     50.01 o
   2  -2   9    868.14    803.35     56.46 o
   2  -2   9    868.14    842.07     48.39 o
   0   2   9    868.15    761.41     48.39 o
  -2   0   9    868.15    780.77     45.17 o
  -2   0   9    868.15    837.23     46.78 o
   2  -2   9    868.14    703.34     50.01 o
   2  -2   9    868.14    856.59     50.01 o
  -2   0   9    868.15    829.16     46.78 o
   0   2   9    868.15    901.76     51.62 o
   0   2   9    868.15    759.80     53.23 o
   0   2   9    868.15    759.80     48.39 o
   0   2   9    868.15    816.26     48.39 o
   0   2   9    868.15    775.93     50.01 o
   3  -1  -9   1061.35   1009.84     61.30 o
  -1  -2  -9   1061.34   1201.81     72.59 o
  -1  -2  -9   1061.34   1214.71     77.43 o
   3  -1  -9   1061.35   1163.09     61.30 o
  -1  -2  -9   1061.34   1069.53     69.37 o
  -2   3  -9   1061.34   1038.88     69.37 o
  -2   3  -9   1061.34   1151.80     66.14 o
  -2   3  -9   1061.34   1137.28     67.75 o
  -1  -2  -9   1061.34   1066.30     64.53 o
   3  -1  -9   1061.35    974.35     64.53 o
  -2   3  -9   1061.34   1130.83     66.14 o
   1   2   9   1064.85   1213.10     69.37 o
   2  -3   9   1064.85   1108.24     66.14 o
   1   2   9   1064.85   1159.86     66.14 o
   2  -3   9   1064.85   1201.81     66.14 o
   1   2   9   1064.85   1121.15     66.14 o
   1   2   9   1064.85   1222.78     66.14 o
   2   2   9    434.63   2716.56    135.51 o
   2   2   9    434.63   2166.48    132.28 o
  -3  -2  -9   1066.25   1174.38     77.43 o
  -3  -2  -9   1066.25   1250.20     91.95 o
  -2   5  -9   1066.25   1130.83     70.98 o
  -3  -2  -9   1066.25    993.71     64.53 o
  -2   5  -9   1066.25   1205.03     72.59 o
   3   2   9   1071.24   1150.18     70.98 o
   3   2   9   1071.24   1119.53     69.37 o
   2  -5   9   1071.24   1211.48     75.82 o
   2  -5   9   1071.24   1105.02     69.37 o
   3   2   9   1071.24   1100.18     69.37 o
   3   2   9   1071.24   1208.26     75.82 o
  -1   4  -9    660.71    692.05     46.78 o
  -1   4  -9    660.71    750.12     51.62 o
  -1   4  -9    660.71    756.57     48.39 o
  -3  -1  -9    660.71    645.27     43.56 o
   4  -3  -9    660.70    580.74     43.56 o
   1  -4   9    664.76    784.00     53.23 o
   3   1   9    664.76    619.45     43.56 o
   3   1   9    664.76    683.98     51.62 o
   3   1   9    664.76    688.82     53.23 o
   1  -4   9    664.76    695.27     46.78 o
   3  -3  -9     29.54     46.78     19.36 <
   0   3  -9     29.54     22.58     19.36 <
  -3   0  -9     29.54     54.85     27.42 <
   0   3  -9     29.54      6.45     19.36 <
   0   3  -9     29.54     24.20     19.36 <
   0   3  -9     29.54      9.68     17.74 <
   3  -3  -9     29.54     37.10     16.13 <
   0  -3   9     30.42     20.97     17.74 <
   3   0   9     30.42    -11.29     19.36 <
   3   0   9     30.42     24.20     20.97 <
   3   0   9     30.42     37.10     17.74 <
   0  -3   9     30.42     59.69     24.20 <
   3   0   9     30.42      9.68     22.58 <
  -3   3   9     30.42     32.26     19.36 <
  -3   1  -9    673.19    856.59     50.01 o
   1   2  -9    673.19    885.63     58.07 o
   1   2  -9    673.19    834.01     51.62 o
   2  -3  -9    673.19    745.28     48.39 o
   2  -3  -9    673.19    800.13     51.62 o
   2  -3  -9    673.19    832.39     48.39 o
  -3   1  -9    673.19    761.41     61.30 o
   1   2  -9    673.19    835.62     50.01 o
  -3   1  -9    673.19    738.83     51.62 o
   1   2  -9    673.19    725.92     46.78 o
   1   2  -9    673.19    798.52     46.78 o
  -1  -2   9    678.39    759.80     56.46 o
  -2   3   9    678.40    683.98     45.17 o
  -1  -2   9    678.39    863.04     53.23 o
  -2   3   9    678.40    859.82     51.62 o
   3  -1   9    678.39    766.25     59.69 o
   3  -1   9    678.39    848.52     54.85 o
   3  -1   9    678.39    727.54     58.07 o
  -2   3   9    678.40    767.86     45.17 o
  -1  -2   9    678.39    817.87     51.62 o
   2   1  -9    663.30    804.97     46.78 o
  -3   2  -9    663.29    777.54     48.39 o
   2   1  -9    663.30    774.32     46.78 o
   1  -3  -9    663.29    803.35     48.39 o
   2   1  -9    663.30    787.22     50.01 o
  -3   2  -9    663.29    706.57     51.62 o
  -3   2  -9    663.29    714.63     53.23 o
   1  -3  -9    663.29    819.49     50.01 o
   1  -3  -9    663.29    806.58     53.23 o
  -2  -1   9    668.57    754.96     46.78 o
  -1   3   9    668.56    816.26     51.62 o
  -1   3   9    668.56    774.32     46.78 o
   3  -2   9    668.56    682.37     62.91 o
   3  -2   9    668.56    695.27     59.69 o
   3  -2   9    668.56    801.74     54.85 o
  -2  -1   9    668.57    763.03     53.23 o
  -3   3  -9     29.60     50.01     27.42 <
  -3   3  -9     29.60     37.10     19.36 <
   0  -3  -9     29.60     14.52     20.97 <
  -3   3  -9     29.60     27.42     14.52 <
  -3   3  -9     29.60     22.58     19.36 <
   3   0  -9     29.60     22.58     14.52 <
   0  -3  -9     29.60     14.52     29.04 <
   3   0  -9     29.60     14.52     17.74 <
   0  -3  -9     29.60      0.00     17.74 <
   3   0  -9     29.60     27.42     16.13 <
  -3   0   9     30.50     14.52     12.91 <
   3  -3   9     30.50      8.07     29.04 <
   0   3   9     30.50     25.81     17.74 <
   3  -3   9     30.50     40.33     20.97 <
   0   3   9     30.50     27.42     19.36 <
   3  -3   9     30.50     48.39     19.36 <
   0   3   9     30.50     51.62     19.36 <
  -3   0   9     30.50      4.84     16.13 <
  -3   0   9     30.50     27.42     11.29 <
  -3   4  -9    653.01    700.11     46.78 o
  -3   4  -9    653.01    640.42     48.39 o
  -1  -3  -9    653.01    708.18     51.62 o
   4  -1  -9    653.01    746.89     41.94 o
  -3   4  -9    653.01    675.91     50.01 o
  -3   4  -9    653.01    722.70     50.01 o
  -1  -3  -9    653.01    683.98     58.07 o
   3  -4   9    656.97    609.78     53.23 o
   1   3   9    656.97    671.08     48.39 o
   3  -4   9    656.97    671.08     45.17 o
   3  -4   9    656.97    682.37     51.62 o
   1   3   9    656.97    653.33     46.78 o
  -3   5  -9   1048.88   1155.02     70.98 o
  -2  -3  -9   1048.88   1146.96     82.27 o
  -3   5  -9   1048.88   1151.80     72.59 o
   2   3   9   1053.77   1176.00     70.98 o
   3  -5   9   1053.76   1108.24     79.04 o
   3  -5   9   1053.76   1075.98     69.37 o
   2   3   9   1053.77   1230.84     72.59 o
   2   3   9   1053.77   1208.26     75.82 o
  -3   6  -9    198.52    100.02     24.20 o
   3   3   9    194.63    101.63     29.04 o
  -2   6  -9    668.42    500.08     50.01 o
  -1   5  -9    120.20    290.37     30.65 o
  -1   5  -9    120.20    262.95     37.10 o
   5  -4  -9    120.20    296.82     35.49 o
   4   1   9    122.13    208.10     30.65 o
   4   1   9    122.13    253.27     35.49 o
  -5   4   9    122.12    298.43     30.65 o
   0   4  -9   1867.59   1729.31    103.24 o
  -4   0  -9   1867.60   1874.49    112.92 o
   4  -4  -9   1867.59   1785.77    104.86 o
   0   4  -9   1867.59   1895.47    108.08 o
   0  -4   9   1883.18   1893.85    109.69 o
   4   0   9   1883.19   1763.19    108.08 o
   0  -4   9   1883.18   1713.18    104.86 o
  -4   4   9   1883.19   2034.20    104.86 o
   4   0   9   1883.19   1916.44    108.08 o
   3  -4  -9    555.42    771.09     45.17 o
   1   3  -9    555.42    708.18     46.78 o
   3  -4  -9    555.42    700.11     43.56 o
  -4   1  -9    555.42    659.78     41.94 o
   1   3  -9    555.42    671.08     43.56 o
   1   3  -9    555.42    753.35     51.62 o
   3  -4  -9    555.42    592.03     50.01 o
  -3   4   9    554.99    725.92     48.39 o
   4  -1   9    555.00    646.88     45.17 o
   4  -1   9    555.00    643.65     51.62 o
   4  -1   9    555.00    645.27     53.23 o
  -1  -3   9    555.00    638.81     45.17 o
   4  -1   9    555.00    648.49     61.30 o
  -3   4   9    554.99    648.49     48.39 o
  -1  -3   9    555.00    674.30     51.62 o
   2  -4  -9     85.14    188.74     22.58 o
  -2   4   9     83.34    166.16     22.58 o
   4  -2   9     83.35    125.83     37.10 o
  -2   4   9     83.34    216.16     22.58 o
   1  -4  -9    562.86    769.48     45.17 o
  -4   3  -9    562.86    643.65     50.01 o
  -4   3  -9    562.86    651.72     46.78 o
   3   1  -9    562.85    650.10     45.17 o
  -4   3  -9    562.86    603.32     43.56 o
   3   1  -9    562.85    729.15     45.17 o
   3   1  -9    562.85    698.50     46.78 o
   1  -4  -9    562.86    759.80     50.01 o
   1  -4  -9    562.86    758.19     53.23 o
   3   1  -9    562.85    706.57     50.01 o
   4  -3   9    562.54    553.32     56.46 o
   4  -3   9    562.54    608.16     62.91 o
  -1   4   9    562.54    780.77     48.39 o
  -1   4   9    562.54    742.05     48.39 o
  -3  -1   9    562.54    630.75     46.78 o
  -1   4   9    562.54    738.83     50.01 o
  -3  -1   9    562.54    614.61     43.56 o
   4  -3   9    562.54    658.17     48.39 o
  -1   4   9    562.54    693.66     45.17 o
   4   0  -9   1867.28   1950.31    108.08 o
   4   0  -9   1867.28   1924.50    104.86 o
   0  -4  -9   1867.27   1903.53    108.08 o
   0  -4  -9   1867.27   1918.05    114.54 o
   4   0  -9   1867.28   1951.93    106.47 o
  -4   4  -9   1867.28   1808.35    104.86 o
   4  -4   9   1882.72   2006.77    114.54 o
   4  -4   9   1882.72   1985.80    106.47 o
   0   4   9   1882.71   1806.74    108.08 o
   0   4   9   1882.71   1889.01    109.69 o
   0   4   9   1882.71   2116.47    112.92 o
   4  -4   9   1882.72   1829.33    119.37 o
   4  -5   9    123.07    108.08     24.20 o
   4  -5   9    123.07     72.59     27.42 <
   1   4   9    123.07    162.93     29.04 o
   4  -5   9    123.07     70.98     33.88 <
  -4   6  -9    658.61    469.43     40.33 o
   2   4   9    656.81    524.28     48.39 o
   4  -6   9    656.82    559.77     40.33 o
   4  -6   9    656.82    500.08     51.62 o
   5  -5  -9    601.83    564.61     48.39 o
   5   0   9    601.65    540.41     53.23 o
   5   0   9    601.65    572.67     43.56 o
   4  -5  -9    510.07    674.30     54.85 o
   4  -5  -9    510.07    785.61     46.78 o
  -4   5   9    510.07    590.42     50.01 o
   3  -5  -9   1343.01   1429.26     82.27 o
   2   3  -9   1343.00   1326.02     82.27 o
  -5   2  -9   1343.01   1337.31     85.50 o
   3  -5  -9   1343.01   1379.25     90.34 o
  -5   2  -9   1343.01   1434.10     79.04 o
  -3   5   9   1350.37   1342.15     83.88 o
   5  -2   9   1350.36   1453.46     80.66 o
   2  -5  -9   1365.30   1309.89     82.27 o
   3   2  -9   1365.31   1500.24     88.72 o
   2  -5  -9   1365.30   1332.47     90.34 o
   2  -5  -9   1365.30   1511.53     87.11 o
   3   2  -9   1365.31   1351.83     82.27 o
  -5   3  -9   1365.31   1422.81     82.27 o
  -5   3  -9   1365.31   1509.92     83.88 o
  -2   5   9   1372.74   1334.08     87.11 o
   5  -3   9   1372.75   1637.36     87.11 o
  -2   5   9   1372.74   1493.79     88.72 o
  -2   5   9   1372.74   1353.44     82.27 o
   1  -5  -9    508.65   2363.28    127.44 o
   1  -5  -9    508.65   2042.26    120.99 o
   1  -5  -9    508.65   2137.44    130.67 o
   5   0  -9    600.89    522.66     40.33 o
   5   0  -9    600.89    558.15     37.10 o
   0  -5  -9    600.88    474.27     48.39 o
   5  -5   9    600.86    525.89     38.72 o
   5  -5   9    600.86    471.04     62.91 o
   5  -5   9    600.86    529.12     53.23 o
   2   4  -9    511.96    480.72     46.78 o
   4  -6  -9    511.96    406.52     48.39 o
   4  -6  -9    511.96    421.04     38.72 o
  -4   6   9    504.43    416.20     30.65 o
   6  -2   9    504.43    392.00     33.88 o
   6  -2   9    504.43    430.71     66.14 o
   3  -6  -9    168.39    162.93     38.72 o
   3   3  -9    168.39    159.70     24.20 o
  -6   3  -9    168.39    183.90     25.81 o
   3  -6  -9    168.39    180.67     27.42 o
  -3  -3   9    172.93    183.90     43.56 o
   6  -3   9    172.93    179.06     22.58 o
  -3   6   9    172.93    133.89     20.97 o
   6  -3   9    172.93    206.49     33.88 o
   4   2  -9    518.88    472.66     37.10 o
   2  -6  -9    518.88    459.75     61.30 o
   2  -6  -9    518.88    371.03     35.49 o
   6  -4   9    511.08    430.71     62.91 o
  -2   6   9    511.08    359.73     37.10 o
   1  -1 -10    253.91    221.00     17.74 o
   0   1 -10    253.92    246.81     24.20 o
   0   1 -10    253.92    212.94     22.58 o
  -1   0 -10    253.92    185.51     22.58 o
   1  -1 -10    253.91    232.29     24.20 o
  -1   0 -10    253.92    198.42     20.97 o
   1  -1 -10    253.91    274.24     19.36 o
   1  -1 -10    253.91    195.19     24.20 o
   1  -1 -10    253.91    209.71     20.97 o
   0   1 -10    253.92    232.29     20.97 o
  -1   1  10    245.25    237.13     17.74 o
  -1   1  10    245.25    225.84     24.20 o
  -1   1  10    245.25    175.84     25.81 o
  -1   1  10    245.25    208.10     17.74 o
   1   0  10    245.25    216.16     27.42 o
  -1   1  10    245.25    279.08     22.58 o
   0  -1  10    245.25    272.62     22.58 o
   0  -1  10    245.25    211.32     20.97 o
   1   0  10    245.25    230.68     25.81 o
   0  -1  10    245.25    256.49     25.81 o
   1   0  10    245.25    246.81     25.81 o
   1   0  10    245.25    227.46     22.58 o
   1   0 -10    255.08    216.16     20.97 o
  -1   1 -10    255.08    193.58     29.04 o
  -1   1 -10    255.08    232.29     25.81 o
   0  -1 -10    255.08    279.08     24.20 o
  -1   1 -10    255.08    214.55     25.81 o
   0  -1 -10    255.08    271.01     22.58 o
  -1   1 -10    255.08    253.27     25.81 o
   1   0 -10    255.08    211.32     19.36 o
   0  -1 -10    255.08    214.55     20.97 o
   0  -1 -10    255.08    216.16     22.58 o
   0  -1 -10    255.08    203.26     20.97 o
   0   1  10    246.25    243.59     22.58 o
   1  -1  10    246.25    196.81     24.20 o
   0   1  10    246.25    217.78     20.97 o
   0   1  10    246.25    219.39     19.36 o
  -1   0  10    246.24    248.43     19.36 o
   1  -1  10    246.25    233.91     27.42 o
  -1   0  10    246.24    217.78     19.36 o
   0   1  10    246.25    243.59     22.58 o
   0   1  10    246.25    225.84     24.20 o
   1  -1  10    246.25    233.91     33.88 o
  -1   2 -10  42731.50  47151.10   2301.98 o
  -1   2 -10  42731.50  44616.80   2300.37 o
  -1   2 -10  42731.50  43871.60   2300.37 o
  -1  -1 -10  42731.50  49275.60   2301.98 o
  -1  -1 -10  42731.50  42481.00   2300.37 o
   2  -1 -10  42731.50  47472.10   2297.14 o
  -1  -1 -10  42731.50  41256.60   2300.37 o
   2  -1 -10  42731.50  47060.80   2298.76 o
  -1  -1 -10  42731.50  46271.90   2300.37 o
   1   1  10  42883.10  42976.20   2298.76 o
   1  -2  10  42883.10  45857.40   2300.37 o
   1   1  10  42883.10  40895.30   2300.37 o
   1   1  10  42883.10  45715.40   2300.37 o
   1   1  10  42883.10  44763.60   2305.21 o
   1  -2  10  42883.10  48261.00   2303.60 o
   1  -2  10  42883.10  42731.00   2300.37 o
   1   1  10  42883.10  42713.30   2298.76 o
  -2  -1 -10   1022.80   1148.57     75.82 o
  -1   3 -10   1022.80   1090.50     66.14 o
   3  -2 -10   1022.80   1008.23     62.91 o
  -1   3 -10   1022.80   1125.99     67.75 o
  -2  -1 -10   1022.80   1043.72     66.14 o
  -2  -1 -10   1022.80   1140.51     69.37 o
   1  -3  10   1002.62   1095.34     70.98 o
   2   1  10   1002.62   1193.74     69.37 o
   2   1  10   1002.62   1103.40     66.14 o
   2   1  10   1002.62   1130.83     64.53 o
   2   1  10   1002.62   1166.32     66.14 o
   1  -3  10   1002.62   1208.26     72.59 o
   1  -3  10   1002.62   1053.39     64.53 o
   2  -2 -10    722.45    714.63     46.78 o
   2  -2 -10    722.45    625.91     40.33 o
  -2   0 -10    722.45    774.32     50.01 o
  -2   0 -10    722.45    669.46     43.56 o
   2  -2 -10    722.45    708.18     43.56 o
   0   2 -10    722.45    764.64     48.39 o
   0   2 -10    722.45    700.11     45.17 o
  -2   0 -10    722.45    638.81     45.17 o
   0   2 -10    722.45    746.89     46.78 o
   0   2 -10    722.45    750.12     45.17 o
   0  -2  10    714.18    737.22     43.56 o
   2   0  10    714.18    658.17     50.01 o
   0  -2  10    714.18    809.81     46.78 o
   0  -2  10    714.18    745.28     46.78 o
   2   0  10    714.18    761.41     50.01 o
   0  -2  10    714.18    761.41     45.17 o
   2   0  10    714.18    814.65     46.78 o
  -2   2  10    714.18    795.29     46.78 o
   2   0  10    714.18    754.96     46.78 o
  -2   1 -10      6.37     -4.84     20.97 <
   1   1 -10      6.37      8.07     12.91 <
   1  -2 -10      6.37      0.00     11.29 <
   1   1 -10      6.37    -17.74     14.52 <
   1  -2 -10      6.37      9.68     14.52 <
  -2   1 -10      6.37     20.97     19.36 <
   1   1 -10      6.37     19.36      8.07 <
   1   1 -10      6.37      9.68     12.91 <
   1  -2 -10      6.37     19.36     12.91 <
   1   1 -10      6.37      6.45     12.91 <
  -2   1 -10      6.37     22.58     16.13 <
  -1   2  10      6.28     12.91     11.29 <
   2  -1  10      6.28     17.74     20.97 <
  -1   2  10      6.28      9.68     11.29 <
  -1   2  10      6.28     -9.68     11.29 <
  -1   2  10      6.28     14.52     11.29 <
   2  -1  10      6.28     20.97     19.36 <
  -1  -1  10      6.28      6.45     14.52 <
   2  -1  10      6.28     17.74     22.58 <
  -1   2  10      6.28     12.91     11.29 <
  -1  -1  10      6.28    -12.91     12.91 <
  -1   2  10      6.28     16.13     16.13 <
   0  -2 -10    710.18    730.76     45.17 o
   2   0 -10    710.17    737.22     43.56 o
  -2   2 -10    710.18    779.16     46.78 o
   0  -2 -10    710.18    688.82     45.17 o
  -2   2 -10    710.18    704.95     53.23 o
  -2   2 -10    710.18    659.78     51.62 o
   2   0 -10    710.17    663.01     40.33 o
   2   0 -10    710.17    680.75     41.94 o
   0  -2 -10    710.18    659.78     43.56 o
   0  -2 -10    710.18    822.71     48.39 o
  -2   2 -10    710.18    725.92     48.39 o
   0  -2 -10    710.18    700.11     45.17 o
   2  -2  10    702.23    834.01     48.39 o
  -2   0  10    702.23    650.10     41.94 o
  -2   0  10    702.23    700.11     40.33 o
   0   2  10    702.23    704.95     43.56 o
  -2   0  10    702.23    703.34     41.94 o
   0   2  10    702.23    709.79     45.17 o
   2  -2  10    702.23    732.38     48.39 o
   0   2  10    702.23    761.41     45.17 o
   0   2  10    702.23    729.15     45.17 o
   0   2  10    702.23    730.76     50.01 o
   2  -2  10    702.23    742.05     53.23 o
   0   2  10    702.23    819.49     43.56 o
  -2   3 -10   1016.23   1153.41     66.14 o
   3  -1 -10   1016.23   1042.10     59.69 o
  -2   3 -10   1016.23   1029.20     66.14 o
  -1  -2 -10   1016.23   1146.96     70.98 o
  -1  -2 -10   1016.23   1017.91     62.91 o
  -2   3 -10   1016.23   1142.12     66.14 o
   3  -1 -10   1016.23   1011.45     66.14 o
   3  -1 -10   1016.23   1106.63     59.69 o
   3  -1 -10   1016.23   1008.23     59.69 o
   1   2  10    996.27   1155.02     64.53 o
   2  -3  10    996.27   1022.74     66.14 o
   1   2  10    996.27   1119.53     64.53 o
   1   2  10    996.27   1172.77     66.14 o
   2  -3  10    996.27   1172.77     70.98 o
   1   2  10    996.27   1148.57     67.75 o
   4  -2 -10     30.05     25.81     11.29 <
  -2  -2 -10     30.04     43.56     24.20 <
  -2   4 -10     30.04     11.29     19.36 <
  -2  -2 -10     30.04    -11.29     35.49 <
  -2   4 -10     30.04    -12.91     19.36 <
  -2  -2 -10     30.04     12.91     12.91 <
   2  -4  10     29.58     33.88     29.04 <
   2   2  10     29.58     27.42     22.58 <
   2   2  10     29.58     11.29     16.13 <
   2   2  10     29.58     17.74     19.36 <
   2   2  10     29.58     17.74     19.36 <
   2  -4  10     29.58     19.36     19.36 <
  -3  -2 -10   1286.00   1459.91     93.56 o
  -3  -2 -10   1286.00   1477.66    104.86 o
  -2   5 -10   1286.01   1447.01     88.72 o
  -2   5 -10   1286.01   1503.47     90.34 o
   3   2  10   1278.19   1580.90     91.95 o
   3   2  10   1278.19   1498.63     87.11 o
   2  -5  10   1278.20   1550.25     93.56 o
   3   2  10   1278.19   1534.12     88.72 o
   2  -5  10   1278.20   1416.36     87.11 o
   3   2  10   1278.19   1451.85     87.11 o
  -3  -1 -10    545.12    437.17     32.26 o
  -1   4 -10    545.12    469.43     38.72 o
  -3  -1 -10    545.12    527.50     35.49 o
   4  -3 -10    545.12    522.66     41.94 o
  -1   4 -10    545.12    542.02     43.56 o
  -3  -1 -10    545.12    551.70     45.17 o
   4  -3 -10    545.12    487.17     38.72 o
   1  -4  10    519.85    535.57     38.72 o
   3   1  10    519.84    572.67     45.17 o
   3   1  10    519.84    500.08     38.72 o
   3   1  10    519.84    471.04     35.49 o
  -4   3  10    519.84    522.66     37.10 o
   1  -4  10    519.85    496.85     45.17 o
   0   3 -10     15.29     16.13     19.36 <
   0   3 -10     15.29      1.61     19.36 <
  -3   0 -10     15.29    -12.91     12.91 <
   0   3 -10     15.29    -24.20     20.97 <
  -3   0 -10     15.29      1.61     29.04 <
   3  -3 -10     15.29     11.29     16.13 <
   0   3 -10     15.29      1.61     20.97 <
   3  -3 -10     15.29      3.23     17.74 <
   0  -3  10     15.75      3.23     17.74 <
   3   0  10     15.75     -6.45     19.36 <
  -3   3  10     15.75     -6.45     19.36 <
  -3   3  10     15.75    -22.58     19.36 <
   3   0  10     15.75     24.20     20.97 <
   3   0  10     15.75     29.04     22.58 <
   0  -3  10     15.75      1.61     24.20 <
   3   0  10     15.75    -17.74     25.81 <
   1   2 -10    798.23    966.28     58.07 o
   1   2 -10    798.23    992.09     61.30 o
  -3   1 -10    798.24   1055.01     58.07 o
   2  -3 -10    798.24    921.11     56.46 o
   1   2 -10    798.23    892.08     54.85 o
   1   2 -10    798.23    980.80     59.69 o
  -3   1 -10    798.24    980.80     59.69 o
   2  -3 -10    798.24    937.25     59.69 o
   1   2 -10    798.23    946.93     54.85 o
   2  -3 -10    798.24    932.41     56.46 o
  -1  -2  10    789.83   1027.58     61.30 o
  -2   3  10    789.83    927.57     54.85 o
  -1  -2  10    789.83    882.40     64.53 o
  -2   3  10    789.83   1067.91     62.91 o
  -2   3  10    789.83    958.22     54.85 o
   3  -1  10    789.83    924.34     64.53 o
  -1  -2  10    789.83    979.19     58.07 o
   3  -1  10    789.83   1050.17     64.53 o
  -2   3  10    789.83    956.60     59.69 o
   1  -3 -10    786.45    984.03     58.07 o
  -3   2 -10    786.45    848.52     61.30 o
   2   1 -10    786.46    859.82     54.85 o
   1  -3 -10    786.45    892.08     64.53 o
  -3   2 -10    786.45    911.44     62.91 o
  -3   2 -10    786.45    988.87     58.07 o
   2   1 -10    786.46    937.25     54.85 o
   2   1 -10    786.46    964.67     56.46 o
  -2  -1  10    778.24    914.66     61.30 o
   3  -2  10    778.23    969.51     62.91 o
  -1   3  10    778.23    995.32     59.69 o
  -1   3  10    778.23    990.48     58.07 o
  -1   3  10    778.23    958.22     54.85 o
  -1   3  10    778.23    995.32     59.69 o
  -2  -1  10    778.24    903.37     54.85 o
   3  -2  10    778.23    837.23     67.75 o
  -3   3 -10     15.29     -3.23     27.42 <
  -3   3 -10     15.29    -11.29     17.74 <
   3   0 -10     15.29      0.00     17.74 <
   3   0 -10     15.29      9.68     14.52 <
   0  -3 -10     15.29     -8.07     22.58 <
   3   0 -10     15.29     22.58     16.13 <
   0  -3 -10     15.29    -24.20     27.42 <
  -3   3 -10     15.29    -19.36     22.58 <
  -3   3 -10     15.29     -6.45     16.13 <
   3  -3  10     15.74      8.07     20.97 <
   3  -3  10     15.74     24.20     20.97 <
   0   3  10     15.74    -24.20     19.36 <
   0   3  10     15.74     16.13     19.36 <
   3  -3  10     15.74     -4.84     29.04 <
  -3   0  10     15.74      6.45     11.29 <
  -3   0  10     15.74     -1.61     12.91 <
  -3   0  10     15.74     -6.45     16.13 <
   0   3  10     15.74     -8.07     20.97 <
  -1  -3 -10    535.32    512.99     45.17 o
  -3   4 -10    535.32    538.80     41.94 o
   4  -1 -10    535.32    532.34     38.72 o
   4  -1 -10    535.32    575.90     35.49 o
  -1  -3 -10    535.32    527.50     51.62 o
  -3   4 -10    535.32    488.79     38.72 o
  -3   4 -10    535.32    512.99     43.56 o
   1   3  10    510.46    533.96     40.33 o
   3  -4  10    510.46    545.25     38.72 o
   1   3  10    510.46    516.21     41.94 o
   1   3  10    510.46    556.54     43.56 o
   1   3  10    510.46    533.96     40.33 o
   3  -4  10    510.46    521.05     46.78 o
   3  -4  10    510.46    437.17     43.56 o
  -3   5 -10   1277.40   1359.90     83.88 o
  -2  -3 -10   1277.41   1497.01     98.40 o
  -3   5 -10   1277.40   1356.67     85.50 o
   2   3  10   1269.33   1403.45     83.88 o
   2   3  10   1269.33   1453.46     87.11 o
   3  -5  10   1269.33   1455.07     90.34 o
   2   3  10   1269.33   1329.25     83.88 o
   3  -5  10   1269.33   1443.78     83.88 o
  -3  -3 -10     65.25     -9.68     50.01 <
  -3   6 -10     65.25      3.23     20.97 <
   3   3  10     67.23     27.42     24.20 <
   3  -6  10     67.23      3.23     32.26 <
   6  -4 -10    594.26    548.47     46.78 o
   4   2  10    573.24    516.21     45.17 o
  -1   5 -10   7105.07   6462.33    322.63 o
   5  -4 -10   7105.05   6475.23    319.41 o
  -1   5 -10   7105.07   5755.76    317.79 o
   4   1  10   7135.26   5944.50    317.79 o
   4   1  10   7135.26   5418.61    317.79 o
  -5   4  10   7135.23   6133.24    316.18 o
   4   1  10   7135.26   5991.28    321.02 o
  -4   0 -10   1716.53   1592.19    108.08 o
   4  -4 -10   1716.53   1684.14    100.02 o
   0   4 -10   1716.52   1737.38    100.02 o
   0   4 -10   1716.52   1774.48    104.86 o
   4   0  10   1674.99   1930.95    108.08 o
  -4   4  10   1674.99   1785.77    100.02 o
   4   0  10   1674.99   1737.38    108.08 o
   4   0  10   1674.99   1714.79     98.40 o
   1   3 -10    776.17    875.95     54.85 o
   3  -4 -10    776.17    863.04     51.62 o
  -4   1 -10    776.17    798.52     67.75 o
   3  -4 -10    776.17    798.52     56.46 o
   3  -4 -10    776.17    932.41     51.62 o
   1   3 -10    776.17    898.53     59.69 o
   1   3 -10    776.17    851.75     53.23 o
  -4   1 -10    776.17    763.03     51.62 o
  -3   4  10    754.76    840.46     48.39 o
  -3   4  10    754.76    884.01     56.46 o
  -1  -3  10    754.77    838.84     53.23 o
   4  -1  10    754.77    817.87     61.30 o
   4  -1  10    754.77    767.86     61.30 o
  -3   4  10    754.76    924.34     56.46 o
   4  -1  10    754.77    863.04     54.85 o
   4  -1  10    754.77    834.01     62.91 o
  -4   2 -10  15670.70  16731.70    798.52 o
  -4   2 -10  15670.70  17283.40    801.74 o
   2  -4 -10  15670.80  14871.70    796.90 o
   2  -4 -10  15670.80  15896.10    796.90 o
   2   2 -10  15670.80  15870.30    800.13 o
   2   2 -10  15670.80  15104.00    796.90 o
  -4   2 -10  15670.70  15473.50    796.90 o
   2   2 -10  15670.80  15362.10    798.52 o
   2  -4 -10  15670.80  15278.30    798.52 o
  -2  -2  10  15741.00  14776.60    800.13 o
  -2   4  10  15741.00  15339.60    798.52 o
  -2   4  10  15741.00  15325.00    795.29 o
  -2  -2  10  15741.00  15154.00    800.13 o
  -2   4  10  15741.00  15257.30    798.52 o
   4  -2  10  15741.00  16001.00    804.97 o
  -2   4  10  15741.00  14623.30    795.29 o
  -2  -2  10  15741.00  14439.40    796.90 o
   3   1 -10    779.10    835.62     51.62 o
   1  -4 -10    779.11    916.28     59.69 o
   1  -4 -10    779.11    854.98     56.46 o
  -4   3 -10    779.11    737.22     58.07 o
   1  -4 -10    779.11    803.35     51.62 o
  -4   3 -10    779.11    743.67     51.62 o
  -4   3 -10    779.11    793.68     53.23 o
   3   1 -10    779.10    898.53     56.46 o
   3   1 -10    779.10    940.47     53.23 o
  -1   4  10    757.78    887.24     56.46 o
  -1   4  10    757.78    840.46     54.85 o
   4  -3  10    757.78    780.77     62.91 o
  -1   4  10    757.78    787.22     51.62 o
   4  -3  10    757.78    769.48     67.75 o
  -1   4  10    757.78    854.98     54.85 o
  -3  -1  10    757.77    784.00     50.01 o
  -3  -1  10    757.77    754.96     53.23 o
  -4   4 -10   1739.12   1798.68    100.02 o
   4   0 -10   1739.12   1766.41     93.56 o
  -4   4 -10   1739.12   1619.61     95.18 o
   4   0 -10   1739.12   1708.34     95.18 o
   4   0 -10   1739.12   1829.33     96.79 o
   4  -4  10   1696.70   1745.44     98.40 o
   0   4  10   1696.69   1627.68    104.86 o
   4  -4  10   1696.70   1684.14    106.47 o
   5  -1 -10   7105.04   6830.13    329.08 o
  -1  -4 -10   7105.05   6231.64    338.76 o
  -4   5 -10   7105.06   6696.24    335.54 o
  -1  -4 -10   7105.05   5775.12    333.92 o
   5  -1 -10   7105.04   5820.29    325.86 o
   4  -5  10   7135.42   6580.09    329.08 o
   1   4  10   7135.41   5950.95    332.31 o
   4  -5  10   7135.42   7017.25    340.38 o
   1   4  10   7135.41   5578.31    329.08 o
  -4   6 -10    601.76    516.21     41.94 o
   4  -6  10    580.40    530.73     41.94 o
   2   4  10    580.40    545.25     50.01 o
   4  -6  10    580.40    569.45     53.23 o
   0   5 -10    527.29    416.20     40.33 o
   5  -5 -10    527.29    458.14     45.17 o
   5   0  10    512.10    483.95     38.72 o
   5   0  10    512.10    495.24     50.01 o
  -5   5  10    512.09    443.62     40.33 o
   4  -5 -10     62.83     43.56     14.52 o
   4  -5 -10     62.83     41.94     24.20 <
   1   4 -10     62.83     17.74     19.36 <
   5  -1  10     62.08     48.39     20.97 <
   5  -1  10     62.08    133.89     33.88 o
   5  -1  10     62.08     43.56     30.65 <
  -4   5  10     62.08     56.46     19.36 <
   3  -5 -10   1207.21   1167.93     74.21 o
  -5   2 -10   1207.22   1063.07     72.59 o
   3  -5 -10   1207.21   1000.16     67.75 o
   3  -5 -10   1207.21   1188.90     67.75 o
   2   3 -10   1207.21   1058.23     67.75 o
  -3   5  10   1171.46   1145.35     70.98 o
   5  -2  10   1171.47   1059.85     67.75 o
   5  -2  10   1171.47   1072.75     75.82 o
   2  -5 -10   1215.62   1125.99     67.75 o
   2  -5 -10   1215.62   1190.51     72.59 o
   2  -5 -10   1215.62   1122.76     77.43 o
  -5   3 -10   1215.63   1205.03     69.37 o
  -5   3 -10   1215.63   1006.61     66.14 o
  -5   3 -10   1215.63   1156.64     69.37 o
   3   2 -10   1215.63    996.93     67.75 o
   3   2 -10   1215.63   1114.69     70.98 o
   5  -3  10   1179.65   1258.27     75.82 o
  -2   5  10   1179.64   1090.50     70.98 o
  -2   5  10   1179.64   1129.21     67.75 o
  -2   5  10   1179.64   1213.10     74.21 o
  -3  -2  10   1179.64   1146.96     82.27 o
   4   1 -10     62.59     32.26     17.74 <
  -5   4 -10     62.59     14.52     29.04 <
   4   1 -10     62.59     27.42     17.74 <
   1  -5 -10     62.59     27.42     16.13 <
   1  -5 -10     62.59     -6.45     32.26 <
   1  -5 -10     62.59     53.23     24.20 <
  -1   5  10     61.84     38.72     19.36 <
  -1   5  10     61.84     50.01     19.36 <
   5  -4  10     61.84     53.23     22.58 <
   5   0 -10    519.31    493.63     35.49 o
   0  -5 -10    519.31    538.80     48.39 o
   5   0 -10    519.31    414.58     37.10 o
   5  -5  10    504.60    535.57     53.23 o
   0   5  10    504.60    488.79     50.01 o
   4  -6 -10    538.97    479.11     51.62 o
   4  -6 -10    538.97    477.50     41.94 o
   6  -2  10    524.48    519.44     38.72 o
   3   3 -10     24.95      9.68     17.74 <
   3  -6 -10     24.95      9.68     20.97 <
  -6   3 -10     24.95     16.13     19.36 <
   3  -6 -10     24.95      3.23     32.26 <
   6  -3  10     25.32     59.69     32.26 <
  -3   6  10     25.32     20.97     16.13 <
   6  -3  10     25.32     51.62     24.20 <
  -3  -3  10     25.32     45.17     37.10 <
   4   2 -10    547.07    485.56     40.33 o
   2  -6 -10    547.07    550.09     54.85 o
   4   2 -10    547.07    479.11     45.17 o
   6  -4  10    532.24    496.85     67.75 o
   6  -4  10    532.24    472.66     37.10 o
  -2   6  10    532.25    450.07     46.78 o
  -1   0 -11    290.81    324.25     25.81 o
   1  -1 -11    290.82    225.84     24.20 o
   0   1 -11    290.82    262.95     22.58 o
  -1   0 -11    290.81    250.04     24.20 o
  -1   0 -11    290.81    253.27     25.81 o
   1  -1 -11    290.82    219.39     24.20 o
   1  -1 -11    290.82    282.30     22.58 o
   0   1 -11    290.82    291.98     25.81 o
   1  -1 -11    290.82    233.91     19.36 o
   0   1 -11    290.82    303.27     27.42 o
   0   1 -11    290.82    251.65     24.20 o
  -1   0 -11    290.81    309.73     33.88 o
  -1   1  11    282.07    245.20     24.20 o
  -1   1  11    282.07    237.13     20.97 o
   1   0  11    282.07    251.65     27.42 o
   1   0  11    282.07    269.40     25.81 o
   1   0  11    282.07    303.27     25.81 o
   0  -1  11    282.08    269.40     22.58 o
  -1   1  11    282.07    241.97     19.36 o
  -1   1  11    282.07    301.66     24.20 o
   0  -1  11    282.08    261.33     22.58 o
   1   0  11    282.07    254.88     29.04 o
   0  -1 -11    294.64    253.27     22.58 o
   1   0 -11    294.64    250.04     24.20 o
   0  -1 -11    294.64    293.60     22.58 o
   0  -1 -11    294.64    261.33     24.20 o
   1   0 -11    294.64    258.11     24.20 o
   1   0 -11    294.64    253.27     22.58 o
  -1   1 -11    294.64    250.04     29.04 o
   0  -1 -11    294.64    261.33     24.20 o
  -1   1 -11    294.64    288.76     27.42 o
  -1   1 -11    294.64    222.62     30.65 o
   0  -1 -11    294.64    240.36     22.58 o
   0   1  11    285.82    256.49     22.58 o
   1  -1  11    285.81    245.20     27.42 o
   1  -1  11    285.81    261.33     29.04 o
   0   1  11    285.82    308.11     25.81 o
  -1   0  11    285.82    219.39     22.58 o
   0   1  11    285.82    248.43     24.20 o
  -1   0  11    285.82    261.33     20.97 o
  -1   0  11    285.82    254.88     20.97 o
   0   1  11    285.82    306.50     25.81 o
   0   1  11    285.82    295.21     24.20 o
   1  -1  11    285.81    254.88     30.65 o
  -1   2 -11     76.03     88.72     17.74 o
  -1  -1 -11     76.03     82.27     17.74 o
  -1   2 -11     76.03     32.26     17.74 <
   2  -1 -11     76.03     56.46     16.13 o
  -1  -1 -11     76.03     43.56     12.91 o
   1   1  11     77.13     24.20     29.04 <
  -2  -1 -11   1306.65   1374.41     93.56 o
  -1   3 -11   1306.66   1558.31     83.88 o
  -1   3 -11   1306.66   1501.85     85.50 o
  -2  -1 -11   1306.65   1417.97     85.50 o
  -2  -1 -11   1306.65   1422.81     85.50 o
   3  -2 -11   1306.66   1308.27     82.27 o
  -1   3 -11   1306.66   1542.18     87.11 o
   1  -3  11   1296.48   1384.09     88.72 o
   2   1  11   1296.47   1505.08     83.88 o
   1  -3  11   1296.48   1503.47     83.88 o
   2   1  11   1296.47   1503.47     85.50 o
   2   1  11   1296.47   1563.15     83.88 o
   2   1  11   1296.47   1456.69     82.27 o
   2  -2 -11    544.90    479.11     32.26 o
  -2   0 -11    544.90    632.36     43.56 o
  -2   0 -11    544.90    624.29     38.72 o
   0   2 -11    544.91    579.12     38.72 o
   0   2 -11    544.91    554.93     35.49 o
   0   2 -11    544.91    566.22     37.10 o
   2  -2 -11    544.90    498.47     32.26 o
   2  -2 -11    544.90    458.14     35.49 o
  -2   0 -11    544.90    488.79     35.49 o
  -2   0 -11    544.90    469.43     37.10 o
   0   2 -11    544.91    593.64     40.33 o
   2  -2 -11    544.90    485.56     37.10 o
   2  -2 -11    544.90    577.51     35.49 o
   0  -2  11    542.91    609.78     41.94 o
   2   0  11    542.91    546.86     40.33 o
   2   0  11    542.91    603.32     40.33 o
   0  -2  11    542.91    545.25     40.33 o
   0  -2  11    542.91    587.19     37.10 o
  -2   2  11    542.91    571.06     38.72 o
   0  -2  11    542.91    475.88     35.49 o
   2   0  11    542.91    545.25     41.94 o
   2   0  11    542.91    477.50     41.94 o
   1   1 -11     89.29     82.27     16.13 o
   1  -2 -11     89.29     80.66     14.52 o
   1  -2 -11     89.29    101.63     16.13 o
  -2   1 -11     89.29    116.15     20.97 o
   1  -2 -11     89.29     85.50     17.74 o
  -2   1 -11     89.29    125.83     20.97 o
   1   1 -11     89.29     90.34     14.52 o
   1  -2 -11     89.29     90.34     14.52 o
   1  -2 -11     89.29     82.27     14.52 o
   1   1 -11     89.29     64.53      9.68 o
  -2   1 -11     89.29     80.66     27.42 <
   1   1 -11     89.29     96.79     17.74 o
  -2   1 -11     89.29    143.57     24.20 o
   1   1 -11     89.29     96.79     16.13 o
  -1  -1  11     85.85    124.21     16.13 o
  -1   2  11     85.85     82.27     17.74 o
  -1  -1  11     85.85    101.63     20.97 o
  -1   2  11     85.85     87.11     12.91 o
  -1   2  11     85.85     96.79     14.52 o
  -1   2  11     85.85     88.72     14.52 o
  -1   2  11     85.85     85.50     12.91 o
   2  -1  11     85.85    101.63     22.58 o
   2  -1  11     85.85    103.24     24.20 o
  -1   2  11     85.85    127.44     17.74 o
  -1  -1  11     85.85     88.72     16.13 o
   2  -1  11     85.85     96.79     25.81 o
  -1  -1  11     85.85    117.76     16.13 o
  -2   2 -11    542.02    479.11     40.33 o
  -2   2 -11    542.02    564.61     41.94 o
   2   0 -11    542.02    514.60     35.49 o
  -2   2 -11    542.02    472.66     43.56 o
   0  -2 -11    542.03    535.57     40.33 o
  -2   2 -11    542.02    627.52     40.33 o
   0  -2 -11    542.03    587.19     38.72 o
   0  -2 -11    542.03    512.99     37.10 o
   2   0 -11    542.02    495.24     35.49 o
   2   0 -11    542.02    567.83     33.88 o
   0  -2 -11    542.03    535.57     37.10 o
   0   2  11    540.24    614.61     37.10 o
   0   2  11    540.24    477.50     37.10 o
   2  -2  11    540.24    535.57     40.33 o
  -2   0  11    540.24    506.53     33.88 o
   0   2  11    540.24    558.15     37.10 o
   2  -2  11    540.24    519.44     48.39 o
   0   2  11    540.24    593.64     38.72 o
   0   2  11    540.24    600.10     35.49 o
   2  -2  11    540.24    474.27     38.72 o
   0   2  11    540.24    535.57     43.56 o
  -2   0  11    540.24    546.86     33.88 o
  -2   0  11    540.24    545.25     33.88 o
   3  -1 -11   1283.10   1250.20     79.04 o
  -1  -2 -11   1283.10   1432.49     87.11 o
  -1  -2 -11   1283.10   1429.26     82.27 o
  -2   3 -11   1283.09   1376.03     82.27 o
  -2   3 -11   1283.09   1429.26     82.27 o
   3  -1 -11   1283.10   1435.71     75.82 o
  -1  -2 -11   1283.10   1438.94     79.04 o
   3  -1 -11   1283.10   1345.38     75.82 o
  -2   3 -11   1283.09   1422.81     82.27 o
   3  -1 -11   1283.10   1343.76     75.82 o
   1   2  11   1273.15   1311.50     82.27 o
   1   2  11   1273.15   1542.18     80.66 o
   2  -3  11   1273.15   1358.28     80.66 o
   1   2  11   1273.15   1505.08     80.66 o
   2  -3  11   1273.15   1332.47     87.11 o
   1   2  11   1273.15   1579.29     82.27 o
   4  -2 -11      5.75     27.42     12.91 <
  -2   4 -11      5.75     24.20     20.97 <
  -2  -2 -11      5.75     22.58     25.81 <
   4  -2 -11      5.75     12.91     11.29 <
  -2  -2 -11      5.75     11.29     32.26 <
   2  -4  11      7.96     30.65     25.81 <
   2  -4  11      7.96     17.74     19.36 <
   2   2  11      7.96     17.74     22.58 <
   2   2  11      7.96     20.97     20.97 <
   2   2  11      7.96     19.36     17.74 <
  -2   5 -11   1257.55   1305.05     82.27 o
  -3  -2 -11   1257.55   1338.92     98.40 o
  -3  -2 -11   1257.55   1324.41     87.11 o
  -2   5 -11   1257.55   1313.11     80.66 o
   2  -5  11   1257.81   1434.10     87.11 o
   3   2  11   1257.81   1301.82     83.88 o
   3   2  11   1257.81   1324.41     80.66 o
   3   2  11   1257.81   1301.82     82.27 o
  -1   4 -11    444.69    421.04     35.49 o
   4  -3 -11    444.69    388.77     30.65 o
  -1   4 -11    444.69    459.75     40.33 o
  -3  -1 -11    444.69    422.65     43.56 o
  -3  -1 -11    444.69    453.30     32.26 o
   1  -4  11    425.41    442.01     35.49 o
   3   1  11    425.42    388.77     32.26 o
   3   1  11    425.42    501.69     43.56 o
   3   1  11    425.42    469.43     37.10 o
   3   1  11    425.42    479.11     37.10 o
   1  -4  11    425.41    400.06     41.94 o
   3  -3 -11     54.32     35.49     19.36 <
   3  -3 -11     54.32     58.07     19.36 <
   0   3 -11     54.32     67.75     24.20 <
  -3   0 -11     54.32    108.08     32.26 o
   3   0  11     51.04     74.21     20.97 o
   0  -3  11     51.04     61.30     20.97 <
   0  -3  11     51.04     64.53     25.81 <
   3   0  11     51.04     45.17     25.81 <
   3   0  11     51.04     98.40     24.20 o
   3   0  11     51.04     64.53     24.20 <
  -3   3  11     51.04    100.02     22.58 o
   1   2 -11    809.26    942.09     61.30 o
   1   2 -11    809.26    896.92     59.69 o
  -3   1 -11    809.26    874.33     69.37 o
   2  -3 -11    809.26    937.25     56.46 o
   1   2 -11    809.26    892.08     54.85 o
   1   2 -11    809.26   1042.10     58.07 o
   1   2 -11    809.26    874.33     54.85 o
  -3   1 -11    809.26    977.58     59.69 o
  -3   1 -11    809.26    984.03     61.30 o
   2  -3 -11    809.26   1011.45     59.69 o
   2  -3 -11    809.26    982.42     56.46 o
  -2   3  11    816.78   1011.45     62.91 o
  -2   3  11    816.78    980.80     53.23 o
  -2   3  11    816.78   1016.29     53.23 o
  -1  -2  11    816.78    872.72     62.91 o
  -1  -2  11    816.78   1001.77     62.91 o
   3  -1  11    816.78    946.93     66.14 o
   3  -1  11    816.78    927.57     67.75 o
   3  -1  11    816.78    963.06     64.53 o
  -1  -2  11    816.78    932.41     56.46 o
   2   1 -11    806.32   1032.42     56.46 o
   1  -3 -11    806.33    951.77     59.69 o
   2   1 -11    806.32    843.68     54.85 o
  -3   2 -11    806.32   1017.91     59.69 o
   1  -3 -11    806.33    969.51     59.69 o
  -3   2 -11    806.32    935.63     64.53 o
   2   1 -11    806.32    964.67     59.69 o
   2   1 -11    806.32    959.83     58.07 o
  -2  -1  11    813.84    966.28     56.46 o
  -2  -1  11    813.84    982.42     66.14 o
   3  -2  11    813.84    938.86     66.14 o
  -1   3  11    813.84   1014.68     56.46 o
  -1   3  11    813.84    903.37     54.85 o
   3  -2  11    813.84    867.88     67.75 o
  -1   3  11    813.84    969.51     61.30 o
   3  -2  11    813.84    921.11     72.59 o
   3   0 -11     55.03     61.30     16.13 o
   3   0 -11     55.03     54.85     19.36 <
  -3   3 -11     55.03     32.26     22.58 <
   0  -3 -11     55.03     43.56     29.04 <
  -3   3 -11     55.03     22.58     27.42 <
   0  -3 -11     55.03     58.07     24.20 <
  -3   3 -11     55.03     35.49     20.97 <
   3  -3  11     51.68     46.78     32.26 <
  -3   0  11     51.68     62.91     14.52 o
   0   3  11     51.68      8.07     19.36 <
   3  -3  11     51.68     38.72     24.20 <
   0   3  11     51.68     46.78     20.97 <
  -3   0  11     51.68     45.17     17.74 <
   0   3  11     51.68     93.56     19.36 o
  -3   0  11     51.68     54.85     12.91 o
   4  -1 -11    442.15    406.52     32.26 o
   4  -1 -11    442.15    437.17     30.65 o
  -3   4 -11    442.15    446.85     37.10 o
  -3   4 -11    442.15    388.77     38.72 o
  -1  -3 -11    442.15    493.63     41.94 o
  -3   4 -11    442.15    446.85     41.94 o
  -1  -3 -11    442.15    387.16     50.01 o
   4  -1 -11    442.15    403.29     33.88 o
   1   3  11    423.11    492.01     35.49 o
   3  -4  11    423.11    438.78     37.10 o
   1   3  11    423.11    422.65     37.10 o
   1   3  11    423.11    471.04     38.72 o
   3  -4  11    423.11    412.97     46.78 o
  -3   5 -11   1268.34   1361.51     82.27 o
  -2  -3 -11   1268.34   1266.33     91.95 o
  -3   5 -11   1268.34   1411.52     83.88 o
  -2  -3 -11   1268.34   1316.34     93.56 o
   2   3  11   1268.32   1261.49     80.66 o
   2   3  11   1268.32   1246.97     80.66 o
   2   3  11   1268.32   1374.41     85.50 o
   3  -5  11   1268.32   1495.40     90.34 o
   2   3  11   1268.32   1274.40     80.66 o
   3  -5  11   1268.32   1487.34     82.27 o
  -3  -3 -11     77.89     54.85     54.85 <
  -3   6 -11     77.89     32.26     24.20 <
   3   3  11     84.51     87.11     27.42 o
   3  -6  11     84.51      3.23     35.49 <
   6  -4 -11    722.47    795.29     54.85 o
  -2   6 -11    722.47    750.12     58.07 o
   4   2  11    719.59    695.27     54.85 o
  -1   5 -11    118.54    304.89     45.17 o
   4   1  11    119.30    435.55     38.72 o
   4  -4 -11   1366.39   1266.33     80.66 o
  -4   0 -11   1366.40   1343.76     91.95 o
   0   4 -11   1366.39   1422.81     85.50 o
  -4   0 -11   1366.40   1337.31     77.43 o
   0   4 -11   1366.39   1371.19     80.66 o
   4   0  11   1332.64   1455.07     87.11 o
   0  -4  11   1332.63   1329.25     80.66 o
  -4   4  11   1332.63   1267.95     79.04 o
   4   0  11   1332.64   1442.17     80.66 o
   3  -4 -11    816.89    784.00     56.46 o
   1   3 -11    816.90    842.07     59.69 o
  -4   1 -11    816.90    900.14     54.85 o
   1   3 -11    816.90    822.71     58.07 o
   3  -4 -11    816.89    890.47     53.23 o
   3  -4 -11    816.89    942.09     53.23 o
   1   3 -11    816.90    837.23     53.23 o
  -4   1 -11    816.90    904.98     69.37 o
   1   3 -11    816.90    809.81     54.85 o
   4  -1  11    806.68    888.85     56.46 o
  -3   4  11    806.67    930.79     58.07 o
  -1  -3  11    806.68    798.52     54.85 o
   4  -1  11    806.68    879.17     62.91 o
  -3   4  11    806.67    916.28     56.46 o
  -3   4  11    806.67    843.68     48.39 o
   4  -1  11    806.68    842.07     62.91 o
   2   2 -11    133.27    253.27     25.81 o
   2  -4 -11    133.27    283.92     30.65 o
   2   2 -11    133.27    308.11     32.26 o
   2  -4 -11    133.27    225.84     32.26 o
   2   2 -11    133.27    233.91     29.04 o
  -2  -2  11    133.00    159.70     32.26 o
  -2   4  11    133.00    216.16     30.65 o
   3   1 -11    810.87    793.68     51.62 o
   1  -4 -11    810.88    843.68     61.30 o
   3   1 -11    810.87    896.92     54.85 o
   3   1 -11    810.87    867.88     56.46 o
  -4   3 -11    810.87    834.01     54.85 o
   1  -4 -11    810.88    880.79     58.07 o
  -4   3 -11    810.87    801.74     59.69 o
  -4   3 -11    810.87    796.90     54.85 o
   3   1 -11    810.87    898.53     51.62 o
  -1   4  11    800.69    821.10     53.23 o
  -1   4  11    800.69    834.01     56.46 o
   4  -3  11    800.68    808.19     75.82 o
   4  -3  11    800.68    890.47     58.07 o
  -1   4  11    800.69    825.94     54.85 o
  -3  -1  11    800.68    871.11     51.62 o
   4  -3  11    800.68    767.86     62.91 o
  -4   4 -11   1391.10   1392.16     80.66 o
   4   0 -11   1391.09   1456.69     80.66 o
   4   0 -11   1391.09   1208.26     80.66 o
   4   0 -11   1391.09   1295.37     77.43 o
   4   0 -11   1391.09   1316.34     75.82 o
  -4   4 -11   1391.10   1348.60     80.66 o
  -4   4 -11   1391.10   1363.12     82.27 o
   0   4  11   1356.75   1495.40     82.27 o
   4  -4  11   1356.76   1417.97     80.66 o
   4  -4  11   1356.76   1177.61     88.72 o
  -4   5 -11    117.42    216.16     37.10 o
   5  -1 -11    117.42    187.13     24.20 o
   5  -1 -11    117.42    245.20     30.65 o
   1   4  11    118.21    269.40     32.26 o
  -4   6 -11    733.59    730.76     51.62 o
   2   4  11    730.54    679.14     58.07 o
   4  -6  11    730.54    759.80     51.62 o
   4  -6  11    730.54    727.54     70.98 o
   5  -5 -11    433.96    377.48     41.94 o
  -5   5  11    432.17    335.54     37.10 o
   5   0  11    432.17    448.46     48.39 o
   5   0  11    432.17    362.96     45.17 o
   5   0  11    432.17    354.90     35.49 o
   4  -5 -11     81.10     74.21     25.81 <
   1   4 -11     81.10     72.59     20.97 o
   4  -5 -11     81.10     67.75     17.74 o
   5  -1  11     76.55     90.34     30.65 <
  -4   5  11     76.55     80.66     25.81 o
  -4   5  11     76.55     83.88     22.58 o
   5  -1  11     76.55     77.43     22.58 o
   2   3 -11   1328.98   1298.60     75.82 o
   3  -5 -11   1328.98   1203.42     80.66 o
  -5   2 -11   1328.98   1269.56     74.21 o
  -5   2 -11   1328.98   1264.72     83.88 o
   3  -5 -11   1328.98   1288.92     79.04 o
   3  -5 -11   1328.98   1221.16     77.43 o
  -3   5  11   1320.63   1211.48     70.98 o
  -3   5  11   1320.63   1243.75     77.43 o
   5  -2  11   1320.63   1259.88     75.82 o
   5  -2  11   1320.63   1476.04     91.95 o
   5  -2  11   1320.63   1245.36     85.50 o
   2  -5 -11   1307.19   1303.43     77.43 o
   2  -5 -11   1307.19   1298.60     80.66 o
  -5   3 -11   1307.19   1180.83     74.21 o
  -5   3 -11   1307.19   1119.53     74.21 o
  -5   3 -11   1307.19   1280.85     74.21 o
   3   2 -11   1307.19   1190.51     75.82 o
   3   2 -11   1307.19   1388.93     74.21 o
  -2   5  11   1298.77   1301.82     77.43 o
  -3  -2  11   1298.78   1182.45     83.88 o
   5  -3  11   1298.78   1240.52     82.27 o
   5  -3  11   1298.78   1105.02     83.88 o
[truncated: 244,659 more chars]
