# Supplementary material for: Direct observation of V-trimers in the crystal structure of LiVO2
Source: Commun Chem. 2025 Jul 9;8:202. doi: 10.1038/s42004-025-01595-y (PMC12238393; doi:10.1038/s42004-025-01595-y)
Supplement: Supplementary file 5 — Supplementary Data 3 [file 42004_2025_1595_MOESM5_ESM.xls]

## Sheet: Fig1b1
32	32	32	32	32	32	32	32	32	32	32	32	32	32	32	32	32	32	32	32	32	32	32	32	32	32	32	32	32	32	32	32	32	32	32	32	32	32	32	32	32	32	32	32	32	32	32	32	32	32
32	32	32	32	32	32	32	32	32	32	32	32	32	32	32	32	32	32	32	32	32	32	32	32	32	32	32	32	32	32	32	32	32	32	32	32	32	32	32	32	32	32	32	32	32	32	32	32	32	32
32	32	32	32	32	32	32	32	32	32	32	32	32	32	32	32	32	32	32	32	32	32	32	32	32	32	32	32	32	32	32	32	32	32	32	32	32	32	32	32	32	32	32	32	32	32	32	32	32	32
32	32	32	32	32	32	32	32	32	32	32	32	32	32	32	32	32	32	32	32	32	32	32	32	32	32	32	32	32	32	32	32	32	32	32	32	32	32	32	32	32	32	32	32	32	32	32	32	32	32
32	32	32	32	32	32	32	32	32	32	32	32	32	32	32	32	32	32	32	32	32	32	32	32	32	32	32	32	32	32	32	32	32	32	32	32	32	32	32	32	32	32	32	32	32	32	32	32	32	32
32	32	32	32	32	32	32	32	32	32	32	32	32	32	32	32	32	32	32	32	32	32	32	32	32	32	32	32	32	32	32	32	32	32	32	32	32	32	32	32	32	32	32	32	32	32	32	32	32	32
32	32	32	32	32	32	32	32	32	32	32	32	32	32	32	32	32	32	32	32	32	32	32	32	32	32	32	32	32	32	32	32	32	32	32	32	32	32	32	32	32	32	32	32	32	32	32	32	32	32
32	32	32	32	32	32	32	32	32	32	32	32	32	32	32	32	32	32	32	32	32	32	32	32	32	32	32	32	32	32	32	32	32	32	32	32	32	32	32	32	32	32	32	32	32	32	32	32	32	32
32	32	32	32	32	32	32	32	32	32	32	32	32	32	32	32	32	32	32	32	32	32	32	32	32	32	32	32	32	32	32	32	32	32	32	32	32	32	32	32	32	32	32	32	32	32	32	32	32	32
32	32	32	32	32	32	32	32	32	32	32	32	32	32	32	32	32	32	32	32	32	32	32	32	32	32	32	32	32	32	32	32	32	32	32	32	32	32	32	32	32	32	32	32	32	32	32	32	32	32
32	32	32	32	32	32	32	32	32	32	32	32	32	32	32	32	32	32	32	32	32	32	32	32	32	32	32	32	32	32	32	32	32	32	32	32	32	32	32	32	32	32	32	32	32	32	32	32	32	32
32	32	32	32	32	32	32	32	32	32	32	32	32	32	32	32	32	32	32	32	32	32	32	32	32	32	32	32	32	32	32	32	32	32	32	32	32	32	32	32	32	32	32	32	32	32	32	32	32	32
32	32	32	32	32	32	32	32	32	32	32	32	32	32	32	32	32	32	32	32	32	32	32	32	32	32	32	32	32	32	32	32	32	32	32	32	32	32	32	32	32	32	32	32	32	32	32	32	32	32
32	32	32	32	32	32	32	32	32	32	32	32	32	32	32	32	32	32	32	32	32	32	32	32	32	32	32	32	32	32	32	32	32	32	32	32	32	32	32	32	32	32	32	32	32	32	32	32	32	32
32	32	32	32	32	32	32	32	32	32	32	32	32	32	32	32	32	32	32	32	32	32	32	32	32	32	32	32	32	32	32	32	32	32	32	32	32	32	32	32	32	32	32	32	32	32	32	32	32	32
32	32	32	32	32	32	32	32	32	32	32	32	32	32	32	32	32	32	32	32	32	32	32	32	32	32	32	32	32	32	32	32	32	32	32	32	32	32	32	32	32	32	32	32	32	32	32	32	32	32
32	32	32	32	32	32	32	32	32	32	32	32	32	32	32	32	32	32	32	32	32	32	32	32	32	32	32	32	32	32	32	32	32	32	32	32	32	32	32	32	32	32	32	32	32	32	32	32	32	32
32	32	32	32	32	32	32	32	32	32	32	32	32	32	32	32	32	32	32	32	32	32	32	32	32	32	32	32	32	32	32	32	32	32	32	32	32	32	32	32	32	32	32	32	32	32	32	32	32	32
32	32	32	32	32	32	32	32	32	32	32	32	32	32	32	32	32	32	32	32	32	32	32	32	32	32	32	32	32	32	32	32	32	32	32	32	32	32	32	32	32	32	32	32	32	32	32	32	32	32
32	32	32	32	32	32	32	32	32	32	32	32	32	32	32	32	32	32	32	32	32	32	32	32	32	32	32	32	32	32	32	32	32	32	32	32	32	32	32	32	32	32	32	32	32	32	32	32	32	32
32	32	32	32	32	32	32	32	32	32	32	32	32	32	32	32	32	32	32	32	32	32	32	32	32	32	32	32	32	32	32	32	32	32	32	32	32	32	32	32	32	32	32	32	32	32	32	32	32	32
32	32	32	32	32	32	32	32	32	32	32	32	32	32	32	32	32	32	32	32	32	32	32	32	32	32	32	32	32	32	32	32	32	32	32	32	32	32	32	32	32	32	32	32	32	32	32	32	32	32
32	32	32	32	32	32	32	32	32	32	32	32	32	32	32	32	32	32	32	32	32	32	32	32	32	32	32	32	32	32	32	32	32	32	32	32	32	32	32	32	32	32	32	32	32	32	32	32	32	32
32	32	32	32	32	32	32	32	32	32	32	32	32	32	32	32	32	32	32	32	32	32	32	32	32	32	32	32	32	32	32	32	32	32	32	32	32	32	32	32	32	32	32	32	32	32	32	32	32	32
32	32	32	32	32	32	32	32	32	32	32	32	32	32	32	32	32	32	32	32	32	32	32	32	32	32	32	32	32	32	32	32	32	32	32	32	32	32	32	32	32	32	32	32	32	32	32	32	32	32
32	32	32	32	32	32	32	32	32	32	32	32	32	32	32	32	32	32	32	32	32	32	32	32	32	32	32	32	32	32	32	32	32	32	32	32	32	32	32	32	32	32	32	32	32	32	32	32	32	32
32	32	32	32	32	32	32	32	32	32	32	32	32	32	32	32	32	32	32	32	32	32	32	32	32	32	32	32	32	32	32	32	32	32	32	32	32	32	32	32	32	32	32	32	32	32	32	32	32	32
32	32	32	32	32	32	32	32	32	32	32	32	32	32	32	32	32	32	32	32	32	32	32	32	32	32	32	32	32	32	32	32	32	32	32	32	32	32	32	32	32	32	32	32	32	32	32	32	32	32
32	32	32	32	32	32	32	32	32	32	32	32	32	32	32	32	32	32	32	32	32	32	32	32	32	32	32	32	32	32	32	32	32	32	32	32	32	32	32	32	32	32	32	32	32	32	32	32	32	32
32	32	32	32	32	32	32	32	32	32	32	32	32	32	32	32	32	32	32	32	32	32	32	32	32	32	32	32	32	32	32	32	32	32	32	32	32	32	32	32	32	32	32	32	32	32	32	32	32	32
32	32	32	32	32	32	32	32	32	32	32	32	32	32	32	32	32	32	32	32	32	32	32	32	32	32	32	32	32	32	32	32	32	32	32	32	32	32	32	32	32	32	32	32	32	32	32	32	32	36
32	32	32	32	32	32	32	32	32	32	32	32	32	32	32	32	32	32	32	32	32	32	32	32	32	32	32	32	32	32	32	32	32	32	32	32	32	32	32	32	32	32	32	32	32	32	32	32	32	42
32	32	32	32	32	32	32	32	32	32	32	32	32	32	32	32	32	32	32	32	32	32	32	32	32	32	32	32	32	32	32	32	32	32	32	32	32	32	32	32	32	32	32	32	32	32	32	32	53	53
32	32	32	32	32	32	32	32	32	32	32	32	32	32	32	32	32	32	32	32	32	32	32	32	32	32	32	32	32	32	32	32	32	32	32	32	32	32	32	32	32	32	32	32	32	32	32	32	44	74
32	32	32	32	32	32	32	32	32	32	32	32	32	32	32	32	32	32	32	32	32	32	32	32	32	32	32	32	32	32	32	32	32	32	32	32	32	32	32	32	32	32	32	32	32	32	32	44	59	59
32	32	32	32	32	32	32	32	32	32	32	32	32	32	32	32	32	32	32	32	32	32	32	32	32	32	32	32	32	32	32	32	32	32	32	32	32	32	32	32	32	32	32	32	32	32	42	56	56	58
32	32	32	32	32	32	32	32	32	32	32	32	32	32	32	32	32	32	32	32	32	32	32	32	32	32	32	32	32	32	32	32	32	32	32	32	32	32	32	32	32	32	32	32	32	32	40	46	54	62
32	32	32	32	32	32	32	32	32	32	32	32	32	32	32	32	32	32	32	32	32	32	32	32	32	32	32	32	32	32	32	32	32	32	32	32	32	32	32	32	32	32	32	32	32	47	57	57	75	58
32	32	32	32	32	32	32	32	32	32	32	32	32	32	32	32	32	32	32	32	32	32	32	32	32	32	32	32	32	32	32	32	32	32	32	32	32	32	32	32	32	32	32	32	32	51	58	72	72	73
32	32	32	32	32	32	32	32	32	32	32	32	32	32	32	32	32	32	32	32	32	32	32	32	32	32	32	32	32	32	32	32	32	32	32	32	32	32	32	32	32	32	32	32	44	51	57	54	58	61
32	32	32	32	32	32	32	32	32	32	32	32	32	32	32	32	32	32	32	32	32	32	32	32	32	32	32	32	32	32	32	32	32	32	32	32	32	32	32	32	32	32	32	32	51	59	60	59	64	67
32	32	32	32	32	32	32	32	32	32	32	32	32	32	32	32	32	32	32	32	32	32	32	32	32	32	32	32	32	32	32	32	32	32	32	32	32	32	32	32	32	32	32	51	71	76	61	72	67	60
32	32	32	32	32	32	32	32	32	32	32	32	32	32	32	32	32	32	32	32	32	32	32	32	32	32	32	32	32	32	32	32	32	32	32	32	32	32	32	32	32	32	51	52	60	55	68	62	62	71
32	32	32	32	32	32	32	32	32	32	32	32	32	32	32	32	32	32	32	32	32	32	32	32	32	32	32	32	32	32	32	32	32	32	32	32	32	32	32	32	32	32	74	74	89	89	77	74	75	58
32	32	32	32	32	32	32	32	32	32	32	32	32	32	32	32	32	32	32	32	32	32	32	32	32	32	32	32	32	32	32	32	32	32	32	32	32	32	32	32	32	52	58	60	67	67	62	62	65	65
32	32	32	32	32	32	32	32	32	32	32	32	32	32	32	32	32	32	32	32	32	32	32	32	32	32	32	32	32	32	32	32	32	32	32	32	32	32	32	32	32	49	60	60	59	68	68	66	66	76
32	32	32	32	32	32	32	32	32	32	32	32	32	32	32	32	32	32	32	32	32	32	32	32	32	32	32	32	32	32	32	32	32	32	32	32	32	32	32	32	41	54	71	58	59	59	62	66	66	65
32	32	32	32	32	32	32	32	32	32	32	32	32	32	32	32	32	32	32	32	32	32	32	32	32	32	32	32	32	32	32	32	32	32	32	32	32	32	32	32	61	56	67	64	65	69	69	68	73	74
32	32	32	32	32	32	32	32	32	32	32	32	32	32	32	32	32	32	32	32	32	32	32	32	32	32	32	32	32	32	32	32	32	32	32	32	32	32	32	51	54	88	88	63	69	63	81	70	78	59
32	32	32	32	32	32	32	32	32	32	32	32	32	32	32	32	32	32	32	32	32	32	32	32	32	32	32	32	32	32	32	32	32	32	32	32	32	32	32	63	65	77	83	67	74	74	73	64	69	73
32	32	32	32	32	32	32	32	32	32	32	32	32	32	32	32	32	32	32	32	32	32	32	32	32	32	32	32	32	32	32	32	32	32	32	32	32	32	56	68	80	80	78	68	68	70	71	75	75	71
32	32	32	32	32	32	32	32	32	32	32	32	32	32	32	32	32	32	32	32	32	32	32	32	32	32	32	32	32	32	32	32	32	32	32	32	32	63	90	113	138	112	110	84	80	81	95	95	92	61
32	32	32	32	32	32	32	32	32	32	32	32	32	32	32	32	32	32	32	32	32	32	32	32	32	32	32	32	32	32	32	32	32	32	32	32	32	209	288	387	387	383	253	152	121	81	84	67	70	70
32	32	32	32	32	32	32	32	32	32	32	32	32	32	32	32	32	32	32	32	32	32	32	32	32	32	32	32	32	32	32	32	32	32	32	32	32	565	891	1106	1128	1037	732	391	153	104	104	70	64	65
32	32	32	32	32	32	32	32	32	32	32	32	32	32	32	32	32	32	32	32	32	32	32	32	32	32	32	32	32	32	32	32	32	32	32	32	536	907	1347	1609	1609	1281	879	424	174	115	100	77	72	72
32	32	32	32	32	32	32	32	32	32	32	32	32	32	32	32	32	32	32	32	32	32	32	32	32	32	32	32	32	32	32	32	32	32	32	32	492	842	1264	1372	1356	1210	621	323	147	109	82	80	70	70
32	32	32	32	32	32	32	32	32	32	32	32	32	32	32	32	32	32	32	32	32	32	32	32	32	32	32	32	32	32	32	32	32	32	32	124	189	323	378	378	346	274	173	117	82	84	78	96	79	78
32	32	32	32	32	32	32	32	32	32	32	32	32	32	32	32	32	32	32	32	32	32	32	32	32	32	32	32	32	32	32	32	32	32	32	91	121	152	188	188	177	154	107	97	82	71	68	72	77	66
32	32	32	32	32	32	32	32	32	32	32	32	32	32	32	32	32	32	32	32	32	32	32	32	32	32	32	32	32	32	32	32	32	32	72	83	109	138	191	191	163	123	94	92	81	86	71	75	67	82
32	32	32	32	32	32	32	32	32	32	32	32	32	32	32	32	32	32	32	32	32	32	32	32	32	32	32	32	32	32	32	32	32	32	70	80	110	134	156	136	136	87	85	102	102	86	68	68	64	68
32	32	32	32	32	32	32	32	32	32	32	32	32	32	32	32	32	32	32	32	32	32	32	32	32	32	32	32	32	32	32	32	32	58	74	76	89	132	138	138	117	83	83	83	83	69	80	63	68	68
32	32	32	32	32	32	32	32	32	32	32	32	32	32	32	32	32	32	32	32	32	32	32	32	32	32	32	32	32	32	32	32	32	63	74	74	92	118	108	108	95	80	80	68	74	77	73	73	59	60
32	32	32	32	32	32	32	32	32	32	32	32	32	32	32	32	32	32	32	32	32	32	32	32	32	32	32	32	32	32	32	32	63	63	65	79	79	87	90	87	80	81	84	70	63	66	61	61	72	72
32	32	32	32	32	32	32	32	32	32	32	32	32	32	32	32	32	32	32	32	32	32	32	32	32	32	32	32	32	32	32	32	64	64	76	76	84	91	90	77	83	84	77	68	65	65	64	68	68	68
32	32	32	32	32	32	32	32	32	32	32	32	32	32	32	32	32	32	32	32	32	32	32	32	32	32	32	32	32	32	32	44	65	64	81	83	81	121	121	94	68	75	71	83	83	66	80	70	70	65
32	32	32	32	32	32	32	32	32	32	32	32	32	32	32	32	32	32	32	32	32	32	32	32	32	32	32	32	32	32	32	60	60	63	70	100	102	102	88	86	77	72	75	75	73	71	71	62	84	84
32	32	32	32	32	32	32	32	32	32	32	32	32	32	32	32	32	32	32	32	32	32	32	32	32	32	32	32	32	32	32	63	63	70	70	72	82	87	86	85	74	75	72	70	63	68	92	73	71	71
32	32	32	32	32	32	32	32	32	32	32	32	32	32	32	32	32	32	32	32	32	32	32	32	32	32	32	32	32	32	56	78	67	69	69	74	79	91	92	69	76	73	70	70	77	77	73	68	70	70
32	32	32	32	32	32	32	32	32	32	32	32	32	32	32	32	32	32	32	32	32	32	32	32	32	32	32	32	32	32	62	66	76	81	81	85	81	112	103	92	80	73	73	72	72	79	79	69	88	88
32	32	32	32	32	32	32	32	32	32	32	32	32	32	32	32	32	32	32	32	32	32	32	32	32	32	32	32	32	56	68	68	72	83	83	83	106	106	101	88	73	79	61	84	66	65	70	71	71	73
32	32	32	32	32	32	32	32	32	32	32	32	32	32	32	32	32	32	32	32	32	32	32	32	32	32	32	32	32	55	63	68	86	73	75	87	104	127	128	109	89	71	79	79	80	78	62	61	71	70
32	32	32	32	32	32	32	32	32	32	32	32	32	32	32	32	32	32	32	32	32	32	32	32	32	32	32	32	48	69	72	72	82	76	89	134	152	238	238	193	119	85	81	73	92	75	82	74	74	72
32	32	32	32	32	32	32	32	32	32	32	32	32	32	32	32	32	32	32	32	32	32	32	32	32	32	32	32	56	64	64	75	75	82	90	145	187	242	257	216	176	107	78	78	68	69	69	62	78	74
32	32	32	32	32	32	32	32	32	32	32	32	32	32	32	32	32	32	32	32	32	32	32	32	32	32	32	45	58	73	73	84	107	98	102	102	170	234	229	226	193	92	82	80	71	79	74	63	100	100
32	32	32	32	32	32	32	32	32	32	32	32	32	32	32	32	32	32	32	32	32	32	32	32	32	32	32	51	64	99	99	72	73	75	83	94	104	166	157	135	105	75	75	73	68	86	85	74	70	74
32	32	32	32	32	32	32	32	32	32	32	32	32	32	32	32	32	32	32	32	32	32	32	32	32	32	32	61	68	68	81	84	84	78	93	93	101	123	148	113	86	74	73	69	74	77	77	69	67	67
32	32	32	32	32	32	32	32	32	32	32	32	32	32	32	32	32	32	32	32	32	32	32	32	32	32	71	71	63	76	100	72	92	92	77	88	114	128	137	127	113	90	80	76	68	77	70	71	71	97
32	32	32	32	32	32	32	32	32	32	32	32	32	32	32	32	32	32	32	32	32	32	32	32	32	32	61	80	80	90	90	82	79	84	84	101	144	148	142	139	103	107	76	75	72	72	72	88	77	77
32	32	32	32	32	32	32	32	32	32	32	32	32	32	32	32	32	32	32	32	32	32	32	32	32	32	68	74	73	85	85	68	78	85	81	87	132	176	197	197	127	102	81	103	68	75	75	71	73	69
32	32	32	32	32	32	32	32	32	32	32	32	32	32	32	32	32	32	32	32	32	32	32	32	32	54	77	77	77	82	82	78	73	87	87	109	147	213	206	206	150	99	97	73	88	88	73	68	68	73
32	32	32	32	32	32	32	32	32	32	32	32	32	32	32	32	32	32	32	32	32	32	32	32	32	67	82	80	80	86	78	82	83	83	103	116	177	226	236	229	155	109	73	74	79	79	78	70	70	74
32	32	32	32	32	32	32	32	32	32	32	32	32	32	32	32	32	32	32	32	32	32	32	32	61	81	81	75	75	76	82	85	110	92	113	118	200	340	340	314	200	109	100	100	80	82	70	79	77	76
32	32	32	32	32	32	32	32	32	32	32	32	32	32	32	32	32	32	32	32	32	32	32	32	65	81	81	75	83	101	101	96	83	98	122	137	239	358	358	311	207	150	84	86	86	97	84	70	76	70
32	32	32	32	32	32	32	32	32	32	32	32	32	32	32	32	32	32	32	32	32	32	32	67	70	72	79	91	72	81	83	83	96	104	132	201	383	448	458	458	316	182	112	88	85	85	78	75	79	79
32	32	32	32	32	32	32	32	32	32	32	32	32	32	32	32	32	32	32	32	32	32	32	62	78	96	101	101	86	96	109	111	133	145	207	324	505	816	789	814	557	324	197	140	104	83	101	83	87	79
32	32	32	32	32	32	32	32	32	32	32	32	32	32	32	32	32	32	32	32	32	32	32	68	82	88	88	84	102	102	106	136	189	281	401	538	934	1327	1251	1433	1103	626	325	230	156	118	107	107	83	84
32	32	32	32	32	32	32	32	32	32	32	32	32	32	32	32	32	32	32	32	32	32	56	82	82	90	96	104	101	107	138	172	201	336	483	869	1448	1779	1836	1744	1324	856	479	252	150	114	91	87	87	85
32	32	32	32	32	32	32	32	32	32	32	32	32	32	32	32	32	32	32	32	32	32	78	78	88	89	91	95	90	105	135	159	253	357	583	915	1826	2748	2827	2827	2127	1032	380	247	146	117	97	97	85	95
32	32	32	32	32	32	32	32	32	32	32	32	32	32	32	32	32	32	32	32	32	32	78	90	99	99	102	102	101	104	164	190	295	905	1355	2191	4492	10359	13437	13909	8197	2756	834	326	173	116	93	86	96	96
32	32	32	32	32	32	32	32	32	32	32	32	32	32	32	32	32	32	32	32	32	53	72	96	96	90	91	134	147	212	304	404	787	1686	4172	9285	22073	40400	39224	53266	28540	10550	3018	1087	323	216	122	101	105	82
32	32	32	32	32	32	32	32	32	32	32	32	32	32	32	32	32	32	32	32	32	68	75	84	97	103	116	137	199	269	695	963	1797	3832	8949	22421	47084	77696	82353	82353	53971	22456	5978	1789	612	247	154	112	112	103
32	32	32	32	32	32	32	32	32	32	32	32	32	32	32	32	32	32	32	32	73	88	99	99	116	127	129	172	224	420	533	939	2230	4841	8594	15167	46423	82131	84904	84904	52456	16308	4175	1521	499	233	132	106	103	103
32	32	32	32	32	32	32	32	32	32	32	32	32	32	32	32	32	32	32	32	64	84	101	97	97	99	99	146	156	192	470	642	763	1260	2677	7257	19951	35620	31655	17742	13192	6369	2394	450	222	173	108	91	83	82
32	32	32	32	32	32	32	32	32	32	32	32	32	32	32	32	32	32	32	32	88	97	97	85	86	100	93	93	91	98	113	167	174	281	561	974	2075	4808	4769	4711	2494	1142	440	188	120	100	96	85	94	94
32	32	32	32	32	32	32	32	32	32	32	32	32	32	32	32	32	32	32	66	115	87	90	90	92	90	90	97	97	107	98	112	132	163	250	486	932	2055	2037	2037	1786	571	256	152	132	120	89	78	102	102
32	32	32	32	32	32	32	32	32	32	32	32	32	32	32	32	32	32	32	69	76	86	81	86	82	92	96	96	94	93	96	104	113	126	159	215	432	871	901	753	652	309	138	108	105	105	118	98	98	88
32	32	32	32	32	32	32	32	32	32	32	32	32	32	32	32	32	32	32	70	75	90	108	108	93	93	86	85	85	110	91	93	104	100	100	116	213	420	457	348	204	121	104	104	88	90	91	81	81	79
32	32	32	32	32	32	32	32	32	32	32	32	32	32	32	32	32	32	67	78	79	93	89	89	85	85	102	102	102	110	91	120	98	91	96	109	109	135	131	125	125	93	85	85	94	112	82	91	86	83
32	32	32	32	32	32	32	32	32	32	32	32	32	32	32	32	32	32	71	78	95	100	85	89	90	83	91	79	83	87	91	120	90	91	93	93	91	102	93	86	87	93	87	83	92	91	76	80	108	86
32	32	32	32	32	32	32	32	32	32	32	32	32	32	32	32	32	44	84	84	88	88	98	92	89	89	94	94	93	93	96	96	84	93	109	109	90	103	95	98	90	102	79	85	92	79	80	80	77	82
32	32	32	32	32	32	32	32	32	32	32	32	32	32	32	32	32	85	85	85	92	103	103	86	90	89	96	91	91	96	98	76	84	86	100	100	94	86	92	92	92	92	91	92	85	85	107	88	82	79
32	32	32	32	32	32	32	32	32	32	32	32	32	32	32	32	32	91	91	96	96	103	103	89	87	89	86	100	100	93	103	103	107	88	84	88	94	111	91	88	97	97	89	89	95	88	88	81	86	92
32	32	32	32	32	32	32	32	32	32	32	32	32	32	32	32	60	79	79	93	93	95	95	92	97	102	100	85	107	93	83	91	91	87	84	92	83	88	92	97	85	81	84	85	90	89	81	83	101	102
32	32	32	32	32	32	32	32	32	32	32	32	32	32	32	32	77	100	94	94	84	84	89	91	90	102	89	110	89	93	93	110	115	86	98	98	90	100	102	99	92	84	100	100	80	91	96	96	86	108
32	32	32	32	32	32	32	32	32	32	32	32	32	32	32	32	100	87	87	85	82	91	92	92	91	97	96	86	101	92	92	94	94	94	96	107	97	100	103	117	91	97	87	88	83	86	86	84	98	98
32	32	32	32	32	32	32	32	32	32	32	32	32	32	32	69	74	87	100	100	91	100	100	108	88	91	93	96	90	96	87	84	92	88	77	86	86	94	105	105	97	86	88	80	87	97	84	101	101	87
32	32	32	32	32	32	32	32	32	32	32	32	32	32	32	74	83	81	79	97	99	118	118	101	98	98	109	90	90	92	99	87	87	107	86	100	100	126	114	126	98	88	100	100	79	81	83	77	97	90
32	32	32	32	32	32	32	32	32	32	32	32	32	32	32	90	106	100	100	97	87	88	99	99	114	114	101	96	92	88	96	96	88	93	103	101	127	185	183	202	186	106	93	90	86	85	78	103	103	92
32	32	32	32	32	32	32	32	32	32	32	32	32	32	65	84	122	100	100	100	93	96	91	104	92	92	96	96	92	92	92	99	94	109	94	126	173	358	390	390	291	149	114	92	92	85	73	80	80	86
32	32	32	32	32	32	32	32	32	32	32	32	32	32	71	102	88	100	100	100	96	87	87	100	100	93	91	87	90	106	95	99	99	99	108	151	215	425	464	464	312	176	99	92	96	89	86	84	90	87
32	32	32	32	32	32	32	32	32	32	32	32	32	63	76	87	88	91	93	93	93	128	128	92	92	99	102	102	98	98	86	94	97	97	103	104	129	330	296	250	158	104	99	99	83	86	79	79	132	84
32	32	32	32	32	32	32	32	32	32	32	32	32	69	96	96	103	93	95	94	100	100	98	95	99	99	103	102	96	95	92	91	89	84	88	90	96	98	141	110	91	86	93	93	77	79	82	115	86	86
32	32	32	32	32	32	32	32	32	32	32	32	32	78	78	94	102	106	88	98	109	109	95	82	98	98	98	91	102	102	97	97	91	104	97	102	102	105	110	105	90	89	76	93	106	106	97	97	81	94
32	32	32	32	32	32	32	32	32	32	32	32	77	80	87	119	106	89	102	106	106	95	95	100	100	93	91	97	100	100	118	118	92	85	84	90	105	95	96	87	95	88	87	83	95	94	81	103	94	102
32	32	32	32	32	32	32	32	32	32	32	32	68	83	119	88	104	111	102	94	89	89	90	96	109	97	100	100	100	95	92	86	87	96	111	111	101	126	123	103	99	96	100	87	93	93	82	94	88	97
32	32	32	32	32	32	32	32	32	32	32	66	96	96	92	92	99	105	105	96	94	113	105	109	109	101	94	94	86	95	104	102	102	101	101	91	92	120	126	126	97	86	86	83	99	80	89	85	84	91
32	32	32	32	32	32	32	32	32	32	70	87	87	87	92	107	91	96	96	96	91	105	105	101	90	90	95	95	105	105	87	90	93	87	84	94	99	125	136	152	126	99	99	85	96	86	116	116	86	82
32	32	32	32	32	32	32	32	32	32	85	98	98	92	89	107	92	96	90	98	94	99	99	96	88	90	95	95	105	105	92	86	86	86	82	91	139	161	152	146	111	103	94	94	86	103	79	81	86	87
32	32	32	32	32	32	32	32	32	32	79	85	83	89	93	93	92	105	105	108	108	101	99	96	90	90	114	114	89	88	90	100	99	100	98	107	112	178	192	192	136	103	97	122	97	84	87	84	81	81
32	32	32	32	32	32	32	32	32	88	88	89	86	98	93	93	93	93	88	108	108	101	112	104	99	99	114	111	90	94	94	93	89	105	93	95	114	186	235	210	180	95	86	91	91	91	95	95	83	90
32	32	32	32	32	32	32	32	77	80	80	88	98	98	93	90	91	91	89	106	106	91	112	96	94	93	106	106	100	106	93	89	105	85	93	117	193	241	255	255	181	127	88	79	88	94	99	103	103	79
32	32	32	32	32	32	32	68	81	85	89	89	92	93	93	107	109	109	89	106	102	86	114	107	107	92	102	93	110	106	101	92	86	83	95	109	151	354	386	375	317	132	97	85	89	99	99	87	94	98
32	32	32	32	32	32	60	73	88	97	108	81	82	90	91	107	109	109	99	102	102	107	114	100	100	95	102	102	110	91	93	92	90	93	114	125	179	632	632	434	406	195	106	93	108	102	86	78	94	95
32	32	32	32	32	73	84	84	97	86	108	108	85	112	89	95	99	99	95	99	99	106	107	93	95	102	105	105	108	96	105	101	88	104	150	337	607	926	1310	1617	1320	285	179	93	93	93	94	86	86	91
32	32	32	32	66	81	88	88	91	86	86	91	100	100	98	92	92	95	95	99	108	108	99	105	102	101	101	108	95	96	105	96	103	213	512	1027	1963	7380	9671	9549	4622	1518	362	166	134	87	85	86	86	98
69	72	82	75	84	81	78	93	91	107	107	99	104	100	98	93	98	95	108	108	99	116	99	105	95	98	96	96	92	96	115	204	325	572	1396	4305	11047	22070	25702	33486	24411	7598	1075	499	134	106	88	94	83	86
81	90	80	95	95	81	93	93	89	102	102	99	104	104	101	93	104	97	96	98	86	116	95	96	101	102	102	96	108	116	162	276	483	981	3173	8971	26649	40871	55343	54910	33486	12204	2996	856	207	108	101	99	88	93
90	88	100	95	88	88	84	84	89	100	102	94	87	101	103	92	104	103	107	107	107	94	105	96	99	101	97	108	108	148	221	342	587	1280	3275	6673	23603	40454	55343	54910	43021	16834	2924	880	285	140	101	99	99	93
83	86	95	84	88	83	97	98	98	83	100	99	86	98	103	99	103	103	107	107	107	94	105	105	99	96	94	93	115	115	166	281	342	622	1411	4211	12927	40454	37329	29989	24964	6746	1602	355	200	123	112	99	101	99
89	90	90	87	113	85	97	97	84	91	91	99	100	100	99	99	92	108	108	103	106	108	92	96	116	94	92	94	106	106	117	117	132	227	419	865	1584	9042	9511	7283	5933	1167	481	166	101	108	104	97	91	91
86	101	101	113	88	85	84	83	85	85	85	97	92	100	90	95	92	108	108	103	108	108	99	116	116	116	91	92	98	133	102	102	103	134	149	241	358	1153	1929	937	823	510	159	115	100	108	108	97	97	91
99	99	88	108	108	94	89	88	91	91	102	96	90	91	96	97	103	103	96	96	94	96	96	99	117	97	91	89	88	133	92	87	100	109	109	140	225	418	484	330	330	147	112	102	108	108	109	91	88	94
90	104	100	100	108	94	94	102	94	95	94	96	95	91	84	96	103	103	97	86	100	100	92	117	117	97	97	99	92	99	92	90	90	96	104	115	121	144	141	128	137	115	115	96	108	109	109	91	100	88
88	96	90	96	96	96	97	102	102	108	94	94	91	91	89	94	109	100	104	104	100	101	101	100	108	95	102	105	90	99	95	98	98	94	99	102	122	116	116	122	116	115	115	120	120	92	91	88	88	93
93	113	113	106	101	97	97	91	86	108	93	92	97	98	102	104	110	110	104	104	101	101	101	100	108	96	105	94	93	99	99	100	101	96	119	119	110	129	137	137	116	99	88	120	120	86	102	100	100	97
92	92	120	102	91	96	100	97	93	99	93	97	98	98	104	104	102	110	100	98	101	113	113	97	96	96	90	94	102	105	105	107	109	89	119	102	106	148	148	137	118	115	91	88	92	100	93	100	95	97
92	92	94	101	91	94	93	93	92	91	109	110	110	104	104	92	94	109	109	107	107	113	113	105	105	95	91	94	102	105	105	95	109	105	98	105	127	133	169	136	133	92	91	95	89	84	93	99	99	99
92	108	102	94	89	92	97	100	100	99	105	114	114	96	96	109	98	99	99	107	107	108	108	98	106	118	97	120	120	101	94	95	105	105	100	110	127	233	270	213	139	100	90	95	92	92	87	88	99	99
93	88	88	90	90	91	98	94	100	97	105	114	106	96	105	109	95	101	101	93	95	108	108	100	106	118	94	120	102	94	99	90	86	93	95	110	124	204	319	213	184	128	90	92	91	92	87	94	94	91
102	91	97	90	96	96	90	100	101	101	91	91	91	105	105	97	107	116	116	100	96	99	104	96	110	110	94	102	107	91	107	110	110	100	95	97	124	319	303	252	189	119	96	94	87	114	114	87	92	92
102	102	100	100	95	96	97	94	101	101	92	89	96	96	99	102	107	114	105	105	96	104	104	97	110	94	94	94	91	117	117	110	110	100	93	111	132	249	301	289	230	128	86	94	99	114	114	97	97	90
97	102	100	100	104	104	95	95	94	98	99	99	97	95	99	102	100	110	110	105	101	101	97	113	100	95	92	91	102	117	117	102	95	95	103	111	174	289	306	306	230	128	102	95	99	90	93	99	97	98
92	90	102	96	104	104	95	114	99	98	99	102	106	110	96	96	92	97	112	112	97	100	99	113	98	106	106	91	104	104	115	117	93	97	96	155	193	340	385	372	270	125	102	86	87	90	91	99	98	121
114	88	100	100	97	97	99	99	114	99	92	98	106	110	96	96	96	97	97	98	103	103	97	95	112	99	103	99	104	94	95	117	111	99	121	117	245	476	827	950	627	195	132	81	104	83	91	91	102	101
101	101	111	111	90	99	99	94	112	91	104	98	98	96	92	91	107	100	106	106	104	104	97	97	113	113	99	99	115	101	105	102	111	105	121	189	366	784	1409	1259	1005	362	172	104	104	101	92	102	102	101
101	101	92	111	106	104	105	99	112	112	106	97	96	96	97	97	107	107	106	106	104	104	96	109	106	105	97	99	110	115	105	102	102	107	117	189	359	949	1409	1259	1005	399	1543	104	102	109	109	104	90	101
92	90	96	106	116	116	104	99	98	97	98	106	116	116	99	99	105	102	102	99	102	102	96	106	106	104	98	114	114	96	100	102	107	106	117	147	299	721	1213	1069	797	224	1543	101	102	101	106	105	90	107
92	90	94	97	116	102	102	98	98	97	98	117	112	112	99	99	109	109	114	114	109	109	96	118	100	97	98	114	100	92	100	93	102	115	102	112	145	336	544	467	190	126	111	102	101	100	103	96	91	107
93	99	94	119	119	102	102	102	102	119	119	117	98	112	97	106	102	110	104	114	104	107	118	118	100	100	97	95	95	109	92	98	104	115	102	105	120	110	204	128	128	112	103	102	99	106	97	108	88	99
109	101	99	98	102	98	98	100	101	102	119	103	96	112	112	109	99	110	104	104	112	106	114	103	115	115	104	97	114	114	94	103	106	106	102	139	106	118	109	107	112	105	103	96	99	106	106	108	91	88
105	102	107	107	98	97	106	106	105	105	95	99	96	112	105	97	101	105	105	96	112	112	103	119	119	115	111	111	104	100	104	114	103	95	139	139	114	118	112	108	100	98	120	97	105	99	106	91	86	86
114	108	102	98	102	100	100	99	105	105	116	112	99	100	100	104	106	106	106	107	107	102	103	109	119	115	94	111	101	95	104	95	96	99	121	121	101	114	108	108	113	104	120	105	103	103	106	103	100	100
109	108	108	100	98	100	100	98	98	96	116	112	127	110	105	103	106	109	106	107	108	104	107	107	101	105	97	111	111	123	123	102	107	98	110	121	107	125	131	131	125	104	106	97	104	112	112	95	112	94
125	98	108	106	106	102	103	103	102	102	117	117	110	110	105	104	111	111	113	106	106	108	122	122	113	108	109	97	103	123	112	106	107	107	102	104	108	138	247	252	134	106	106	112	105	112	110	92	112	105
126	106	106	106	97	105	105	110	110	102	120	117	100	121	107	104	111	111	113	109	113	122	122	122	113	107	109	112	113	117	100	106	99	97	102	110	109	186	324	324	199	112	112	104	105	99	107	107	96	105
148	106	106	97	103	105	105	110	104	98	111	120	120	121	121	100	100	109	109	109	115	115	122	99	98	114	125	125	113	98	107	112	109	104	104	168	136	452	460	460	280	125	114	102	102	98	102	107	101	101
148	116	97	98	97	100	100	99	96	101	106	111	109	108	104	107	107	107	109	109	115	114	105	96	108	114	111	106	103	104	107	112	113	109	112	168	253	459	702	580	557	170	106	102	101	108	115	103	97	92
150	110	110	100	102	98	98	95	91	98	106	108	104	108	129	107	107	112	112	112	112	114	106	97	109	111	146	99	104	114	114	117	113	98	112	173	250	629	893	862	730	263	106	106	101	104	115	109	120	91
166	103	107	107	106	106	109	106	106	114	114	103	104	104	129	110	101	120	120	112	112	114	114	109	109	109	146	111	110	111	114	117	117	112	130	179	309	847	1162	1290	741	263	118	104	105	108	108	121	120	120
125	105	107	107	106	101	109	109	102	102	114	98	104	113	104	107	107	118	118	112	110	114	114	109	121	126	116	111	117	110	114	112	112	148	130	206	495	1379	2438	1750	1149	322	169	115	107	108	108	113	112	111
115	115	95	95	108	100	93	100	111	122	122	101	125	113	117	125	125	118	118	122	122	126	112	121	124	124	124	134	120	120	110	133	120	138	156	396	743	3211	5657	5497	2206	1053	239	123	123	111	108	102	112	112
138	112	102	99	99	100	104	103	111	122	115	109	125	129	129	117	112	110	131	122	122	113	126	116	127	124	134	134	120	109	110	133	134	132	304	809	3770	15707	19459	15680	13140	3446	594	146	123	125	125	115	117	117
138	124	124	99	98	104	108	139	139	112	115	108	106	129	129	111	118	118	112	131	118	118	116	125	119	127	130	130	116	112	109	109	147	255	501	1911	7077	37527	47116	40266	25072	6302	984	264	122	118	125	120	117	123
131	94	124	109	103	110	113	113	103	115	115	101	108	104	106	116	118	116	119	128	128	109	136	125	123	116	120	130	116	128	128	129	210	372	888	2379	12639	52211	71019	71019	35852	10139	1292	301	188	117	135	120	126	128
131	131	106	109	109	110	113	113	108	115	109	112	112	108	106	116	116	119	119	128	128	134	134	122	123	123	126	126	121	122	137	138	152	314	633	1606	6029	34435	60414	39487	24267	5401	1346	236	142	135	112	109	123	128
120	105	106	106	101	101	113	113	128	128	121	118	131	106	122	122	120	137	137	123	112	118	125	127	132	132	126	125	121	122	128	136	142	180	289	490	1971	10094	31949	11886	5140	1960	439	189	117	123	121	123	123	123
105	108	108	99	104	106	114	117	128	128	121	133	133	111	122	143	114	115	124	119	121	134	123	127	131	127	131	117	115	119	120	128	129	146	126	166	341	1909	2506	1224	850	400	176	132	132	120	131	117	123	125
100	108	108	109	103	104	114	114	116	116	124	133	133	116	143	143	136	136	129	129	123	134	115	125	123	128	128	117	129	119	122	130	129	118	122	145	145	255	278	209	191	132	130	132	125	125	131	140	123	148
108	104	107	109	114	114	111	114	120	120	124	124	121	117	115	118	122	124	138	156	156	123	126	122	142	128	128	118	129	123	127	143	128	135	123	135	142	142	146	169	149	137	132	123	125	137	137	140	140	129
124	112	107	105	109	135	135	104	130	130	123	121	121	121	121	137	137	122	138	156	156	132	132	122	125	125	141	129	124	128	123	143	150	121	135	126	142	132	154	142	137	137	130	130	126	137	137	129	134	129
124	113	113	105	106	114	114	115	115	130	116	116	130	121	121	137	137	130	130	128	127	132	132	131	126	125	141	137	134	128	125	137	164	150	135	158	138	137	144	154	132	129	130	129	147	137	137	134	134	122
105	113	113	108	116	116	109	127	127	120	129	130	130	118	142	134	134	160	160	123	144	144	141	141	147	147	137	134	134	144	132	134	164	144	127	151	137	167	152	152	143	136	145	132	147	136	137	134	131	131
134	134	117	135	135	116	115	112	127	120	129	125	120	120	142	133	133	160	160	134	140	144	681	141	147	147	139	132	136	144	134	158	138	144	134	133	150	155	190	167	151	147	145	139	141	141	150	122	143	143
134	113	115	115	105	114	116	112	127	146	119	122	133	133	131	127	135	135	135	134	140	140	141	141	139	157	141	141	136	132	163	144	138	139	147	145	150	170	193	170	151	137	137	139	145	145	150	128	132	143
113	113	115	110	113	133	116	117	117	146	149	149	133	133	130	123	135	135	132	142	142	131	147	147	145	153	144	148	169	148	163	137	136	148	148	145	142	206	238	216	155	151	131	146	136	151	138	128	133	134
108	113	116	120	122	133	126	113	114	132	149	149	133	133	137	146	146	147	150	160	149	149	138	147	148	147	146	148	169	148	151	146	147	149	156	156	148	219	359	264	179	156	141	155	155	146	142	143	140	140
120	120	120	122	122	133	133	129	144	126	133	159	159	133	147	147	147	147	150	160	160	155	156	156	165	165	146	151	144	140	151	158	147	149	146	156	167	232	467	280	193	156	153	155	146	146	145	147	142	172
136	123	116	112	129	133	133	129	144	127	127	159	159	132	132	147	149	149	169	169	147	155	156	156	165	165	153	151	144	177	150	158	162	151	165	167	167	345	658	407	196	150	151	144	145	147	161	161	142	172
136	123	123	122	130	129	121	144	144	130	140	140	133	141	141	146	149	158	169	169	157	157	137	147	152	144	153	144	143	177	161	164	158	162	165	167	170	466	772	617	331	170	156	143	154	154	152	180	148	157
119	129	130	122	130	127	149	149	127	137	140	140	132	132	138	152	152	158	158	171	153	159	159	153	156	156	152	149	157	150	172	230	172	152	150	164	196	787	1191	750	447	170	152	160	168	153	173	180	156	175
145	129	130	140	140	130	151	149	133	136	137	129	132	133	146	152	152	150	171	171	153	159	161	161	157	157	164	157	160	173	164	272	250	160	157	181	308	1692	2688	2216	587	193	153	160	184	184	153	175	163	175
145	134	133	126	140	135	151	151	142	142	137	155	155	145	145	147	150	159	170	170	162	162	161	169	196	167	179	179	168	173	199	272	250	176	174	192	419	2122	3593	3593	1070	290	169	178	184	159	171	172	172	170
134	133	133	152	152	148	148	151	136	133	141	155	155	145	145	143	156	189	189	172	169	164	163	169	196	167	179	179	188	179	189	199	196	184	182	234	283	1034	3390	3073	1647	270	201	178	183	170	171	172	172	170
130	155	137	152	152	147	148	132	133	142	142	143	143	143	147	189	189	189	181	182	182	187	187	190	190	181	181	179	188	179	201	186	223	184	214	190	240	743	1160	922	676	193	201	185	192	192	193	167	185	185
141	155	137	132	132	132	132	134	134	143	147	178	154	151	174	174	152	157	193	193	182	187	187	179	196	202	182	179	184	177	201	196	223	187	214	191	210	203	349	238	239	197	188	185	192	192	196	174	174	185
142	142	147	158	158	134	136	145	146	147	152	178	178	170	174	174	179	179	193	193	178	174	174	171	196	202	202	199	206	194	207	205	198	200	191	207	210	206	203	207	192	215	209	208	207	196	196	190	207	207
142	139	147	158	158	135	146	160	160	146	148	171	181	181	170	162	183	183	185	186	191	191	188	188	202	199	220	220	211	212	236	236	199	200	220	209	209	206	227	215	212	223	209	208	207	198	199	207	189	207
152	132	141	152	152	138	146	176	176	163	148	155	181	181	179	179	183	185	206	206	191	191	191	207	207	202	220	220	229	223	240	224	224	202	222	229	221	214	229	226	209	223	217	202	238	212	201	207	199	208
152	141	141	139	152	172	172	176	152	163	152	187	187	167	179	179	183	192	206	214	214	207	201	196	207	203	209	210	229	223	231	217	1870	219	237	247	223	214	249	233	246	230	220	234	238	224	205	227	228	228
154	138	138	147	148	172	172	145	154	157	168	187	187	168	170	188	183	213	213	206	214	214	201	201	215	215	205	210	224	215	231	228	237	234	243	247	232	239	249	230	246	230	220	226	231	235	233	233	227	228
154	175	175	149	149	145	174	174	161	172	172	177	205	192	188	205	193	213	213	202	214	214	224	223	215	215	225	225	225	218	215	228	246	246	277	234	252	228	247	279	244	245	245	218	218	219	233	233	212	219
154	175	175	156	156	149	184	184	168	172	192	177	205	207	193	214	202	208	208	203	1397	1397	223	223	227	226	235	235	229	220	224	231	232	246	229	245	252	277	278	278	245	247	245	223	227	221	224	224	219	249
154	154	141	158	166	176	162	184	168	178	192	187	187	207	193	214	214	206	237	237	221	221	223	231	238	243	235	235	232	220	239	241	232	225	259	259	247	246	278	270	247	247	239	223	237	221	225	218	226	249
179	154	176	158	168	180	191	176	170	176	188	200	246	246	213	212	210	218	237	237	253	253	223	231	242	243	260	232	241	230	223	239	241	248	255	250	262	385	537	341	269	296	244	242	237	238	225	217	240	248
156	160	176	176	178	178	191	191	183	213	213	212	246	246	250	250	237	237	234	252	253	253	219	219	242	242	260	246	241	222	231	232	238	248	244	235	395	1003	1472	1487	468	296	244	238	230	238	227	217	240	225
153	160	172	172	178	178	176	176	178	185	213	226	222	221	218	250	236	242	242	235	228	227	229	236	245	229	239	246	240	240	228	228	225	255	231	260	472	1879	6201	6673	723	347	267	230	231	234	227	215	232	223
180	180	173	192	192	172	191	191	210	210	226	226	222	218	219	239	228	242	243	237	236	233	233	245	245	227	228	230	230	230	228	231	228	255	228	279	1496	6424	17668	20333	2647	567	267	228	215	234	217	211	232	225
226	180	194	194	192	203	197	202	210	205	227	215	220	220	219	242	242	224	243	237	236	233	233	230	230	223	222	230	230	227	217	231	228	218	244	477	6258	42848	163778	163778	14947	2922	278	228	225	211	214	212	225	225
216	177	179	182	195	203	207	210	214	227	244	244	226	215	220	242	242	230	230	236	236	223	236	236	230	214	213	222	227	227	217	215	205	211	225	1482	13781	105971	163778	163778	66126	9090	675	272	229	211	206	212	212	223
188	188	191	191	196	193	207	207	263	263	244	244	226	214	227	229	223	230	230	228	228	269	210	236	214	214	227	205	205	203	210	196	205	219	287	2713	29410	163778	163778	163778	163778	11809	1123	292	248	208	190	194	214	196
227	188	191	206	206	209	217	217	230	237	237	225	230	246	239	236	235	235	226	229	269	269	214	242	242	227	227	209	202	208	210	201	206	219	294	2195	15335	163778	163778	163778	163778	20531	1166	348	248	196	193	198	214	189
221	200	193	206	216	225	225	221	223	238	224	224	238	246	239	235	235	238	238	219	209	214	219	242	242	208	226	225	213	208	219	219	206	227	294	846	9106	90361	163778	163778	78360	9135	733	312	223	192	202	198	212	195
203	200	231	231	216	226	226	221	212	238	246	224	238	232	232	230	225	238	256	256	205	199	219	219	205	208	225	225	213	198	193	190	199	191	224	268	1738	27406	47036	54473	26167	1221	442	231	212	188	191	202	178	199
204	204	231	231	230	230	230	230	212	213	246	246	215	232	232	230	224	202	202	256	205	213	213	205	205	201	209	209	202	200	212	212	199	189	224	256	381	1960	5327	3676	1117	467	256	211	212	188	177	210	178	199
263	197	203	211	211	230	230	230	214	214	216	216	204	205	205	208	220	193	214	191	202	202	206	202	192	190	187	189	203	203	212	212	196	197	193	229	244	512	687	733	542	259	232	211	211	191	202	181	171	171
260	219	209	218	218	215	215	201	226	226	207	206	206	213	186	189	220	304	304	201	201	188	205	202	192	192	183	189	213	213	187	181	179	181	189	198	193	255	303	307	228	234	212	206	199	181	202	182	169	204
228	219	229	229	232	231	221	218	238	238	211	218	203	213	195	183	193	193	304	201	201	205	205	187	187	184	180	180	184	193	185	181	198	203	190	198	196	186	244	270	192	236	174	206	180	195	195	182	177	186
228	213	213	229	232	231	231	215	228	221	221	220	218	214	206	206	197	196	251	195	196	196	187	192	184	176	206	184	179	193	193	181	198	203	190	183	199	186	224	236	192	186	236	172	186	195	186	175	186	186
287	229	234	234	213	224	226	228	228	209	220	220	216	216	192	194	209	206	195	207	207	190	192	192	207	197	206	184	179	175	177	179	178	183	188	177	230	172	224	236	191	178	203	178	186	186	172	190	190	180
218	230	246	246	213	222	226	221	221	203	209	214	200	191	194	194	209	209	184	181	181	183	192	192	207	207	216	174	172	179	187	187	183	179	183	180	230	175	201	221	206	177	183	183	174	174	195	190	190	180
218	226	246	246	232	216	201	212	212	201	195	195	175	185	185	176	209	209	180	182	182	177	210	210	176	175	216	216	184	183	187	199	199	179	205	184	174	187	198	181	206	185	184	184	181	175	195	189	189	180
227	226	226	228	228	226	214	212	212	201	187	181	195	179	179	167	181	178	180	182	182	171	210	210	191	179	189	189	183	183	183	178	181	181	185	185	189	187	198	192	175	168	176	186	183	177	172	168	167	177
242	222	217	216	222	214	214	204	204	197	202	202	195	179	170	181	181	183	183	173	168	175	183	191	193	179	174	206	198	198	183	183	173	177	185	180	189	193	193	202	173	181	173	186	183	181	193	182	182	169
242	242	212	226	226	211	211	205	230	230	202	185	181	179	196	196	178	183	194	194	170	179	170	183	193	173	170	206	206	198	198	217	217	176	211	200	181	259	682	239	203	201	165	179	207	193	193	182	182	177
235	233	233	227	227	209	202	209	230	193	198	189	179	179	196	196	191	188	181	194	170	179	179	196	196	184	166	186	1668	1668	191	217	217	171	216	216	186	1244	3625	2632	320	201	180	170	214	180	175	165	158	160
221	233	230	230	247	226	202	209	193	193	189	189	181	181	174	191	173	188	188	172	166	184	184	196	184	186	186	188	188	1668	191	172	180	186	216	216	172	2167	8298	7359	915	192	183	170	214	169	177	172	158	176
221	204	242	247	247	226	195	195	186	179	187	187	181	182	182	191	191	176	177	168	167	184	185	185	174	186	167	188	177	167	170	167	202	202	172	182	172	1685	8298	7042	2237	168	183	163	164	164	177	177	162	176
206	204	242	228	211	214	218	183	186	189	189	184	176	182	175	191	191	186	177	177	170	175	175	194	194	174	177	177	175	167	174	174	202	202	182	176	172	625	6651	4896	992	167	161	162	155	163	161	162	162	164
206	220	230	230	204	201	218	218	182	189	189	181	176	175	175	166	186	186	169	169	162	180	182	186	194	173	169	177	175	167	174	174	170	170	165	164	167	174	730	258	238	166	166	148	136	162	161	133	162	164
227	220	213	230	194	191	205	205	182	196	178	178	161	169	186	166	170	179	179	201	188	178	182	186	169	170	170	186	186	173	174	174	168	168	153	147	146	162	151	144	144	148	142	148	144	155	143	145	161	162
244	218	214	214	196	181	192	205	172	196	196	181	161	167	186	186	167	176	179	201	201	178	178	167	167	161	162	168	186	173	170	168	148	151	153	143	150	146	134	124	117	122	140	124	163	155	127	145	136	149
244	213	197	196	185	181	192	192	209	209	171	181	181	172	172	180	180	167	177	177	179	161	161	172	172	167	170	170	166	166	145	152	152	149	146	132	32	32	32	32	32	32	32	116	115	147	120	140	129	138
201	211	211	187	190	190	195	183	183	209	159	163	173	173	173	173	180	172	174	184	191	191	161	172	172	160	167	151	151	152	138	132	122	149	32	32	32	32	32	32	32	32	32	32	32	102	89	108	125	112
213	214	185	189	190	195	195	174	174	173	160	177	163	163	157	173	181	181	174	184	184	161	164	164	154	161	155	174	136	142	142	100	32	32	32	32	32	32	32	32	32	32	32	32	32	32	32	32	105	104
213	214	214	204	189	188	188	172	165	162	177	177	190	190	155	161	178	176	176	169	163	162	158	164	154	161	155	174	136	142	119	32	32	32	32	32	32	32	32	32	32	32	32	32	32	32	32	32	66	104
206	203	234	234	194	194	185	179	179	162	163	169	190	190	163	175	174	176	176	179	179	158	158	154	154	142	127	148	111	106	119	32	32	32	32	32	32	32	32	32	32	32	32	32	32	32	32	32	32	32
207	214	234	187	198	198	185	189	189	165	163	163	167	162	167	175	175	169	160	160	179	167	146	138	151	131	124	124	109	32	32	32	32	32	32	32	32	32	32	32	32	32	32	32	32	32	32	32	32	32
207	192	214	198	198	179	184	189	189	183	156	152	162	162	198	164	164	159	160	160	167	167	156	144	139	131	124	123	32	32	32	32	32	32	32	32	32	32	32	32	32	32	32	32	32	32	32	32	32	32
222	210	229	229	197	185	185	185	174	183	174	181	190	190	198	198	165	703	168	168	147	147	145	145	141	130	106	106	32	32	32	32	32	32	32	32	32	32	32	32	32	32	32	32	32	32	32	32	32	32
221	210	210	229	203	203	181	182	167	174	174	181	190	167	177	177	165	165	184	154	150	146	136	133	133	130	120	32	32	32	32	32	32	32	32	32	32	32	32	32	32	32	32	32	32	32	32	32	32	32
241	193	187	193	203	171	182	182	174	174	168	160	183	183	177	162	165	165	184	184	150	146	146	133	133	121	86	32	32	32	32	32	32	32	32	32	32	32	32	32	32	32	32	32	32	32	32	32	32	32
203	203	193	193	199	199	173	181	168	168	168	160	171	177	159	163	161	165	166	166	149	151	151	130	121	93	32	32	32	32	32	32	32	32	32	32	32	32	32	32	32	32	32	32	32	32	32	32	32	32
209	193	193	185	199	199	173	173	173	182	182	160	177	177	167	187	156	154	154	159	159	146	138	130	121	102	32	32	32	32	32	32	32	32	32	32	32	32	32	32	32	32	32	32	32	32	32	32	32	32
267	192	190	179	179	171	171	159	173	182	182	160	156	167	167	187	184	164	161	159	179	164	143	123	105	103	32	32	32	32	32	32	32	32	32	32	32	32	32	32	32	32	32	32	32	32	32	32	32	32
216	192	190	187	201	201	204	204	194	175	175	160	172	178	178	163	184	164	164	161	179	164	122	123	109	103	32	32	32	32	32	32	32	32	32	32	32	32	32	32	32	32	32	32	32	32	32	32	32	32
234	189	180	199	201	201	204	204	194	161	161	172	172	178	160	163	172	163	207	207	190	164	122	123	123	106	32	32	32	32	32	32	32	32	32	32	32	32	32	32	32	32	32	32	32	32	32	32	32	32
316	209	209	199	184	196	176	158	162	162	176	176	200	155	160	160	172	171	207	190	190	164	121	119	119	106	32	32	32	32	32	32	32	32	32	32	32	32	32	32	32	32	32	32	32	32	32	32	32	32
242	198	192	192	190	196	190	190	166	163	176	225	200	151	157	150	159	171	171	155	151	154	132	131	122	32	32	32	32	32	32	32	32	32	32	32	32	32	32	32	32	32	32	32	32	32	32	32	32	32
239	234	192	192	180	176	190	205	170	166	190	225	225	157	157	176	164	165	161	155	153	153	139	124	122	32	32	32	32	32	32	32	32	32	32	32	32	32	32	32	32	32	32	32	32	32	32	32	32	32
239	234	187	182	179	187	173	205	170	177	180	180	176	169	176	176	203	165	157	157	146	144	137	118	112	103	32	32	32	32	32	32	32	32	32	32	32	32	32	32	32	32	32	32	32	32	32	32	32	32
241	203	200	204	180	187	187	209	209	177	169	165	169	169	186	203	203	180	180	173	159	146	146	142	142	112	32	32	32	32	32	32	32	32	32	32	32	32	32	32	32	32	32	32	32	32	32	32	32	32
211	200	210	210	193	180	187	209	168	158	179	179	182	190	186	161	167	180	180	160	159	163	146	142	142	116	75	32	32	32	32	32	32	32	32	32	32	32	32	32	32	32	32	32	32	32	32	32	32	32
238	218	210	210	193	180	177	165	176	176	189	189	190	190	171	182	167	172	176	160	152	163	149	128	121	101	91	32	32	32	32	32	32	32	32	32	32	32	32	32	32	32	32	32	32	32	32	32	32	32
213	199	238	238	229	209	209	157	178	178	190	190	167	160	164	182	182	176	176	177	177	152	149	128	115	101	98	32	32	32	32	32	32	32	32	32	32	32	32	32	32	32	32	32	32	32	32	32	32	32
213	198	257	257	238	209	209	193	178	178	174	194	167	167	164	161	190	166	160	177	163	155	150	126	120	95	103	76	32	32	32	32	32	32	32	32	32	32	32	32	32	32	32	32	32	32	32	32	32	32
244	241	257	257	178	178	193	193	177	181	194	194	167	177	177	153	190	190	173	163	163	150	150	157	157	116	103	82	32	32	32	32	32	32	32	32	32	32	32	32	32	32	32	32	32	32	32	32	32	32
241	241	205	202	192	181	179	177	177	181	181	167	177	178	178	153	162	173	173	157	151	156	156	157	157	116	129	98	98	32	32	32	32	32	32	32	32	32	32	32	32	32	32	32	32	32	32	32	32	32
221	210	192	197	192	179	172	170	167	172	156	158	177	182	178	157	174	174	172	166	156	164	164	156	147	129	129	109	98	32	32	32	32	32	32	32	32	32	32	32	32	32	32	32	32	32	32	32	32	32
218	213	215	215	228	185	196	196	178	176	176	166	167	182	175	175	187	187	166	166	169	164	164	150	139	121	123	123	103	122	32	32	32	32	32	32	32	32	32	32	32	32	32	32	32	32	32	32	32	32
[truncated: 27 more columns]

## Sheet: Fig1b2
55	51	50	56	56	56	53	57	60	60	51	51	48	64	64	62	62	51	50	48	48	53	53	52	52	52	56	56	53	62	62	64	64	69	94	119	119	105	100	105	105	65	59	59	51	49	47	45	53	53
65	65	65	49	45	59	59	59	52	65	65	65	48	46	49	49	54	54	50	54	54	54	51	52	54	55	55	54	57	57	57	54	54	54	85	85	90	91	91	88	88	88	52	58	63	63	59	59	50	58
56	56	56	55	55	54	54	49	57	57	47	59	59	59	53	47	59	59	47	47	47	51	51	80	80	80	56	56	57	57	58	58	63	63	63	62	63	76	76	69	69	69	57	51	54	57	57	49	49	49
51	58	58	51	50	54	54	54	49	57	57	53	44	56	56	52	59	59	59	48	55	55	53	53	54	52	52	71	55	61	61	61	60	56	58	58	63	71	76	76	67	59	59	54	52	54	54	54	52	52
53	52	51	49	59	58	58	58	55	55	60	51	51	55	55	55	54	60	60	51	51	51	54	56	56	56	71	71	55	50	49	49	54	55	57	60	77	77	66	66	59	59	57	53	47	49	50	50	46	45
49	52	52	59	54	54	52	57	60	60	57	57	54	62	62	54	52	54	49	56	56	56	56	57	57	57	54	50	64	64	64	55	55	59	59	56	54	59	59	59	58	52	52	52	52	59	59	47	49	58
51	51	52	52	52	53	60	56	57	57	57	57	62	59	59	63	63	63	58	58	65	65	72	72	72	51	47	48	58	58	51	56	56	55	60	60	60	76	76	58	59	59	59	50	52	64	64	59	52	52
64	64	64	49	60	60	48	57	57	49	57	52	52	52	49	55	62	62	84	84	84	50	46	50	50	66	66	55	60	60	60	49	49	58	58	55	55	54	54	59	59	60	60	59	59	59	54	50	47	48
54	50	50	60	60	60	69	69	69	49	49	66	66	53	53	50	50	51	58	58	53	53	53	50	50	66	66	52	58	58	51	53	53	49	50	50	53	63	65	65	65	56	56	56	55	63	57	57	51	51
92	92	92	52	52	48	55	55	50	54	54	56	56	54	54	66	66	66	54	51	51	60	75	75	62	62	55	55	53	58	58	49	53	53	52	76	76	58	58	58	58	58	56	85	85	81	63	62	62	55
56	56	56	55	55	51	74	74	56	49	52	46	55	54	51	58	58	71	71	62	60	60	57	52	52	56	56	55	52	55	55	54	52	52	56	56	56	49	55	55	55	55	55	54	63	65	68	68	68	55
54	54	68	68	58	58	58	56	55	72	72	59	62	62	59	52	55	55	55	52	52	49	57	57	57	56	56	54	52	53	57	57	55	56	56	56	49	45	53	60	60	68	68	60	58	65	65	52	57	57
51	59	51	50	60	60	62	62	62	58	54	53	56	53	57	57	57	57	51	52	52	57	59	62	62	62	60	65	65	56	67	67	67	56	61	61	72	72	54	76	76	76	62	62	56	60	60	60	58	58
59	59	56	57	46	47	63	63	66	66	52	56	56	54	54	54	66	66	66	53	76	76	60	60	60	51	53	56	65	65	56	56	56	55	56	58	58	67	67	64	64	64	51	59	59	55	51	55	55	58
61	48	55	55	53	55	58	59	55	55	57	58	58	52	51	51	68	68	56	56	56	56	60	60	52	54	54	54	54	56	56	64	64	80	80	57	57	55	54	54	54	49	50	60	60	51	58	58	73	73
49	46	55	59	61	61	61	50	52	55	55	55	55	53	53	53	53	55	58	58	57	58	58	58	52	52	58	58	53	53	65	65	58	58	65	65	62	70	70	68	62	60	60	59	59	59	64	64	56	73
64	58	59	59	59	59	64	64	54	58	58	51	59	59	54	57	65	65	65	52	52	52	48	53	53	60	65	65	65	54	54	56	56	56	62	78	80	86	86	70	63	63	59	67	67	70	70	57	55	50
60	56	62	62	62	56	53	53	58	59	59	49	56	59	59	59	62	62	62	62	55	55	60	60	60	63	63	58	58	53	50	50	61	64	68	71	81	104	104	86	86	59	57	54	52	52	55	61	61	58
64	58	55	55	60	60	64	64	54	63	63	63	57	57	57	56	62	62	53	59	69	69	58	55	54	50	60	60	58	58	51	56	56	60	70	77	85	85	91	91	79	79	79	69	55	60	60	64	64	65
57	65	65	61	56	53	53	59	65	65	55	53	62	62	62	59	53	54	66	66	59	57	58	53	52	59	66	66	64	64	53	64	64	64	69	69	74	81	81	81	73	73	73	62	62	61	56	53	77	77
61	55	55	51	54	55	55	65	57	57	55	51	62	61	54	53	53	52	65	65	60	60	60	60	60	59	60	60	59	60	68	68	68	69	69	69	63	60	60	60	60	63	63	63	63	64	64	60	60	54
59	59	55	56	56	55	60	60	56	73	73	62	61	61	61	59	52	55	57	60	58	58	68	68	61	74	74	74	55	55	54	60	60	60	61	62	68	72	72	84	84	72	72	62	62	52	63	57	58	63
59	52	52	55	53	53	54	55	55	59	59	55	55	52	59	58	56	56	54	53	63	63	70	70	53	64	61	70	70	70	57	70	70	57	69	79	79	79	77	77	77	63	63	68	68	53	58	68	68	68
63	68	68	52	60	60	60	73	73	73	60	57	59	59	58	57	57	57	57	57	52	51	61	66	66	66	65	65	65	54	52	57	62	62	62	62	67	68	68	68	65	65	65	55	55	106	106	78	61	56
52	51	58	58	59	72	72	60	55	60	60	60	58	63	69	74	74	56	53	55	61	61	61	70	70	70	55	73	73	57	57	59	59	64	64	64	82	82	82	71	66	60	56	68	68	64	64	56	55	57
49	66	66	68	68	68	62	57	57	54	61	65	64	64	59	59	60	60	60	58	58	59	74	74	74	59	69	69	69	68	68	60	65	65	72	72	70	86	86	81	74	67	67	67	61	68	52	52	70	70
56	60	64	64	64	64	86	62	61	79	79	81	57	61	61	60	56	66	66	66	59	54	65	66	75	75	61	61	61	63	63	63	69	69	72	72	108	108	108	74	74	74	65	65	59	56	68	68	58	58
62	62	56	56	56	86	86	64	68	81	81	59	50	55	60	58	61	62	84	84	70	70	54	54	54	54	68	68	70	73	73	62	78	78	66	71	81	98	98	98	76	76	64	53	59	71	71	72	72	52
81	65	70	55	55	56	55	60	65	65	73	73	60	64	64	64	63	63	63	75	75	75	60	60	62	62	60	70	64	64	64	59	58	67	72	82	129	129	129	84	84	74	61	60	67	67	67	61	57	60
73	70	70	54	56	62	76	62	58	58	58	54	55	55	57	70	70	65	59	55	54	69	69	66	66	82	82	63	58	58	59	68	75	75	75	95	96	123	123	83	90	90	64	62	59	54	57	50	55	67
53	71	71	63	63	76	76	54	57	60	60	60	53	69	70	61	61	61	56	57	57	64	64	54	66	66	65	61	67	67	61	75	75	61	63	82	124	124	124	97	97	83	78	61	62	61	60	60	60	59
61	61	61	62	62	68	67	67	60	60	60	62	78	78	58	67	74	76	76	69	64	64	59	72	72	62	52	53	67	56	71	71	71	83	83	116	117	122	122	111	109	103	78	73	59	61	69	69	58	56
61	61	61	60	68	64	64	64	60	60	92	92	62	68	68	62	54	62	62	58	83	83	83	60	60	60	52	60	68	68	89	89	75	77	105	139	154	154	135	135	132	83	83	70	70	59	59	65	65	62
67	67	65	65	65	59	66	66	59	59	58	56	59	59	55	55	64	64	64	62	69	67	67	67	67	67	67	60	54	71	71	71	67	76	122	218	218	218	195	195	195	96	74	70	70	70	55	65	62	73
83	87	87	60	55	55	78	78	66	66	65	65	58	61	68	68	65	63	71	71	71	69	68	60	58	70	70	67	67	65	65	68	70	70	126	334	334	383	383	383	291	245	185	66	66	64	68	68	65	65
57	57	57	66	84	84	84	69	69	61	61	60	75	75	57	57	50	73	73	73	64	66	66	71	71	71	60	62	62	70	62	76	111	154	678	1614	2648	2958	2965	2394	1972	1811	440	228	88	83	74	63	70	70
63	58	59	61	56	68	68	71	71	71	64	64	64	63	63	61	61	73	73	65	70	70	70	64	74	74	70	94	94	75	75	143	207	373	1077	3922	6994	7692	7692	5974	5974	3522	1803	361	110	86	77	75	69	69
69	61	62	62	62	65	71	71	65	64	86	86	65	69	69	73	63	63	57	63	63	58	66	66	63	63	63	68	70	88	91	181	315	352	1498	4260	7517	8166	7870	6831	4999	3008	2434	461	165	78	78	63	69	62
75	64	69	69	69	68	59	60	64	75	75	71	71	73	73	66	64	70	70	71	71	73	86	86	70	69	69	66	66	62	99	162	208	459	1347	2925	7860	7860	5898	5690	5096	2933	768	304	89	75	83	83	67	68
67	67	56	59	59	58	58	61	61	60	60	71	71	68	64	63	70	60	81	81	82	61	61	68	68	56	60	57	68	68	99	99	108	275	336	1437	1476	2133	2133	1433	1040	529	371	82	69	63	63	71	87	87
62	60	63	71	96	96	73	68	71	72	74	71	71	70	81	68	72	72	61	82	79	79	77	70	70	63	66	66	73	77	77	65	100	100	118	247	250	304	289	289	192	175	139	66	64	62	59	74	74	69
69	69	69	96	69	69	68	69	69	84	84	73	73	61	61	62	63	63	59	55	55	64	63	68	67	67	58	66	58	61	70	70	58	62	96	103	213	265	265	228	197	152	74	75	75	62	61	71	71	67
74	74	74	77	77	77	64	64	61	59	61	78	62	62	58	59	59	63	63	59	59	60	79	79	60	63	63	78	78	64	74	74	95	95	71	106	187	227	227	158	135	103	85	85	67	67	61	61	67	70
64	62	60	58	68	68	58	66	66	78	78	72	55	74	74	63	60	71	62	63	63	57	65	61	61	55	64	67	70	63	63	56	54	65	65	87	113	166	166	152	119	96	96	75	69	69	69	60	57	65
62	68	68	54	74	68	66	66	91	63	73	73	64	64	64	55	68	68	65	64	64	63	74	74	61	61	74	74	66	63	62	73	73	65	65	84	112	149	149	109	86	86	72	62	70	65	65	82	73	55
59	63	69	74	67	76	76	71	64	66	66	74	74	69	69	59	81	81	65	73	62	71	71	71	68	58	61	89	71	66	60	63	75	62	62	71	89	91	107	91	91	62	61	73	80	71	63	75	82	61
64	64	61	69	69	80	71	63	76	65	66	58	67	64	64	90	90	66	69	73	67	61	71	71	64	64	73	73	68	74	74	57	61	61	64	61	97	97	86	83	68	74	74	71	70	70	62	69	69	70
58	73	73	80	80	75	69	69	83	83	61	64	67	60	68	68	64	58	58	69	69	79	67	68	68	57	71	65	65	61	67	62	68	66	67	69	72	69	81	81	69	69	64	58	73	73	68	69	77	82
70	70	73	73	68	73	60	60	60	63	67	77	77	66	67	70	70	66	59	67	79	70	70	70	69	76	76	90	90	82	69	69	65	72	69	66	71	92	92	71	71	68	64	63	63	70	70	65	66	81
71	66	61	67	60	73	58	63	71	73	73	66	67	67	71	71	69	73	73	69	69	65	65	77	83	83	74	82	72	72	69	83	83	57	78	78	66	76	82	79	79	71	68	59	71	76	64	64	58	58
66	58	69	64	66	66	60	60	60	70	70	63	74	74	74	71	71	71	71	70	80	66	67	67	67	74	72	72	92	60	60	79	56	65	65	61	61	55	87	87	83	70	72	88	68	68	72	72	65	62
79	70	72	72	62	62	62	68	62	65	62	70	70	82	82	85	85	68	68	77	77	63	78	78	78	74	73	73	92	92	64	70	73	73	72	62	69	69	77	71	61	66	66	64	76	76	54	77	77	68
61	60	60	60	67	67	67	66	75	75	64	62	70	67	59	75	75	72	63	68	77	78	78	78	66	79	79	79	79	67	81	81	81	67	62	67	86	86	66	70	70	73	73	66	65	70	59	66	68	68
71	71	69	69	66	66	71	71	64	64	66	66	67	67	64	65	72	77	77	75	91	91	74	62	71	68	70	70	63	63	63	66	69	69	67	67	69	69	72	74	74	74	77	62	71	72	72	70	67	63
65	69	69	61	66	80	71	96	96	63	73	73	71	71	75	75	68	66	64	75	75	80	80	64	71	88	88	67	72	72	72	70	80	80	80	75	75	74	74	74	78	78	64	67	69	71	67	66	66	74
71	71	61	58	80	80	80	67	61	80	80	80	66	64	62	67	67	73	73	73	70	62	67	67	67	75	88	76	76	87	87	86	71	73	73	77	74	74	93	93	76	74	64	75	75	70	70	62	71	74
79	79	67	70	70	71	71	75	75	60	79	79	68	80	80	63	74	74	74	75	82	82	82	72	72	69	75	69	80	80	79	79	79	76	76	97	117	117	107	88	76	81	81	70	70	70	69	63	72	72
78	78	70	63	70	64	64	70	75	73	73	70	71	71	73	74	74	74	83	63	76	76	69	63	72	69	68	65	74	74	74	69	82	82	92	92	111	138	138	133	88	88	83	81	69	89	89	82	82	82
78	78	77	77	70	67	67	64	66	66	73	71	71	79	79	73	75	75	83	83	75	75	71	66	66	79	79	83	83	83	67	82	82	79	79	88	90	105	124	124	96	89	84	86	86	81	89	89	77	77
73	73	73	77	80	80	75	83	83	66	94	94	94	78	78	78	68	73	85	85	73	73	73	65	68	88	77	75	75	76	76	76	76	75	75	73	77	78	97	97	81	81	81	63	74	74	73	69	67	68
75	73	69	77	77	71	72	78	78	77	62	61	75	82	82	82	79	81	81	81	73	74	77	77	88	88	79	79	79	75	76	76	76	83	83	78	78	78	97	95	96	96	96	76	66	66	91	70	67	87
82	82	79	79	69	78	78	79	79	89	89	71	82	82	82	75	75	90	76	78	78	77	74	78	78	75	72	75	83	83	77	74	94	94	94	67	67	93	106	106	103	95	81	80	80	71	71	91	70	75
74	82	74	78	79	79	79	76	81	76	72	72	71	71	66	69	90	90	90	68	66	75	75	75	82	82	82	81	81	75	70	70	73	79	79	86	96	123	123	123	106	96	94	86	86	63	67	70	66	92
74	66	78	78	78	79	79	77	81	81	74	74	68	68	69	69	67	74	81	81	71	66	70	70	70	77	77	65	86	86	77	71	71	73	79	86	108	154	154	153	153	135	94	94	85	85	78	74	74	85
86	75	76	76	75	75	66	77	92	92	92	77	72	68	73	87	87	74	77	82	82	100	81	81	69	73	84	84	87	87	77	79	89	93	93	89	118	141	161	161	135	130	130	83	79	88	88	78	77	79
71	81	81	75	66	74	85	85	85	76	76	75	74	69	75	78	82	82	82	83	100	100	100	81	79	79	106	106	106	83	84	84	92	92	90	101	128	177	189	189	188	141	141	103	87	87	77	79	84	91
74	74	79	79	70	74	75	85	76	82	89	89	80	80	77	82	82	81	83	83	77	80	98	98	98	79	78	81	81	77	77	76	94	92	88	110	141	211	211	223	223	223	119	103	88	88	87	87	78	91
75	82	82	74	70	76	77	77	78	78	78	67	70	93	93	93	82	82	77	77	71	75	91	88	80	81	93	98	98	86	86	77	94	94	89	128	230	253	253	242	173	167	103	86	81	83	87	87	87	98
85	76	82	74	80	87	79	80	80	84	90	90	87	87	79	88	88	86	89	113	113	108	93	93	90	90	102	84	89	101	101	101	79	81	87	145	211	287	287	251	249	180	106	102	87	81	82	88	90	90
82	82	82	76	87	87	87	81	81	80	84	88	88	87	77	87	87	86	89	89	87	89	89	80	83	90	104	104	91	108	108	84	84	93	93	119	356	356	358	358	228	211	163	86	84	97	97	98	98	88
81	88	88	88	78	78	78	92	92	92	84	81	80	91	108	108	108	96	96	100	100	92	92	85	85	91	91	91	88	80	79	98	89	89	96	191	386	461	461	381	350	198	124	88	86	83	100	100	87	86
88	88	88	89	89	85	85	92	92	84	80	81	77	95	95	95	111	111	110	110	85	88	116	116	85	98	85	106	101	101	86	98	98	96	136	176	367	522	522	451	405	277	148	105	98	98	98	100	100	91
94	91	91	89	85	80	87	87	92	87	101	101	101	88	84	86	83	97	97	84	111	111	111	116	116	98	98	106	106	98	98	90	90	100	138	269	584	714	714	541	442	303	208	110	105	107	98	98	97	84
98	98	98	89	89	80	95	95	85	95	105	105	93	84	73	96	96	91	91	84	91	91	109	109	98	87	87	86	81	84	94	89	103	120	155	333	704	896	896	746	663	466	273	109	102	107	107	88	100	100
92	99	88	96	96	100	100	82	86	104	91	99	91	89	89	73	96	82	110	90	87	106	106	105	105	96	96	99	99	85	92	111	111	143	205	707	4332	5046	5046	4526	2215	950	540	123	110	99	99	97	113	113
93	99	99	88	96	100	78	76	104	104	84	81	97	97	89	102	89	110	110	99	99	116	116	116	92	80	99	107	107	98	98	124	223	639	1603	6705	13321	22347	22347	17473	14495	5745	2568	1425	167	149	91	92	100	100
1300	90	88	105	105	105	90	86	89	89	89	85	90	101	101	102	102	89	89	89	96	108	108	93	93	92	90	99	95	101	126	276	618	1217	3195	9341	27682	42753	42753	37169	28922	18508	7774	1308	415	167	150	111	99	113
93	85	93	113	113	97	94	94	95	117	117	117	93	94	94	83	111	111	102	102	98	107	107	93	97	117	117	104	104	97	124	259	548	914	2600	23134	32383	47214	47214	40629	28525	19961	9294	2160	563	227	167	95	99	113
98	98	83	108	113	83	109	109	109	100	117	91	103	103	118	107	107	111	93	92	93	104	104	113	113	113	117	104	109	118	118	167	412	1108	2061	13125	19216	32337	32590	32590	24562	14296	7024	712	405	158	122	106	86	110
102	117	86	87	92	92	86	97	97	96	98	98	106	118	118	93	79	102	102	102	105	105	89	95	95	93	93	98	101	101	94	113	206	307	427	899	4146	12105	12105	8578	6830	2797	841	416	148	99	94	99	106	93
117	117	97	110	110	105	90	90	90	96	96	98	98	94	98	97	97	100	100	104	104	84	85	85	95	95	98	90	98	103	105	105	105	110	217	542	1439	1439	1822	1822	1163	1035	441	204	136	106	112	112	92	92
103	103	103	86	105	105	105	99	100	101	101	87	92	94	107	107	107	89	111	111	90	90	99	99	92	89	98	114	114	102	102	98	105	110	168	299	519	1127	1127	930	823	652	258	120	136	136	106	106	104	104
82	101	101	91	86	86	94	104	104	101	84	92	95	95	86	104	101	91	91	111	111	94	88	99	85	85	88	91	106	106	86	109	109	109	109	139	457	682	682	671	565	346	235	120	93	95	95	89	87	122
124	115	115	99	94	94	93	95	105	105	89	89	85	118	126	126	101	101	92	88	88	111	111	111	102	102	108	108	98	98	98	111	111	102	100	140	301	400	545	545	389	310	176	114	105	100	100	94	104	104
101	101	92	85	94	87	93	86	105	97	94	95	95	93	93	115	115	115	85	92	92	94	102	102	92	102	104	104	98	94	94	90	94	102	102	100	155	290	309	309	280	200	111	101	105	95	95	97	92	113
104	104	104	91	91	86	86	89	89	98	98	112	112	101	101	94	115	93	87	111	111	93	99	104	104	104	104	104	94	101	101	105	105	83	90	98	120	166	166	166	122	122	114	98	98	95	91	91	89	90
108	108	98	108	108	108	110	124	124	94	98	105	105	93	93	98	98	105	105	89	111	111	93	91	104	96	96	100	125	125	103	100	122	122	94	91	112	113	113	96	92	97	103	103	92	92	92	92	94	97
85	86	86	94	108	86	104	116	116	94	99	99	105	105	101	101	101	95	96	114	114	114	96	96	96	96	87	87	96	96	96	102	102	92	94	94	119	119	119	95	91	97	97	88	100	100	100	92	94	94
85	93	99	99	93	88	93	98	116	123	123	123	109	109	101	95	91	91	96	93	99	111	94	97	97	108	108	108	96	91	89	92	106	106	91	91	110	110	107	107	106	106	99	93	107	107	100	101	101	100
97	83	85	93	105	105	105	102	99	98	123	105	109	99	99	98	98	98	96	96	101	101	106	116	116	102	102	102	101	101	101	87	86	89	89	109	109	110	110	97	119	106	93	93	93	106	106	101	101	97
103	106	106	99	101	101	82	103	103	106	122	122	120	94	99	106	106	98	98	86	90	102	102	90	100	100	91	99	111	111	86	91	91	94	105	108	120	120	105	105	119	119	116	99	99	99	96	96	94	101
103	103	111	111	111	106	98	103	91	102	98	122	95	88	95	97	97	93	96	110	110	110	101	93	97	99	99	94	96	111	111	102	109	109	97	97	92	97	97	98	101	101	108	108	108	96	94	106	106	106
102	102	102	111	94	106	106	103	103	97	103	103	103	91	99	97	93	96	96	101	101	101	101	101	97	89	89	114	114	114	96	87	87	89	97	108	108	108	115	115	115	126	127	127	127	115	115	95	95	103
105	90	99	100	100	95	95	100	100	100	93	102	102	99	99	121	121	121	94	95	95	120	120	104	104	108	114	114	97	108	108	108	99	99	99	121	121	121	103	108	108	108	112	112	112	113	104	104	89	97
105	112	112	89	104	104	104	111	111	111	92	92	96	95	95	92	93	96	96	104	115	115	112	112	97	93	114	103	100	90	97	104	104	104	102	102	102	102	101	116	116	98	108	108	108	108	113	108	106	106
109	100	100	94	91	104	100	103	112	112	112	93	109	109	102	101	111	111	96	100	104	103	103	94	107	107	120	108	108	107	102	102	100	118	118	110	110	101	101	120	120	103	114	114	124	124	108	112	112	112
122	122	122	101	101	87	93	87	87	87	93	106	106	109	106	106	109	109	98	102	116	116	100	119	119	96	120	120	92	94	100	100	94	94	95	96	110	132	132	98	98	91	103	114	103	107	107	108	111	111
119	109	91	91	89	101	99	99	89	87	93	93	93	110	110	99	95	93	111	111	116	90	90	102	102	92	94	95	91	91	89	80	92	124	124	95	95	93	95	95	95	100	105	105	103	97	112	119	102	100
91	109	104	91	101	101	101	104	104	98	109	110	110	105	105	105	104	104	97	91	107	94	94	87	102	111	111	111	95	107	107	100	93	93	97	97	97	97	90	85	85	100	100	99	103	103	100	119	119	97
94	101	101	96	100	98	99	104	102	102	102	107	107	94	111	111	102	102	89	91	114	114	113	97	92	92	105	105	96	92	90	106	115	115	115	106	106	106	103	98	94	96	102	89	98	98	101	103	104	86
95	95	95	100	100	105	103	103	103	98	98	98	107	88	90	90	102	92	105	105	105	114	101	101	101	101	103	103	106	106	107	107	112	113	113	113	109	109	114	114	114	116	116	116	105	105	104	101	104	104
109	97	97	114	117	106	106	106	98	98	118	118	118	106	93	98	107	124	124	115	115	115	138	113	111	111	111	109	106	102	125	125	112	139	139	117	117	111	115	1527	1527	1527	116	116	105	109	138	103	103	100
97	97	108	108	117	117	99	100	116	124	124	101	127	127	116	116	107	103	124	95	99	138	138	138	128	128	104	104	111	111	111	110	103	139	139	117	117	111	115	1527	1527	116	112	104	109	109	138	138	138	104
95	110	114	114	111	111	111	107	118	124	107	104	98	127	98	98	103	118	118	112	112	134	134	117	119	128	121	112	113	113	99	117	117	114	122	122	96	110	111	130	138	125	125	103	109	109	125	125	138	105
106	106	110	104	104	102	102	107	96	96	100	99	99	99	94	100	100	124	111	111	117	117	103	113	115	105	105	105	113	113	99	99	92	109	122	122	117	117	117	111	111	126	126	104	99	106	125	125	112	122
103	117	123	123	123	97	107	107	98	97	101	100	97	96	92	107	124	124	111	110	110	104	104	104	104	111	111	111	103	107	107	102	102	113	113	117	117	120	129	129	115	115	126	104	100	109	120	109	112	122
105	111	111	111	107	104	104	113	113	101	101	101	93	105	105	105	104	110	110	101	104	104	104	103	99	112	118	118	118	107	107	118	118	113	113	110	118	155	155	155	150	132	117	102	104	120	120	120	108	108
129	90	111	100	102	104	92	108	108	108	108	110	110	110	110	108	104	102	102	101	100	108	107	107	99	102	114	118	96	101	100	118	118	106	106	122	151	169	169	166	166	136	110	119	119	104	107	109	115	115
127	110	110	113	113	101	101	98	103	107	104	89	110	103	106	111	111	123	123	97	108	108	116	116	113	114	114	114	110	120	120	117	117	108	108	119	184	205	222	222	171	125	125	119	119	123	118	118	115	115
95	103	116	116	113	97	99	106	106	108	108	108	111	110	112	112	112	118	123	118	110	110	116	116	116	101	116	116	110	120	120	119	117	108	108	108	184	205	255	255	242	144	125	125	126	126	126	125	125	110
103	106	102	102	102	101	112	112	112	118	118	111	111	111	110	104	104	104	108	126	126	120	110	110	110	104	116	116	107	102	129	129	129	105	105	106	266	300	300	300	275	188	134	134	126	126	126	125	125	125
97	106	114	102	104	104	104	105	98	117	117	107	107	105	105	92	96	100	115	115	115	120	104	110	110	110	107	107	107	112	129	129	129	105	115	146	276	434	434	434	275	169	134	134	134	118	118	108	106	106
101	93	114	114	97	107	107	106	106	110	115	120	120	120	117	117	109	113	115	115	115	111	107	109	109	92	106	106	121	112	112	110	98	98	128	163	313	571	571	383	339	233	155	102	109	113	113	107	107	138
112	112	107	107	103	103	111	111	99	99	104	110	110	141	141	98	107	113	113	113	100	101	107	109	109	102	97	121	121	121	118	137	110	103	128	191	393	810	843	660	453	297	192	100	112	113	114	114	114	144
113	113	107	102	96	104	123	137	137	113	105	114	114	98	141	141	97	97	103	103	100	100	99	101	113	113	98	119	119	119	118	137	137	116	159	304	2263	4661	4661	3865	3154	559	212	123	123	112	114	114	112	144
101	113	113	102	102	118	123	118	126	108	116	117	119	119	96	105	111	111	103	123	123	109	109	109	113	113	109	106	112	128	128	128	136	136	336	3008	8745	17860	17860	16691	11769	2767	812	290	140	125	125	114	112	112
97	97	109	121	121	121	104	126	126	126	117	117	105	116	116	145	122	122	109	123	123	123	114	109	113	113	109	127	127	110	128	128	136	334	1490	6442	17933	30639	30639	25183	17340	12341	2970	648	149	125	125	111	109	109
103	94	104	104	100	104	100	122	113	113	107	113	113	108	145	145	122	122	109	109	109	114	114	100	107	107	113	127	133	133	132	113	208	631	1490	6442	21189	30639	30639	25183	18114	12341	4765	273	169	121	115	113	113	113
114	118	118	101	104	104	141	141	122	107	107	113	113	109	134	134	113	112	112	115	115	106	109	109	124	124	124	133	133	133	132	124	220	320	1020	4211	21189	27983	27983	23419	18114	8104	1193	273	142	141	102	102	113	113
116	116	116	114	92	97	108	108	106	127	109	109	99	99	108	120	108	122	122	119	119	112	103	103	124	124	111	121	121	126	126	124	119	233	488	2909	4798	14900	14900	12320	4567	2030	939	214	109	109	109	102	107	108
106	105	114	114	114	96	96	108	127	127	127	109	96	103	120	120	108	122	122	119	119	112	110	110	112	112	114	114	114	126	126	122	122	122	170	499	824	1316	2324	1601	1296	529	241	146	121	121	132	132	125	121
108	103	104	128	128	99	98	95	113	127	113	105	105	115	115	120	118	118	108	108	109	110	110	106	112	115	115	115	114	109	103	111	122	122	115	147	298	563	899	790	514	340	113	113	113	126	132	132	125	113
108	129	129	129	128	129	129	110	114	114	114	105	105	115	115	115	118	118	118	111	111	117	108	108	114	115	115	115	102	144	144	144	130	130	106	120	296	467	467	462	392	148	109	109	109	126	126	126	119	119
108	120	120	120	110	110	112	112	118	114	107	121	121	112	116	111	107	116	116	111	117	117	117	116	116	126	126	126	103	144	144	144	130	130	106	120	170	170	325	325	229	124	112	109	134	134	134	126	120	120
123	114	114	114	105	107	107	118	118	118	115	121	121	105	121	121	115	116	116	106	107	107	114	116	116	126	126	130	130	130	122	97	97	117	117	103	114	134	134	127	125	125	119	122	122	134	134	126	126	112
104	112	108	113	111	111	107	105	118	113	113	114	114	119	144	144	113	113	113	108	106	110	119	119	108	125	125	130	130	130	107	106	106	117	117	113	107	115	115	125	125	125	104	122	122	113	114	114	123	123
111	112	123	123	123	113	124	124	111	111	111	126	126	126	144	144	137	120	120	114	114	110	119	119	118	118	108	111	111	113	113	106	106	128	128	113	110	107	117	117	114	114	121	122	122	107	105	105	123	123
108	103	105	117	117	117	124	124	124	124	113	126	126	126	113	137	137	122	127	127	114	114	140	123	118	118	109	104	114	114	113	105	105	128	128	114	114	126	154	154	121	121	121	121	113	109	105	106	106	123
115	115	115	105	107	107	113	124	124	143	143	113	113	109	130	130	130	122	127	127	109	118	140	140	109	111	124	124	124	114	112	130	130	114	109	114	114	110	154	154	123	121	121	116	116	117	127	127	127	115
103	112	110	110	110	124	124	124	124	143	143	113	113	105	130	130	130	122	119	119	107	118	118	118	118	118	124	124	124	109	109	132	132	132	114	124	124	124	120	123	123	112	120	135	135	135	117	127	127	119
118	112	117	119	119	124	124	124	122	121	118	124	124	124	112	122	122	122	119	119	116	115	115	118	118	118	122	122	122	110	121	132	132	118	118	118	124	136	136	127	127	112	121	121	135	122	119	119	119	119
118	128	141	141	119	115	121	122	122	121	124	124	124	124	111	118	118	112	116	124	134	134	115	121	121	114	116	128	128	114	129	129	148	148	129	118	128	128	136	127	115	115	121	121	122	122	119	119	124	124
113	112	120	142	142	121	121	121	115	128	124	124	125	125	125	118	118	118	109	115	134	134	121	121	121	117	114	128	128	140	140	129	148	148	130	121	133	138	138	138	115	117	119	119	114	121	121	113	124	124
122	122	120	120	110	121	121	115	128	128	128	120	125	125	127	127	127	120	120	104	125	125	125	142	142	142	174	174	122	140	140	125	127	130	130	124	133	148	138	138	123	117	133	133	122	121	121	117	113	110
114	123	115	117	122	122	112	110	114	128	111	120	117	136	136	127	127	120	125	125	125	125	125	114	142	142	174	174	126	122	119	125	116	127	124	124	119	148	148	136	123	110	134	134	109	121	121	121	121	108
125	123	123	117	122	125	113	113	115	115	115	117	117	136	136	122	122	119	125	125	125	113	114	114	126	126	116	116	126	112	137	122	122	122	119	119	109	137	187	139	117	117	134	134	134	110	124	129	129	111
138	125	109	109	125	125	113	115	115	119	119	109	105	109	130	130	123	119	119	119	112	112	108	127	127	127	120	120	131	131	142	137	131	126	121	120	122	137	187	187	151	117	116	113	113	126	126	129	114	139
138	128	122	100	124	125	120	120	135	135	119	108	111	119	130	130	123	116	112	133	133	147	147	127	127	127	124	120	131	131	142	142	133	139	139	129	129	141	149	149	151	133	118	118	111	126	126	119	124	127
128	128	128	122	119	124	127	127	127	135	131	107	128	128	128	129	129	123	124	133	133	147	147	147	141	124	124	120	121	120	127	127	133	139	139	129	129	129	149	149	129	133	133	134	134	111	143	127	127	124
116	127	127	127	122	122	127	127	127	131	131	111	134	134	134	129	129	127	128	124	133	133	126	141	141	129	121	126	126	126	123	122	120	121	121	125	129	139	139	126	131	125	132	123	134	146	143	143	127	125
123	127	127	127	129	127	128	128	118	133	137	137	137	134	125	133	133	133	128	123	133	133	132	131	132	132	132	126	126	132	132	131	131	121	124	125	125	149	139	131	131	126	132	132	124	146	146	130	130	125
124	116	131	109	129	144	144	144	120	127	137	137	137	125	125	125	136	151	126	140	140	140	132	132	132	132	132	122	122	131	138	138	133	133	124	125	149	149	131	121	137	127	129	127	140	131	131	124	130	115
117	136	131	131	129	144	144	144	123	127	127	126	126	133	126	125	136	151	127	140	140	140	127	117	123	123	133	133	129	129	138	138	133	136	136	141	141	139	151	151	139	137	129	140	140	123	131	140	141	115
117	136	136	133	133	133	122	134	136	122	127	132	126	126	133	111	121	132	140	140	142	142	127	124	124	124	135	135	132	129	120	137	116	136	136	144	144	145	151	151	139	139	137	139	144	123	127	141	147	151
118	124	131	131	133	118	122	149	149	140	140	140	116	131	131	124	110	132	140	140	148	148	129	127	124	136	136	135	132	144	144	137	137	127	129	144	144	145	145	133	130	135	157	139	144	130	134	138	138	151
116	118	129	129	131	118	126	132	149	140	140	140	122	131	131	124	121	129	138	138	148	148	133	117	130	130	136	129	129	144	131	131	128	133	133	130	130	139	142	142	130	135	157	157	135	123	123	149	149	149
125	125	122	122	134	114	132	132	130	122	122	129	129	110	139	128	137	137	130	138	117	143	143	132	130	130	124	129	129	122	131	141	125	164	143	137	130	134	142	142	138	126	142	142	129	120	133	149	142	149
124	124	123	123	145	134	127	130	130	126	130	126	122	131	153	136	137	137	127	125	125	126	143	132	132	130	131	141	141	124	125	141	141	164	164	133	126	133	134	138	137	128	131	131	129	129	129	142	142	133
123	122	134	134	145	145	109	127	133	126	143	143	132	144	133	153	137	137	137	131	125	126	142	129	150	150	142	141	141	146	123	129	129	131	137	166	166	139	185	185	182	147	129	131	119	129	129	139	129	139
141	122	116	122	127	117	128	128	136	136	137	143	132	144	143	137	137	137	140	134	130	142	142	132	132	150	142	125	125	146	138	124	137	137	136	136	166	172	309	309	217	134	155	139	125	129	139	139	120	139
141	150	150	132	141	142	134	128	136	142	142	143	166	147	155	155	142	128	154	154	155	155	124	118	138	146	135	121	127	127	138	129	137	147	171	140	140	203	314	369	303	217	160	139	135	133	132	132	128	135
147	134	150	132	144	144	142	134	134	128	142	136	166	147	147	155	142	142	154	154	155	155	135	122	126	146	132	121	137	139	139	136	136	159	171	171	179	301	457	457	380	247	160	144	143	133	147	147	145	141
128	138	125	132	144	144	142	135	139	139	136	126	136	138	134	142	136	139	147	147	144	143	139	135	135	126	128	137	144	144	139	139	146	146	150	146	179	501	602	602	439	310	148	148	143	144	147	147	145	141
132	138	136	151	151	143	142	133	139	139	133	133	132	124	124	136	136	139	136	136	144	143	129	155	144	148	148	152	144	144	141	141	144	146	150	148	304	1132	1161	1087	615	310	152	148	152	152	144	139	136	143
186	127	130	151	151	145	150	150	142	138	133	134	134	131	142	131	131	139	143	143	139	153	154	162	144	148	148	152	152	144	150	138	146	146	151	261	1529	3494	4076	3754	2447	2100	215	151	152	147	157	143	150	144
186	149	134	134	145	145	136	150	142	141	128	159	159	153	142	142	144	139	143	143	148	153	155	162	150	144	143	146	164	164	151	150	146	146	169	481	3172	8248	15887	19499	12674	2005	362	159	153	176	157	157	150	151
136	128	140	148	148	126	136	133	141	141	130	159	159	154	154	145	144	151	151	148	161	161	155	155	150	139	143	150	138	164	151	137	144	144	166	974	3586	29730	30000	30000	22099	4671	765	240	159	176	176	158	162	162
149	125	123	140	136	135	136	145	145	144	144	144	147	154	154	139	145	151	154	148	161	161	156	156	154	133	144	150	150	150	168	146	160	162	199	974	7034	28866	30000	30000	14102	5732	1275	226	170	167	167	194	194	158
154	154	154	170	170	147	147	136	145	144	146	144	148	148	151	151	161	148	154	160	151	161	164	164	157	168	168	165	156	151	168	168	157	162	169	659	8158	11936	28866	24397	9544	2447	408	226	147	167	169	184	194	167
152	153	154	139	159	164	147	146	143	154	154	150	148	152	154	154	161	148	151	160	151	149	164	164	157	157	181	159	159	166	166	173	173	165	157	207	1290	4571	11936	7503	3635	1130	234	157	156	158	184	184	165	167
133	152	152	144	151	164	164	160	158	135	154	150	143	157	154	160	160	154	154	170	154	161	159	159	152	155	181	161	162	166	166	173	173	169	176	176	278	427	1586	1169	926	313	224	166	160	150	165	172	165	152
139	168	154	152	140	147	161	160	158	136	147	154	161	168	152	166	166	152	154	170	170	164	161	159	176	155	168	172	167	167	192	180	169	222	170	177	203	267	536	521	439	272	173	184	184	155	165	188	155	169
141	141	168	134	153	147	157	148	159	159	143	144	181	188	188	166	166	153	157	162	162	174	174	163	176	181	169	172	183	179	192	192	222	222	181	177	177	184	267	256	184	174	174	184	185	193	159	188	188	174
138	147	161	143	153	153	148	167	172	172	163	162	181	188	188	147	172	172	173	173	167	182	174	183	183	181	181	198	183	179	187	187	187	186	181	179	169	182	182	169	172	174	174	179	193	193	202	202	184	177
129	151	172	172	164	153	152	167	193	172	190	169	171	171	167	161	172	172	185	185	171	182	177	183	175	171	183	198	188	173	167	220	220	194	186	186	186	182	209	177	175	183	172	191	187	190	190	202	189	178
135	162	162	172	164	164	152	158	193	193	190	190	181	181	172	172	178	164	191	185	185	184	201	177	184	184	185	188	196	188	188	220	220	186	199	188	189	201	209	209	175	194	232	191	183	190	183	175	198	198
143	151	151	148	149	160	160	174	166	181	189	166	185	181	172	172	178	170	191	184	191	182	216	179	184	195	185	185	196	202	193	188	204	204	199	189	194	201	202	202	232	194	232	232	231	196	209	189	175	198
169	169	176	166	159	159	160	160	174	181	181	179	185	184	170	177	193	204	204	181	191	194	216	216	182	195	195	192	192	211	202	193	204	204	211	208	209	204	204	232	232	191	177	180	231	209	209	189	175	172
159	160	167	176	163	185	164	181	161	168	179	179	179	184	184	177	193	204	204	212	212	194	194	185	188	190	190	189	246	246	211	200	200	204	211	211	209	204	204	193	190	191	174	194	204	204	202	207	178	208
157	155	170	170	168	171	185	181	181	178	179	179	177	183	183	171	175	175	183	201	212	205	219	215	215	195	199	199	246	246	198	209	209	205	205	213	213	204	221	245	245	219	202	209	213	219	209	209	191	198
180	160	154	171	169	171	178	190	190	178	185	183	179	185	185	187	179	200	200	200	197	205	219	201	215	215	201	218	218	205	228	209	209	212	212	213	213	210	230	245	219	219	205	209	219	219	206	209	205	198
162	162	174	174	164	187	187	179	190	187	197	197	180	189	218	197	187	204	200	203	203	199	200	201	203	215	209	218	224	223	228	228	202	198	212	204	222	231	230	230	242	242	218	225	225	203	228	230	205	214
169	162	199	199	187	187	187	175	203	203	198	210	180	193	218	221	221	204	204	224	224	199	221	221	237	237	214	208	224	224	223	201	194	210	242	242	222	231	246	231	242	242	218	225	233	233	228	230	230	214
173	171	176	176	187	181	184	185	185	203	198	198	210	199	203	222	222	212	222	201	224	200	221	221	237	237	218	208	206	206	219	213	209	224	235	242	217	227	246	267	267	231	210	232	232	233	215	223	211	230
188	180	169	160	181	177	181	184	201	185	178	185	191	199	214	222	222	212	226	212	194	200	200	212	212	220	218	218	239	221	219	232	209	235	235	235	212	232	239	253	267	220	216	232	232	232	257	223	223	225
187	188	180	177	177	193	173	175	186	201	190	221	224	205	227	214	214	221	226	197	211	200	202	213	212	220	220	235	239	239	224	232	217	235	241	241	213	258	369	263	263	235	224	238	238	254	257	257	225	235
172	180	195	195	190	193	193	183	185	207	207	221	224	224	227	201	203	219	242	221	211	225	220	230	230	214	223	246	246	240	240	260	226	234	238	241	224	319	423	423	279	271	235	238	254	254	235	235	236	236
210	210	180	206	206	212	188	188	210	185	207	215	229	233	233	201	219	219	242	221	230	230	243	271	242	214	240	246	256	256	240	260	260	268	255	238	255	287	423	387	292	271	271	235	259	232	232	220	237	240
181	206	193	184	195	212	212	205	210	197	201	228	223	233	233	221	233	233	230	223	223	230	243	271	277	277	240	253	253	259	259	266	248	268	258	276	268	332	332	319	292	270	270	270	259	259	281	239	251	251
181	182	202	202	200	201	224	224	219	232	201	228	238	208	242	242	236	236	215	223	229	235	228	252	277	277	226	272	260	293	297	266	266	240	233	276	261	268	272	308	275	256	270	270	262	262	281	281	285	258
198	193	202	207	197	222	222	224	219	219	232	223	238	238	217	242	236	257	232	265	229	235	260	243	272	272	249	273	273	297	297	257	251	260	277	277	260	261	275	308	308	288	287	275	281	265	252	257	311	311
198	185	201	200	194	193	215	215	216	212	220	227	234	235	247	238	235	257	261	265	265	262	262	266	272	281	281	300	284	314	297	269	276	273	305	277	277	286	280	285	288	294	294	289	292	292	284	280	311	268
202	192	195	220	192	196	215	215	235	241	223	227	242	238	255	253	253	259	261	261	268	260	269	273	275	280	281	300	284	314	305	286	291	291	305	305	304	313	327	324	324	294	332	297	306	293	300	297	277	279
206	235	201	227	227	211	234	213	213	224	267	267	250	250	255	255	253	259	259	264	273	325	280	273	308	308	280	290	285	294	287	287	323	325	300	305	301	329	329	327	324	332	332	322	322	323	312	311	319	302
198	198	235	230	270	224	234	222	217	225	226	269	274	274	265	271	271	299	266	264	273	325	325	280	308	308	355	303	303	304	328	319	323	325	300	323	314	329	327	358	358	330	332	307	323	329	318	319	331	326
222	222	258	258	244	244	242	260	242	242	229	242	294	294	269	304	304	299	288	288	293	296	291	283	316	316	355	339	339	313	328	354	327	312	312	390	353	337	339	358	330	347	337	337	315	329	348	318	331	331
239	251	227	239	234	248	253	270	270	262	262	276	271	294	273	304	304	272	288	307	307	306	311	312	316	316	330	339	325	325	323	354	359	359	312	390	353	353	337	357	357	347	353	337	340	338	362	336	337	330
227	239	285	285	254	224	297	260	270	288	288	276	287	302	302	310	310	273	286	307	307	306	311	313	343	330	354	354	337	352	352	340	372	372	372	359	378	378	356	357	352	352	353	354	354	363	362	345	337	341
223	234	227	226	226	272	305	292	258	296	296	261	264	306	359	359	310	329	310	325	325	330	313	329	343	343	354	354	351	337	352	351	351	372	372	372	375	378	364	373	373	390	362	350	363	363	341	345	374	346
227	235	235	264	248	237	261	305	274	274	296	280	303	296	359	359	324	346	346	325	339	349	352	373	353	353	340	340	340	372	391	351	373	365	366	402	402	390	390	391	391	393	393	423	423	369	369	379	374	374
220	227	260	262	281	260	272	278	291	308	310	310	303	303	300	349	349	346	354	336	380	367	352	373	353	353	339	332	350	380	391	403	403	373	365	402	402	390	435	592	402	393	393	423	371	369	366	408	408	366
247	260	245	286	322	282	283	286	286	302	308	303	303	300	328	349	349	324	354	354	380	380	419	355	359	392	392	374	417	380	391	390	403	372	384	401	418	696	823	1741	592	577	366	370	368	368	366	379	408	366
243	265	272	315	282	322	298	273	273	314	314	304	303	380	380	338	332	333	345	362	370	363	419	385	407	392	392	375	417	417	395	390	390	374	384	463	716	1209	5334	4882	1741	1154	423	360	368	363	363	379	370	355
251	279	264	293	315	283	283	291	315	296	335	320	325	380	380	360	353	363	363	362	370	378	388	385	407	385	385	344	355	377	395	375	375	374	359	496	2551	5351	20388	25256	5373	1987	496	374	360	379	362	400	370	351
257	274	290	270	313	305	305	304	312	332	332	335	329	339	369	381	360	357	388	388	379	379	388	353	363	402	385	373	373	374	407	363	350	373	373	894	4442	20195	163778	163778	25256	7977	725	374	344	379	379	400	400	372
269	292	292	285	318	318	363	317	323	344	344	341	349	352	390	390	391	384	360	388	368	379	357	353	347	402	369	373	373	374	407	407	379	379	413	922	30795	163778	163778	163778	163778	47968	1815	377	366	344	361	339	354	375
292	292	290	358	358	333	320	363	335	335	325	327	341	352	362	390	355	391	356	367	367	375	375	342	354	359	367	369	368	362	389	389	384	384	350	2887	55206	163778	163778	163778	163778	36829	2090	558	368	341	361	361	339	366
285	318	329	331	328	353	353	340	342	334	339	339	332	360	360	350	353	364	364	367	374	355	375	349	354	354	334	355	345	362	341	341	340	384	417	2750	28189	163778	163778	163778	163778	37625	3336	526	382	362	362	330	366	366
281	310	330	322	322	357	335	358	358	366	366	385	389	381	381	348	351	353	364	380	380	374	354	349	335	360	360	345	330	319	341	341	355	340	351	1144	13978	163778	163778	163778	163778	17173	2117	382	350	362	362	325	343	334
351	320	335	359	359	345	357	336	322	340	347	424	424	389	360	357	352	351	342	380	380	354	354	349	347	378	378	345	366	319	321	312	355	355	350	883	1679	22702	22702	103059	23709	2962	715	354	350	355	354	354	343	321
314	336	340	342	367	367	350	362	347	389	393	401	365	365	364	357	357	357	371	371	350	327	343	343	328	378	378	327	366	326	311	312	324	332	332	406	525	2457	3857	5751	4276	992	524	337	317	355	355	334	334	373
348	314	333	342	350	378	378	342	368	396	396	347	339	358	348	353	341	357	345	371	346	352	336	345	322	322	372	338	327	326	305	326	319	319	306	323	408	662	593	1195	721	475	338	314	303	352	352	316	334	373
323	322	349	352	356	363	363	416	350	368	347	349	365	346	343	353	372	372	353	346	346	352	352	345	322	319	304	314	317	320	320	326	326	319	306	323	323	362	362	437	371	357	357	328	303	352	352	334	338	338
353	334	337	374	351	365	365	360	416	322	380	369	348	365	359	327	340	335	346	344	332	324	326	338	317	324	324	314	317	314	322	337	337	301	301	302	318	339	362	359	301	323	357	302	313	325	334	334	310	323
376	359	398	398	364	364	379	359	352	342	367	369	330	354	354	334	342	336	335	367	367	324	326	326	306	308	324	309	303	314	314	337	337	324	295	332	293	339	339	300	323	329	329	313	313	325	320	307	314	323
373	365	362	362	365	365	335	377	377	360	344	333	350	341	339	313	334	342	323	335	367	356	324	324	307	308	312	312	317	298	328	344	311	324	324	332	332	305	306	326	326	324	306	312	312	334	334	314	314	320
351	341	335	365	365	385	385	362	360	390	377	339	331	329	326	311	344	344	300	326	356	356	349	349	311	314	314	358	317	325	328	344	344	333	321	321	326	334	334	296	326	322	311	334	334	334	311	311	309	313
390	369	366	360	365	365	359	343	366	394	394	377	326	326	319	319	329	329	293	327	327	301	333	349	311	314	338	358	314	330	330	307	307	333	333	329	326	334	334	295	312	312	328	334	328	309	311	309	309	309
321	348	366	366	358	340	372	349	343	366	373	351	313	324	330	310	305	305	305	295	309	318	333	297	312	322	338	338	310	330	330	305	301	332	333	332	329	323	323	295	310	337	311	328	328	328	315	315	295	320
340	350	363	368	347	353	353	372	343	354	313	336	336	323	330	330	318	337	320	320	313	313	320	320	323	323	295	327	327	311	329	311	311	306	332	332	325	328	328	329	329	337	337	323	311	320	320	315	307	320
325	346	358	313	321	321	328	353	350	331	342	354	334	318	313	311	329	364	337	317	317	316	300	320	323	323	314	320	327	311	311	311	311	306	322	329	329	308	328	329	329	328	328	318	325	320	320	302	307	315
348	337	310	300	312	336	302	314	323	318	331	326	354	334	316	311	312	324	364	318	316	316	306	285	312	315	310	310	351	351	312	311	303	303	322	329	329	310	310	329	329	315	325	348	325	325	320	302	316	315
327	330	328	306	299	334	289	286	306	318	315	326	340	340	316	302	312	298	312	312	310	310	291	312	312	315	319	315	326	351	312	334	306	302	320	313	318	316	308	310	314	314	348	348	302	304	319	319	316	338
370	329	320	330	309	319	337	320	296	294	310	296	307	321	341	310	310	321	298	307	318	337	337	326	341	341	323	319	326	323	302	341	341	302	299	316	318	386	378	418	418	314	310	311	303	304	304	305	338	338
321	337	331	309	303	312	295	297	269	269	288	310	329	329	306	306	304	343	305	305	318	319	323	315	326	341	323	323	311	321	316	341	341	336	325	325	316	428	860	1104	1104	320	308	307	307	323	300	332	332	338
372	316	326	310	316	306	312	295	275	287	287	277	303	294	297	325	345	312	343	291	307	319	323	327	314	314	297	298	313	321	316	316	313	336	336	325	316	428	1349	1749	1585	449	311	294	307	326	332	332	319	308
372	321	324	318	304	287	302	273	303	280	283	269	278	284	294	320	325	345	303	299	299	315	323	329	327	314	305	323	323	313	302	303	313	313	302	331	350	636	1743	1749	738	365	313	311	320	320	326	316	316	316
347	361	305	302	290	302	283	292	264	272	275	296	281	260	284	278	334	316	295	295	301	316	316	319	295	320	305	305	332	316	295	304	306	320	302	331	331	350	1743	1743	829	324	318	319	319	320	327	327	324	316
321	309	297	278	300	301	292	280	296	285	274	258	289	290	246	273	279	333	333	311	296	301	287	299	319	325	325	304	302	332	303	303	304	320	306	299	300	273	259	32	32	32	297	318	319	327	327	307	324	324
338	306	327	294	301	270	269	289	285	299	276	269	272	308	267	245	264	277	319	309	311	295	295	293	285	280	288	288	310	300	303	303	286	259	260	32	32	32	32	32	32	32	32	32	308	313	289	307	325	320
314	318	337	316	287	323	265	308	273	287	263	273	321	269	263	263	239	256	253	281	302	302	293	274	293	314	294	297	310	310	300	296	263	32	32	32	32	32	32	32	32	32	32	32	32	32	299	299	325	325
310	292	310	326	276	274	285	269	298	268	280	249	251	260	272	268	272	247	247	261	291	297	297	303	303	303	282	300	318	318	294	232	32	32	32	32	32	32	32	32	32	32	32	32	32	32	32	296	296	293
299	307	284	284	284	270	269	259	276	257	288	287	250	275	299	299	241	262	265	228	204	271	282	297	289	282	296	291	265	32	32	32	32	32	32	32	32	32	32	32	32	32	32	32	32	32	32	32	267	273
313	296	279	288	281	275	264	263	264	276	276	276	249	272	264	248	249	228	232	276	204	174	153	263	297	298	298	259	32	32	32	32	32	32	32	32	32	32	32	32	32	32	32	32	32	32	32	32	32	236
347	312	320	320	273	262	274	286	295	295	292	264	302	291	250	251	263	262	262	219	204	167	176	176	142	206	237	32	32	32	32	32	32	32	32	32	32	32	32	32	32	32	32	32	32	32	32	32	32	32
347	319	299	299	286	278	278	283	286	321	309	292	267	276	267	284	254	251	256	215	180	175	166	153	147	117	32	32	32	32	32	32	32	32	32	32	32	32	32	32	32	32	32	32	32	32	32	32	32	32
332	289	288	289	259	269	312	312	273	265	263	275	260	250	276	276	243	239	201	168	175	160	156	153	134	32	32	32	32	32	32	32	32	32	32	32	32	32	32	32	32	32	32	32	32	32	32	32	32	32
279	332	278	280	273	279	279	315	289	289	274	275	273	273	273	251	247	247	203	203	163	159	153	156	148	32	32	32	32	32	32	32	32	32	32	32	32	32	32	32	32	32	32	32	32	32	32	32	32	32
327	299	299	299	330	265	264	315	271	275	279	280	280	264	264	251	232	210	210	165	165	163	152	143	91	32	32	32	32	32	32	32	32	32	32	32	32	32	32	32	32	32	32	32	32	32	32	32	32	32
320	304	282	304	330	330	300	300	273	249	275	257	257	252	252	244	242	209	204	154	151	142	151	117	130	32	32	32	32	32	32	32	32	32	32	32	32	32	32	32	32	32	32	32	32	32	32	32	32	32
312	297	288	313	313	313	257	300	278	278	264	253	253	250	250	244	236	212	212	171	150	165	165	151	32	32	32	32	32	32	32	32	32	32	32	32	32	32	32	32	32	32	32	32	32	32	32	32	32	32
309	284	262	263	285	285	282	282	282	270	270	269	256	259	259	250	222	184	171	157	147	150	144	165	32	32	32	32	32	32	32	32	32	32	32	32	32	32	32	32	32	32	32	32	32	32	32	32	32	32
293	307	307	267	274	274	262	264	274	263	264	264	264	257	259	232	229	229	169	171	148	148	148	113	32	32	32	32	32	32	32	32	32	32	32	32	32	32	32	32	32	32	32	32	32	32	32	32	32	32
280	294	307	307	286	276	275	290	290	273	252	259	266	266	231	231	218	186	162	162	151	138	148	148	32	32	32	32	32	32	32	32	32	32	32	32	32	32	32	32	32	32	32	32	32	32	32	32	32	32
327	327	288	272	286	296	296	296	290	275	275	247	249	266	266	204	188	173	173	168	168	136	122	32	32	32	32	32	32	32	32	32	32	32	32	32	32	32	32	32	32	32	32	32	32	32	32	32	32	32
313	327	285	287	287	325	283	286	277	277	275	275	247	234	244	234	209	205	171	149	140	137	134	32	32	32	32	32	32	32	32	32	32	32	32	32	32	32	32	32	32	32	32	32	32	32	32	32	32	32
335	317	311	289	266	325	325	318	318	288	288	276	268	267	232	232	234	161	171	171	150	140	137	32	32	32	32	32	32	32	32	32	32	32	32	32	32	32	32	32	32	32	32	32	32	32	32	32	32	32
297	291	311	298	289	261	266	286	286	282	282	281	242	242	239	192	183	168	161	161	156	140	32	32	32	32	32	32	32	32	32	32	32	32	32	32	32	32	32	32	32	32	32	32	32	32	32	32	32	32
313	303	287	282	294	294	294	266	283	283	276	281	281	248	248	248	248	193	176	176	152	152	146	32	32	32	32	32	32	32	32	32	32	32	32	32	32	32	32	32	32	32	32	32	32	32	32	32	32	32
328	292	279	288	288	274	280	280	263	283	285	285	272	253	248	248	236	182	163	163	161	161	161	32	32	32	32	32	32	32	32	32	32	32	32	32	32	32	32	32	32	32	32	32	32	32	32	32	32	32
305	298	298	331	331	331	277	280	263	265	266	266	252	254	249	245	205	190	166	158	144	132	126	126	32	32	32	32	32	32	32	32	32	32	32	32	32	32	32	32	32	32	32	32	32	32	32	32	32	32
301	301	284	277	277	288	277	273	265	261	265	265	263	263	249	239	228	181	168	154	153	145	135	135	32	32	32	32	32	32	32	32	32	32	32	32	32	32	32	32	32	32	32	32	32	32	32	32	32	32
328	284	289	289	289	270	284	284	273	273	258	239	268	268	257	251	243	204	189	166	166	163	152	126	106	32	32	32	32	32	32	32	32	32	32	32	32	32	32	32	32	32	32	32	32	32	32	32	32	32
346	303	293	293	302	280	280	280	256	276	276	259	266	266	252	235	214	207	169	169	151	152	146	146	115	32	32	32	32	32	32	32	32	32	32	32	32	32	32	32	32	32	32	32	32	32	32	32	32	32
346	324	284	279	304	304	287	315	315	267	280	276	260	260	257	236	235	189	169	169	169	152	156	159	159	131	32	32	32	32	32	32	32	32	32	32	32	32	32	32	32	32	32	32	32	32	32	32	32	32
309	311	311	291	291	281	271	287	315	280	286	288	262	257	251	251	241	230	190	190	160	170	165	163	159	157	102	32	32	32	32	32	32	32	32	32	32	32	32	32	32	32	32	32	32	32	32	32	32	32
309	309	291	291	300	300	274	275	271	329	329	288	267	267	248	247	241	241	227	171	170	170	170	165	150	149	119	32	32	32	32	32	32	32	32	32	32	32	32	32	32	32	32	32	32	32	32	32	32	32
328	303	308	308	299	268	274	275	275	265	265	266	271	266	249	249	247	241	229	222	173	161	161	156	143	135	130	123	32	32	32	32	32	32	32	32	32	32	32	32	32	32	32	32	32	32	32	32	32	32
312	299	291	308	299	299	276	274	265	258	265	271	273	260	249	272	272	239	239	199	179	169	183	183	183	136	141	134	134	32	32	32	32	32	32	32	32	32	32	32	32	32	32	32	32	32	32	32	32	149
327	360	360	331	297	293	293	293	274	274	276	273	273	273	255	266	272	246	224	271	271	186	186	183	176	157	147	149	154	32	32	32	32	32	32	32	32	32	32	32	32	32	32	32	32	32	32	32	106	112
340	325	360	331	331	289	292	293	292	278	276	267	255	273	253	258	258	245	245	271	209	209	178	178	176	165	149	154	154	130	32	32	32	32	32	32	32	32	32	32	32	32	32	32	32	32	32	94	146	147
[truncated: 27 more columns]

## Sheet: Fig2
(eV)	(a.u.)	(eV)	(a.u.)
LiVO2	LiVO2	VO2	VO2
507.405	0.000347685	506.92	0.00354251
507.41	0.000352664	507.12	0.000828794
507.415	0.000356393	507.32	0.000579653
507.42	0.000359044	507.52	0.000532291
507.425	0.000360357	507.72	0.000450735
507.43	0.000360741	507.92	0.000498493
507.435	0.000360508	508.12	0.000280955
507.44	0.000359958	508.32	0.000317559
507.445	0.000358678	508.52	0.000500773
507.45	0.000356539	508.72	0.000261841
507.455	0.000351699	508.92	0.000304632
507.46	0.000344391	509.12	0.000382563
507.465	0.000336623	509.32	9.67355e-05
507.47	0.000328936	509.52	0
507.475	0.000321944	509.72	8.30631e-05
507.48	0.000317394	509.92	0.000227451
507.485	0.000314479	509.92	0.000441189
507.49	0.000312646	509.97	0.000734556
507.495	0.000313498	510.02	0.000583308
507.5	0.000319522	510.07	0.000313893
507.505	0.000327466	510.12	0.000397031
507.51	0.000335836	510.17	0.000517772
507.515	0.000344657	510.22	0.000567129
507.52	0.000352663	510.27	0.000647245
507.525	0.000360622	510.32	0.000796049
507.53	0.000368252	510.37	0.000805474
507.535	0.000375259	510.42	0.00057882
507.54	0.000379184	510.47	0.000702872
507.545	0.000381045	510.52	0.000748072
507.55	0.000382357	510.57	0.00104786
507.555	0.000383021	510.62	0.00112824
507.56	0.00038269	510.67	0.00118872
507.565	0.000381311	510.72	0.00126612
507.57	0.000380244	510.77	0.00121357
507.575	0.000378731	510.82	0.00143179
507.58	0.000375791	510.87	0.00145784
507.585	0.000371274	510.92	0.00179371
507.59	0.000367605	510.97	0.00193035
507.595	0.000363678	511.02	0.00188667
507.6	0.000360131	511.07	0.00183019
507.605	0.000358141	511.12	0.00200977
507.61	0.00035611	511.17	0.00198992
507.615	0.000354171	511.22	0.00224405
507.62	0.000353686	511.27	0.00239494
507.625	0.000357775	511.32	0.00250215
507.63	0.000361483	511.37	0.00281585
507.635	0.000365531	511.42	0.00296277
507.64	0.000369968	511.47	0.00330426
507.645	0.000374876	511.52	0.00347898
507.65	0.000380049	511.57	0.00358619
507.655	0.000385607	511.62	0.00379665
507.66	0.000391175	511.67	0.00389592
507.665	0.000394636	511.72	0.00433271
507.67	0.00039667	511.77	0.00453125
507.675	0.000400471	511.82	0.00478141
507.68	0.000403739	511.87	0.00506731
507.685	0.000404234	511.92	0.00551602
507.69	0.000403487	511.97	0.00611958
507.695	0.000402348	512.02	0.00690978
507.7	0.000400987	512.07	0.00720362
507.705	0.000399793	512.12	0.00806927
507.71	0.000398909	512.17	0.00899447
507.715	0.000396254	512.22	0.00990379
507.72	0.000393638	512.27	0.0108369
507.725	0.000392423	512.32	0.0118535
507.73	0.000395293	512.37	0.0128422
507.735	0.000398955	512.42	0.013557
507.74	0.000403518	512.47	0.0148078
507.745	0.000408941	512.52	0.0161499
507.75	0.000416212	512.57	0.0180162
507.755	0.000425173	512.62	0.0197594
507.76	0.00043612	512.67	0.022535
507.765	0.000447086	512.72	0.0254059
507.77	0.000456726	512.77	0.0286144
507.775	0.000465201	512.82	0.0317831
507.78	0.000473125	512.87	0.0353449
507.785	0.000479722	512.92	0.0379617
507.79	0.000485106	512.97	0.0408366
507.795	0.00048806	513.02	0.044057
507.8	0.000488456	513.07	0.0470549
507.805	0.000487389	513.12	0.0503865
507.81	0.000485224	513.17	0.0541508
507.815	0.000481813	513.22	0.0581256
507.82	0.000477264	513.27	0.0623149
507.825	0.000471743	513.32	0.0668257
507.83	0.000465444	513.37	0.0720871
507.835	0.000458058	513.42	0.0783332
507.84	0.000449934	513.47	0.0859731
507.845	0.000441351	513.52	0.0945858
507.85	0.000432901	513.57	0.104017
507.855	0.000425624	513.62	0.114615
507.86	0.000419341	513.67	0.127226
507.865	0.00041382	513.72	0.141724
507.87	0.000411145	513.77	0.157782
507.875	0.000410644	513.82	0.174344
507.88	0.000414944	513.87	0.191288
507.885	0.000421258	513.92	0.209287
507.89	0.000429838	513.97	0.225758
507.895	0.000439447	514.02	0.240748
507.9	0.000449773	514.07	0.254618
507.905	0.000460508	514.12	0.26727
507.91	0.000470218	514.17	0.280421
507.915	0.000477704	514.22	0.292854
507.92	0.000483023	514.27	0.304647
507.925	0.000485625	514.32	0.316957
507.93	0.000486115	514.37	0.32844
507.935	0.000485568	514.42	0.33888
507.94	0.00048282	514.47	0.349152
507.945	0.000477918	514.52	0.358547
507.95	0.000472152	514.57	0.368196
507.955	0.000467249	514.62	0.377293
507.96	0.000462546	514.67	0.386391
507.965	0.000458408	514.72	0.395651
507.97	0.000455238	514.77	0.404597
507.975	0.000452633	514.82	0.413214
507.98	0.000451386	514.87	0.421505
507.985	0.000454029	514.92	0.428589
507.99	0.000458311	514.97	0.433473
507.995	0.000464273	515.02	0.438325
508	0.000471548	515.07	0.442161
508.005	0.000480285	515.12	0.445234
508.01	0.000490391	515.17	0.447978
508.015	0.000501902	515.22	0.449483
508.02	0.000513583	515.27	0.451115
508.025	0.000523726	515.32	0.452438
508.03	0.000533335	515.37	0.453117
508.035	0.000541982	515.42	0.453776
508.04	0.000549444	515.47	0.455197
508.045	0.000555731	515.52	0.456615
508.05	0.000560302	515.57	0.458354
508.055	0.0005636	515.62	0.460169
508.06	0.000566587	515.67	0.462933
508.065	0.000569537	515.72	0.466201
508.07	0.000572381	515.77	0.470584
508.075	0.000574943	515.82	0.475997
508.08	0.000577408	515.87	0.482267
508.085	0.000580054	515.92	0.490073
508.09	0.000582782	515.97	0.500937
508.095	0.000585091	516.02	0.510956
508.1	0.00058611	516.07	0.52203
508.105	0.000586664	516.12	0.535646
508.11	0.000585855	516.17	0.550223
508.115	0.0005843	516.22	0.566389
508.12	0.000581834	516.27	0.583201
508.125	0.000579384	516.32	0.600677
508.13	0.000577149	516.37	0.620996
508.135	0.000575141	516.42	0.641076
508.14	0.000573764	516.47	0.662316
508.145	0.000573248	516.52	0.684505
508.15	0.000574074	516.57	0.710617
508.155	0.000576748	516.62	0.73584
508.16	0.000580391	516.67	0.761099
508.165	0.000585368	516.72	0.789153
508.17	0.000590564	516.77	0.817218
508.175	0.000596498	516.82	0.84613
508.18	0.00060256	516.87	0.87283
508.185	0.000609325	516.92	0.898156
508.19	0.000615803	516.97	0.922056
508.195	0.000620634	517.02	0.944222
508.2	0.000624284	517.07	0.962368
508.205	0.000626531	517.12	0.97849
508.21	0.000627702	517.17	0.990601
508.215	0.000627218	517.22	0.997621
508.22	0.000624558	517.27	1
508.225	0.000620481	517.32	0.998007
508.23	0.000615934	517.37	0.993361
508.235	0.000611399	517.42	0.983787
508.24	0.000608476	517.47	0.969111
508.245	0.00060602	517.52	0.954304
508.25	0.000604291	517.57	0.937348
508.255	0.000604908	517.62	0.919924
508.26	0.000607177	517.67	0.900304
508.265	0.00061106	517.72	0.879096
508.27	0.000616444	517.77	0.857042
508.275	0.000622052	517.82	0.836616
508.28	0.00062719	517.87	0.816091
508.285	0.000631922	517.92	0.794033
508.29	0.000636646	517.97	0.772332
508.295	0.000640209	518.02	0.75079
508.3	0.00064285	518.07	0.727577
508.305	0.000646031	518.12	0.705328
508.31	0.000648661	518.17	0.683751
508.315	0.000650296	518.22	0.662761
508.32	0.000651618	518.27	0.644376
508.325	0.000653311	518.32	0.626007
508.33	0.000654804	518.37	0.606744
508.335	0.000655909	518.42	0.586731
508.34	0.000656822	518.47	0.567052
508.345	0.00065497	518.52	0.548039
508.35	0.000652597	518.57	0.531715
508.355	0.000650888	518.62	0.51553
508.36	0.000649116	518.67	0.49917
508.365	0.000647107	518.72	0.484736
508.37	0.000644263	518.77	0.471196
508.375	0.000641977	518.82	0.457556
508.38	0.00064053	518.87	0.443857
508.385	0.000641676	518.92	0.432194
508.39	0.000643979	518.97	0.421461
508.395	0.000646814	519.02	0.410875
508.4	0.000650397	519.07	0.401531
508.405	0.000654538	519.12	0.392867
508.41	0.000661379	519.17	0.384775
508.415	0.000669085	519.22	0.377937
508.42	0.00067658	519.27	0.371631
508.425	0.000683582	519.32	0.365905
508.43	0.000691679	519.37	0.361235
508.435	0.000700237	519.42	0.356427
508.44	0.000708472	519.47	0.352595
508.445	0.000716233	519.52	0.35022
508.45	0.000722833	519.57	0.347806
508.455	0.000726511	519.62	0.346647
508.46	0.000730191	519.67	0.345868
508.465	0.000733245	519.72	0.346118
508.47	0.000733357	519.77	0.34621
508.475	0.00072965	519.82	0.347524
508.48	0.000724708	519.87	0.348624
508.485	0.000719612	519.92	0.351122
508.49	0.000714996	519.97	0.354187
508.495	0.000711737	520.02	0.357749
508.5	0.00070895	520.07	0.361474
508.505	0.000705843	520.12	0.366266
508.51	0.000704254	520.17	0.371389
508.515	0.000708493	520.22	0.377699
508.52	0.000714672	520.27	0.383945
508.525	0.000722626	520.32	0.391029
508.53	0.000730434	520.37	0.397858
508.535	0.000738311	520.42	0.405351
508.54	0.000746092	520.47	0.413261
508.545	0.000755022	520.52	0.420401
508.55	0.000763752	520.57	0.427886
508.555	0.000770792	520.62	0.435597
508.56	0.000775822	520.67	0.442479
508.565	0.000779783	520.72	0.449896
508.57	0.000782195	520.77	0.456718
508.575	0.000784024	520.82	0.463631
508.58	0.000785399	520.87	0.46904
508.585	0.000786088	520.92	0.474968
508.59	0.000785362	520.97	0.480011
508.595	0.000783646	521.02	0.484228
508.6	0.00078084	521.07	0.488624
508.605	0.000777904	521.12	0.492853
508.61	0.000777034	521.17	0.496645
508.615	0.000777196	521.22	0.500286
508.62	0.000777948	521.27	0.504781
508.625	0.000779099	521.32	0.50818
508.63	0.000781905	521.37	0.512107
508.635	0.000785664	521.42	0.516257
508.64	0.000791477	521.47	0.519858
508.645	0.000799791	521.52	0.524163
508.65	0.000807441	521.57	0.528817
508.655	0.000813861	521.62	0.534046
508.66	0.000820362	521.67	0.538573
508.665	0.000826621	521.72	0.543048
508.67	0.000831975	521.77	0.547591
508.675	0.000835717	521.82	0.552971
508.68	0.00083887	521.87	0.558181
508.685	0.000839397	521.92	0.563839
508.69	0.000839021	521.97	0.569835
508.695	0.000839158	522.02	0.575545
508.7	0.000839603	522.07	0.581355
508.705	0.000839396	522.12	0.588451
508.71	0.000840138	522.17	0.595177
508.715	0.000842285	522.22	0.60275
508.72	0.000844885	522.27	0.610473
508.725	0.000847815	522.32	0.617855
508.73	0.000851686	522.37	0.625042
508.735	0.000855842	522.42	0.633273
508.74	0.000859693	522.47	0.64222
508.745	0.000863581	522.52	0.65067
508.75	0.000868937	522.57	0.659815
508.755	0.000872593	522.62	0.670468
508.76	0.000875985	522.67	0.67943
508.765	0.00087939	522.72	0.689624
508.77	0.000882956	522.77	0.700877
508.775	0.000887271	522.82	0.711821
508.78	0.00089185	522.87	0.721466
508.785	0.000897278	522.92	0.731973
508.79	0.000900625	522.97	0.743258
508.795	0.00090424	523.02	0.754864
508.8	0.000909013	523.07	0.765935
508.805	0.000914121	523.12	0.77724
508.81	0.000919094	523.17	0.788724
508.815	0.000923248	523.22	0.799743
508.82	0.000927297	523.27	0.810925
508.825	0.000930045	523.32	0.821793
508.83	0.000933803	523.37	0.832447
508.835	0.000937798	523.42	0.841933
508.84	0.000940865	523.47	0.852249
508.845	0.000942525	523.52	0.861608
508.85	0.000943762	523.57	0.87032
508.855	0.000945522	523.62	0.878139
508.86	0.000947784	523.67	0.88433
508.865	0.00095001	523.72	0.889182
508.87	0.000952408	523.77	0.892748
508.875	0.000955428	523.82	0.895897
508.88	0.000959255	523.87	0.898315
508.885	0.000964906	523.92	0.898688
508.89	0.000970906	523.97	0.897147
508.895	0.000976653	524.02	0.893268
508.9	0.000978536	524.07	0.888519
508.905	0.000979574	524.12	0.883512
508.91	0.000980658	524.17	0.874978
508.915	0.00098142	524.22	0.86577
508.92	0.000980702	524.27	0.856149
508.925	0.000979578	524.32	0.844645
508.93	0.000977782	524.37	0.831541
508.935	0.000976665	524.42	0.815976
508.94	0.000979067	524.47	0.801045
508.945	0.000986167	524.52	0.784368
508.95	0.000994006	524.57	0.766995
508.955	0.00100224	524.62	0.749023
508.96	0.00100949	524.67	0.730031
508.965	0.00101785	524.72	0.712893
508.97	0.00102655	524.77	0.695886
508.975	0.00103527	524.82	0.677882
508.98	0.00104346	524.87	0.660235
508.985	0.00104639	524.92	0.641743
508.99	0.00104731	524.97	0.624573
508.995	0.00104771	525.02	0.606983
509	0.00104794	525.07	0.590126
509.005	0.00104994	525.12	0.574156
509.01	0.00105192	525.17	0.557963
509.015	0.00105331	525.22	0.543481
509.02	0.00105457	525.27	0.52917
509.025	0.00105673	525.32	0.514724
509.03	0.0010624	525.37	0.500937
509.035	0.0010686	525.42	0.487814
509.04	0.00107644	525.47	0.475119
509.045	0.00108388	525.52	0.463326
509.05	0.0010909	525.57	0.451604
509.055	0.00109786	525.62	0.440188
509.06	0.00110502	525.67	0.430185
509.065	0.00111242	525.72	0.420806
509.07	0.00111889	525.77	0.411518
509.075	0.00112503	525.82	0.402647
509.08	0.00113095	525.87	0.394035
509.085	0.00113521	525.92	0.385311
509.09	0.00113827	525.97	0.377464
509.095	0.00114139	526.02	0.370396
509.1	0.00114663	526.07	0.363459
509.105	0.00115298	526.12	0.356335
509.11	0.00115973	526.17	0.350403
509.115	0.00116713	526.22	0.344621
509.12	0.0011747	526.27	0.33826
509.125	0.00118231	526.32	0.333289
509.13	0.0011914	526.37	0.328154
509.135	0.00120032	526.42	0.323647
509.14	0.00120844	526.47	0.31901
509.145	0.00121123	526.52	0.314916
509.15	0.00121222	526.57	0.309956
509.155	0.00121132	526.62	0.306366
509.16	0.00120796	526.67	0.303499
509.165	0.00120429	526.72	0.300136
509.17	0.00120079	526.77	0.296213
509.175	0.00119733	526.82	0.292941
509.18	0.00119455	526.87	0.290225
509.185	0.00119581	526.92	0.287545
509.19	0.00120001	526.97	0.285103
509.195	0.00120696	527.02	0.282029
509.2	0.00121745	527.07	0.279694
509.205	0.00122949	527.12	0.277677
509.21	0.00124172	527.17	0.275179
509.215	0.00125368	527.22	0.273571
509.22	0.00126527	527.27	0.271606
509.225	0.00127426	527.32	0.270069
509.23	0.00127971	527.37	0.268532
509.235	0.00128407	527.42	0.267603
509.24	0.00128489	527.47	0.266785
509.245	0.00128329	527.52	0.266039
509.25	0.00128101	527.57	0.265844
509.255	0.00127787	527.62	0.266384
509.26	0.00127548	527.67	0.268465
509.265	0.00127345	527.72	0.271002
509.27	0.00127447	527.77	0.27483
509.275	0.0012769	527.82	0.280941
509.28	0.00128097	527.87	0.289137
509.285	0.00128736	527.92	0.299394
509.29	0.0012947	527.97	0.312005
509.295	0.00130296	528.02	0.325935
509.3	0.00131171	528.07	0.343053
509.305	0.00131997	528.12	0.360235
509.31	0.00132747	528.17	0.378139
509.315	0.00133427	528.22	0.397557
509.32	0.00134031	528.27	0.414719
509.325	0.00134663	528.32	0.429506
509.33	0.00135237	528.37	0.442618
509.335	0.00135786	528.42	0.452759
509.34	0.00136215	528.47	0.45943
509.345	0.00136561	528.52	0.464267
509.35	0.00136947	528.57	0.466558
509.355	0.0013745	528.62	0.466883
509.36	0.0013795	528.67	0.465402
509.365	0.00138439	528.72	0.463123
509.37	0.0013876	528.77	0.459982
509.375	0.0013907	528.82	0.456782
509.38	0.0013938	528.87	0.453395
509.385	0.00139757	528.92	0.450321
509.39	0.0014011	528.97	0.448367
509.395	0.00140422	529.02	0.446914
509.4	0.00140735	529.07	0.445604
509.405	0.0014106	529.12	0.444587
509.41	0.00141597	529.17	0.443714
509.415	0.00142279	529.22	0.442761
509.42	0.00143018	529.27	0.442379
509.425	0.00143876	529.32	0.4412
509.43	0.00144809	529.37	0.439743
509.435	0.00145756	529.42	0.438496
509.44	0.00146832	529.47	0.436372
509.445	0.00147936	529.52	0.434263
509.45	0.00148945	529.57	0.431563
509.455	0.00149659	529.62	0.427568
509.46	0.0015025	529.67	0.422966
509.465	0.00150744	529.72	0.417856
509.47	0.00151071	529.77	0.412908
509.475	0.00151435	529.82	0.407234
509.48	0.00151802	529.87	0.400908
509.485	0.00151987	529.92	0.395432
509.49	0.00152197	529.97	0.390786
509.495	0.00152611	530.02	0.386137
509.5	0.00153381	530.07	0.381368
509.505	0.00154209	530.12	0.377746
509.51	0.00155111	530.17	0.374458
509.515	0.00156009	530.22	0.372405
509.52	0.00156775	530.27	0.371258
509.525	0.00157502	530.32	0.371842
509.53	0.00158186	530.37	0.372977
509.535	0.00158719	530.42	0.374967
509.54	0.00158908	530.47	0.377222
509.545	0.00158867	530.52	0.380907
509.55	0.00158683	530.57	0.385001
509.555	0.00158496	530.62	0.391037
509.56	0.0015833	530.67	0.397179
509.565	0.00158218	530.72	0.402893
509.57	0.00158276	530.77	0.409152
509.575	0.00158439	530.82	0.414457
509.58	0.00158774	530.87	0.418725
509.585	0.0015939	530.92	0.423073
509.59	0.00160144	530.97	0.42685
509.595	0.00160965	531.02	0.43011
509.6	0.00161802	531.07	0.43302
509.605	0.00162674	531.12	0.433759
509.61	0.0016353	531.17	0.434049
509.615	0.00164252	531.22	0.43383
509.62	0.00164883	531.27	0.432984
509.625	0.00165471	531.32	0.431742
509.63	0.00166029	531.37	0.429605
509.635	0.0016662	531.42	0.427469
509.64	0.00167232	531.47	0.424185
509.645	0.0016783	531.52	0.422315
509.65	0.00168432	531.57	0.419905
509.655	0.00169033	531.62	0.416791
509.66	0.00169613	531.67	0.413825
509.665	0.00170074	531.72	0.410585
509.67	0.00170428	531.77	0.407639
509.675	0.00170742	531.82	0.403914
509.68	0.00170849	531.87	0.40063
509.685	0.00171091	531.92	0.39731
509.69	0.00171222	531.97	0.393415
509.695	0.00171397	532.02	0.389401
509.7	0.00171651	532.07	0.385386
509.705	0.00171956	532.12	0.380716
509.71	0.0017249	532.17	0.376213
509.715	0.00173224	532.22	0.371051
509.72	0.00174154	532.27	0.366727
509.725	0.00175119	532.32	0.361982
509.73	0.00176236	532.37	0.355907
509.735	0.00177469	532.42	0.35109
509.74	0.00178744	532.47	0.346079
509.745	0.00180074	532.52	0.340766
509.75	0.00181495	532.57	0.335524
509.755	0.00182785	532.62	0.330692
509.76	0.00183916	532.67	0.325704
509.765	0.00184862	532.72	0.321102
509.77	0.00185719	532.77	0.316575
509.775	0.00186303	532.82	0.312041
509.78	0.00186729	532.87	0.30782
509.785	0.00186935	532.92	0.303567
509.79	0.00186993	532.97	0.299362
509.795	0.00186834	533.02	0.295379
509.8	0.00186777	533.07	0.291666
509.805	0.00186784	533.12	0.288569
509.81	0.00186879	533.17	0.285424
509.815	0.00187112	533.22	0.281847
509.82	0.0018759	533.27	0.278928
509.825	0.00188185	533.32	0.276295
509.83	0.00189024	533.37	0.274076
509.835	0.00190063	533.42	0.271959
509.84	0.00191216	533.47	0.269481
509.845	0.00192404	533.52	0.267206
509.85	0.00193642	533.57	0.266106
509.855	0.00194854	533.62	0.264617
509.86	0.00196061	533.67	0.263195
509.865	0.00197164	533.72	0.262219
509.87	0.00198167	533.77	0.26125
509.875	0.0019901	533.82	0.260936
509.88	0.00199793	533.87	0.260229
509.885	0.00200494	533.92	0.26013
509.89	0.00201061	533.97	0.260118
509.895	0.00201577	534.02	0.260198
509.9	0.0020203	534.07	0.260813
509.905	0.00202444	534.12	0.260738
509.91	0.00202921	534.17	0.260579
509.915	0.002035	534.22	0.260809
509.92	0.00204069	534.27	0.260936
509.925	0.00204729	534.32	0.260956
509.93	0.002056	534.37	0.26042
509.935	0.00206501	534.42	0.260614
509.94	0.00207466	534.47	0.260325
509.945	0.00208496	534.52	0.259622
509.95	0.00209492	534.57	0.258927
509.955	0.00210423	534.62	0.258252
509.96	0.00211278	534.67	0.25774
509.965	0.002121	534.72	0.256604
509.97	0.00212755	534.77	0.255802
509.975	0.00213287	534.82	0.255159
509.98	0.0021376	534.87	0.254654
509.985	0.00214121	534.92	0.254019
509.99	0.00214498	534.92	0.25388
509.995	0.00214826	535.12	0.253344
510	0.00215205	535.32	0.252836
510.005	0.00215667	535.52	0.253074
510.01	0.0021616	535.72	0.253558
510.015	0.00216734	535.92	0.25502
510.02	0.00217344	536.12	0.25793
510.025	0.00218038	536.32	0.260892
510.03	0.00218665	536.52	0.264339
510.035	0.00219345	536.72	0.26879
510.04	0.00220093	536.92	0.274381
510.045	0.00220722	537.12	0.280604
510.05	0.0022138	537.32	0.287866
510.055	0.00222087	537.52	0.294676
510.06	0.00222746	537.72	0.303511
510.065	0.00223395	537.92	0.312275
510.07	0.00224285	538.12	0.321229
510.075	0.00225247	538.32	0.330811
510.08	0.00226254	538.52	0.339297
510.085	0.00227486	538.72	0.348009
510.09	0.00228816	538.92	0.355776
510.095	0.00230197	539.12	0.361744
510.1	0.00231698	539.32	0.366735
510.105	0.0023327	539.52	0.369673
510.11	0.00234748	539.72	0.370928
510.115	0.00236114	539.92	0.371
510.12	0.00237371	540.12	0.371059
510.125	0.00238488	540.32	0.37125
510.13	0.00239396	540.52	0.372556
510.135	0.0024015	540.72	0.375312
510.14	0.00240733	540.92	0.379251
510.145	0.00241153	541.12	0.383575
510.15	0.00241516	541.32	0.387713
510.155	0.00241954	541.52	0.392303
510.16	0.0024236	541.72	0.396564
510.165	0.00242911	541.92	0.400443
510.17	0.00243465	542.12	0.405153
510.175	0.00243989	542.32	0.409334
510.18	0.00244678	542.52	0.412693
510.185	0.00245368	542.72	0.416283
510.19	0.00245979	542.92	0.419094
510.195	0.00246443	543.12	0.420468
510.2	0.00246854	543.32	0.419114
510.205	0.00247241	543.52	0.415652
510.21	0.00247528	543.72	0.410966
510.215	0.00247932	543.92	0.404232
510.22	0.00248426	544.12	0.397342
510.225	0.00248965	544.32	0.38981
510.23	0.00249856	544.52	0.381356
510.235	0.00250925	544.72	0.373525
510.24	0.00252265	544.92	0.365008
510.245	0.00253812	545.12	0.356181
510.25	0.00255453	545.32	0.345686
510.255	0.00257149	545.52	0.336223
510.26	0.00258799	545.72	0.32686
510.265	0.00260456	545.92	0.318755
510.27	0.00261869	546.12	0.310853
510.275	0.00262938	546.32	0.303714
510.28	0.00263898	546.52	0.297774
510.285	0.00264556	546.72	0.292226
510.29	0.00265078	546.92	0.286933
510.295	0.00265639	547.12	0.282148
510.3	0.00266182	547.32	0.277931
510.305	0.0026672	547.52	0.274111
510.31	0.00267251	547.72	0.27053
510.315	0.00267865	547.92	0.267484
510.32	0.00268699	548.12	0.265129
510.325	0.0026964	548.32	0.262743
510.33	0.00270814	548.52	0.260877
510.335	0.00272069	548.72	0.259705
510.34	0.0027319	548.92	0.258836
510.345	0.00274326	549.12	0.257894
510.35	0.00275443	549.32	0.258145
510.355	0.00276531	549.52	0.258697
510.36	0.00277637	549.72	0.260257
510.365	0.00278753	549.92	0.261643
510.37	0.00279859	549.92	0.262993
510.375	0.00280866	550.32	0.265856
510.38	0.00281929	550.72	0.270152
510.385	0.00283115	551.12	0.275168
510.39	0.00284428	551.52	0.279659
510.395	0.00285977	551.92	0.282414
510.4	0.00287586	552.32	0.284293
510.405	0.00289222	552.72	0.285662
510.41	0.00290781	553.12	0.286981
510.415	0.00292297	553.52	0.288772
510.42	0.00293788	553.92	0.290598
510.425	0.00295239	554.32	0.291928
510.43	0.00296412	554.72	0.293191
510.435	0.00297365	555.12	0.293259
510.44	0.00298069	555.52	0.29366
510.445	0.002986	555.92	0.293759
510.45	0.00299033	556.32	0.293942
510.455	0.00299575	556.72	0.293545
510.46	0.00300186	557.12	0.293108
510.465	0.0030085	557.52	0.292917
510.47	0.00301552	557.92	0.293378
510.475	0.00302375	558.32	0.293191
510.48	0.00303576	558.72	0.294871
510.485	0.00304903	559.12	0.295697
510.49	0.00306545	559.52	0.296582
510.495	0.00308242	559.92	0.298131
510.5	0.00309836	560.32	0.299763
510.505	0.00311285	560.72	0.301903
510.51	0.00312618	561.12	0.304429
510.515	0.00313901	561.52	0.306807
510.52	0.00314895	561.92	0.309027
510.525	0.00315807	562.32	0.311616
510.53	0.00316657	562.72	0.313705
510.535	0.00317286	563.12	0.316151
510.54	0.00317936	563.52	0.31818
510.545	0.00318643	563.92	0.320848
510.55	0.00319574	564.32	0.324017
510.555	0.00320581	564.72	0.327193
510.56	0.00321651	565.12	0.330239
510.565	0.00323027	565.52	0.333932
510.57	0.00324417	565.92	0.337244
510.575	0.00325802	566.32	0.340881
510.58	0.00327249	566.72	0.34343
510.585	0.00328747	567.12	0.346087
510.59	0.00330158	567.52	0.348366
510.595	0.00331591	567.92	0.34949
510.6	0.00332989	568.32	0.349652
510.605	0.00334304	568.72	0.349168
510.61	0.00335494	569.12	0.347874
510.615	0.00336671	569.52	0.346512
510.62	0.00338037	569.92	0.344097
510.625	0.0033942	570.32	0.341619
510.63	0.00340761	570.72	0.338427
510.635	0.00342163	571.12	0.334242
510.64	0.00343449	571.52	0.330632
510.645	0.00344745	571.92	0.326471
510.65	0.00346081	572.32	0.322079
510.655	0.0034764	572.72	0.318033
510.66	0.00349212	573.12	0.31324
510.665	0.00350667	573.52	0.30888
510.67	0.00352254	573.92	0.306025
510.675	0.00353912	574.32	0.302896
510.68	0.00355671	574.72	0.300053
510.685	0.00357538	575.12	0.297619
510.69	0.00359554	575.52	0.295752
510.695	0.00361417	575.92	0.294275
510.7	0.0036318	576.32	0.292377
510.705	0.00364993	576.72	0.29115
510.71	0.00366782	577.12	0.29015
510.715	0.00368424	577.52	0.288764
510.72	0.00369986	577.92	0.287866
510.725	0.0037147	578.32	0.286747
510.73	0.00372836	578.72	0.285869
510.735	0.003741	579.12	0.284432
510.74	0.00375407	579.52	0.283232
510.745	0.00376645	579.92	0.281858
510.75	0.00377785	580.32	0.280798
510.755	0.00378992	580.72	0.279361
510.76	0.00380225	581.12	0.277673
510.765	0.00381385	581.52	0.276132
510.77	0.00382587	581.92	0.274425
510.775	0.00383903	582.32	0.273242
510.78	0.00385176	582.72	0.271022
510.785	0.00386565	583.12	0.269422
510.79	0.00388185	583.52	0.267647
510.795	0.00389879	583.92	0.266122
510.8	0.00391556	584.32	0.264736
510.805	0.00393367	584.72	0.263418
510.81	0.00395289	585.12	0.262246
510.815	0.00397221	585.52	0.260738
510.82	0.00399156	585.92	0.25965
510.825	0.00400984	586.32	0.258697
510.83	0.00402764	586.72	0.257636
510.835	0.00404226	587.12	0.256703
510.84	0.0040578	587.52	0.25579
510.845	0.00407347	587.92	0.254904
510.85	0.00408752	588.32	0.2544
510.855	0.00410125	588.72	0.254007
510.86	0.00411494	589.12	0.253721
510.865	0.00412966	589.52	0.253403
510.87	0.00414539
510.875	0.00416293
510.88	0.00418105
510.885	0.00419914
510.89	0.00421807
510.895	0.00423844
510.9	0.00425842
510.905	0.00427813
510.91	0.00429701
510.915	0.00431589
510.92	0.00433481
510.925	0.00435433
510.93	0.00437279
510.935	0.00438986
510.94	0.00440724
510.945	0.00442518
510.95	0.00444463
510.955	0.00446502
510.96	0.0044853
510.965	0.00450383
510.97	0.00452354
510.975	0.00454464
510.98	0.00456695
510.985	0.00458988
510.99	0.00461365
510.995	0.00463603
511	0.00465765
511.005	0.00468027
511.01	0.00470407
511.015	0.00472715
511.02	0.0047485
511.025	0.00476928
511.03	0.00478852
511.035	0.00480779
511.04	0.00482732
511.045	0.00484684
511.05	0.00486615
511.055	0.0048847
511.06	0.00490386
511.065	0.00492402
511.07	0.00494488
511.075	0.00496507
511.08	0.00498465
511.085	0.00500489
511.09	0.00502465
511.095	0.00504374
511.1	0.00506237
511.105	0.00508059
511.11	0.00509868
511.115	0.00511711
511.12	0.00513715
511.125	0.00515675
511.13	0.00517633
511.135	0.00519733
511.14	0.00521927
511.145	0.00524332
511.15	0.00526665
511.155	0.00529033
511.16	0.00531442
511.165	0.00533872
511.17	0.00536456
511.175	0.00539144
511.18	0.00541887
511.185	0.0054455
511.19	0.0054725
511.195	0.00550212
511.2	0.005532
511.205	0.00556096
511.21	0.00558983
511.215	0.00561843
511.22	0.00564604
511.225	0.00567244
511.23	0.00569904
511.235	0.00572391
511.24	0.0057473
511.245	0.00577058
511.25	0.00579638
511.255	0.00582297
511.26	0.00584955
511.265	0.00587814
511.27	0.00590844
511.275	0.00593965
511.28	0.00597255
511.285	0.00600704
511.29	0.00604185
511.295	0.0060739
511.3	0.00610525
511.305	0.00613631
511.31	0.00616604
511.315	0.00619531
511.32	0.00622444
511.325	0.00625296
511.33	0.00628078
511.335	0.00630948
511.34	0.00634037
511.345	0.00637209
511.35	0.0064045
511.355	0.00643772
511.36	0.00647113
511.365	0.00650495
511.37	0.00653919
511.375	0.00657376
511.38	0.00660774
511.385	0.00664262
511.39	0.00667889
511.395	0.00671578
511.4	0.00675324
511.405	0.00679112
511.41	0.00683022
511.415	0.00687047
511.42	0.00691164
511.425	0.00695415
511.43	0.00699492
511.435	0.00703474
511.44	0.00707531
511.445	0.0071163
511.45	0.00715758
511.455	0.00719792
511.46	0.00723793
511.465	0.00727669
511.47	0.0073127
511.475	0.00735023
511.48	0.00738734
511.485	0.00742271
511.49	0.00745737
511.495	0.00749208
511.5	0.00752651
511.505	0.00756177
511.51	0.00759876
511.515	0.00763957
511.52	0.0076825
511.525	0.00772744
511.53	0.00777518
511.535	0.00782398
511.54	0.0078741
511.545	0.00792594
511.55	0.00797937
511.555	0.00803389
511.56	0.00808619
511.565	0.00813839
511.57	0.00819164
511.575	0.00824618
511.58	0.00830251
511.585	0.00835966
511.59	0.00841754
511.595	0.0084741
511.6	0.00853068
511.605	0.00858808
511.61	0.00864546
511.615	0.0087008
511.62	0.00875403
511.625	0.00880603
511.63	0.00885673
511.635	0.008907
511.64	0.00895796
511.645	0.00901068
511.65	0.00906524
511.655	0.00912154
511.66	0.00918098
511.665	0.00924356
511.67	0.00930826
511.675	0.00937732
511.68	0.00944898
511.685	0.00952301
511.69	0.00959795
511.695	0.00967372
511.7	0.00975128
511.705	0.0098309
511.71	0.00991235
511.715	0.00999515
511.72	0.0100787
511.725	0.0101632
511.73	0.0102488
511.735	0.010336
511.74	0.0104251
511.745	0.0105147
511.75	0.0106051
511.755	0.0106963
511.76	0.0107879
511.765	0.0108796
511.77	0.0109724
511.775	0.0110672
511.78	0.0111642
511.785	0.0112626
511.79	0.011362
511.795	0.0114616
511.8	0.0115627
511.805	0.0116672
511.81	0.0117736
511.815	0.0118815
511.82	0.011988
511.825	0.0120945
511.83	0.0122035
511.835	0.0123164
511.84	0.0124331
511.845	0.0125517
511.85	0.0126718
511.855	0.0127938
511.86	0.0129179
511.865	0.0130483
511.87	0.0131808
511.875	0.0133133
511.88	0.0134431
511.885	0.0135733
511.89	0.0137038
511.895	0.0138343
511.9	0.0139653
511.905	0.0140965
511.91	0.0142253
511.915	0.0143551
511.92	0.014487
511.925	0.014622
511.93	0.0147587
511.935	0.014898
511.94	0.0150398
511.945	0.0151834
511.95	0.0153288
511.955	0.0154781
511.96	0.0156298
511.965	0.0157832
511.97	0.0159378
511.975	0.0160933
511.98	0.0162487
511.985	0.0164045
511.99	0.0165613
511.995	0.0167194
512	0.0168764
512.005	0.0170321
512.01	0.0171873
512.015	0.0173438
512.02	0.0175018
512.025	0.017661
512.03	0.017821
512.035	0.0179806
512.04	0.018139
512.045	0.0183007
512.05	0.0184645
512.055	0.0186301
512.06	0.0187971
512.065	0.0189647
512.07	0.0191342
512.075	0.0193055
512.08	0.0194797
512.085	0.019657
512.09	0.0198361
512.095	0.0200156
512.1	0.0201965
512.105	0.0203796
512.11	0.0205651
512.115	0.0207516
512.12	0.0209393
512.125	0.0211278
512.13	0.021318
512.135	0.021508
512.14	0.0216996
512.145	0.0218925
512.15	0.0220851
512.155	0.0222786
512.16	0.0224734
512.165	0.0226692
512.17	0.0228666
512.175	0.0230657
512.18	0.0232672
512.185	0.0234699
512.19	0.0236736
512.195	0.02388
512.2	0.0240863
512.205	0.0242936
512.21	0.0245009
512.215	0.0247071
512.22	0.0249149
512.225	0.0251229
512.23	0.0253339
512.235	0.0255472
512.24	0.0257638
512.245	0.0259847
512.25	0.0262105
512.255	0.0264428
512.26	0.0266821
512.265	0.0269273
512.27	0.0271796
512.275	0.0274382
512.28	0.0277044
512.285	0.0279766
512.29	0.0282551
512.295	0.0285392
512.3	0.02883
512.305	0.0291258
512.31	0.0294282
512.315	0.0297375
512.32	0.0300535
512.325	0.0303757
512.33	0.0307092
512.335	0.0310533
512.34	0.0314093
512.345	0.0317764
512.35	0.0321586
512.355	0.0325537
512.36	0.0329625
512.365	0.0333881
512.37	0.0338281
512.375	0.03428
512.38	0.0347464
512.385	0.0352253
512.39	0.0357198
512.395	0.036229
512.4	0.036755
512.405	0.0372961
512.41	0.037852
512.415	0.0384289
512.42	0.0390245
512.425	0.0396382
512.43	0.0402725
512.435	0.0409248
512.44	0.0415992
512.445	0.0422966
512.45	0.0430199
512.455	0.0437683
512.46	0.0445404
512.465	0.0453394
512.47	0.0461668
512.475	0.0470252
512.48	0.0479137
512.485	0.0488264
512.49	0.0497647
512.495	0.0507239
512.5	0.0517099
512.505	0.0527229
512.51	0.0537626
512.515	0.0548289
512.52	0.0559176
512.525	0.0570389
512.53	0.0581976
512.535	0.0593931
512.54	0.060631
512.545	0.0619083
512.55	0.0632257
512.555	0.0645797
512.56	0.0659724
512.565	0.06741
512.57	0.0688856
512.575	0.0703997
512.58	0.0719477
512.585	0.073537
512.59	0.0751674
512.595	0.0768398
512.6	0.0785582
512.605	0.0803238
512.61	0.0821352
512.615	0.0839892
512.62	0.0858853
512.625	0.0878268
512.63	0.0898065
512.635	0.0918264
512.64	0.0938879
512.645	0.0959904
512.65	0.0981224
512.655	0.100292
512.66	0.102503
512.665	0.104754
512.67	0.107043
512.675	0.10937
512.68	0.111737
512.685	0.114135
512.69	0.116574
512.695	0.119054
512.7	0.121565
512.705	0.124103
512.71	0.126662
512.715	0.129244
512.72	0.131845
512.725	0.134467
512.73	0.137103
512.735	0.139754
512.74	0.142415
512.745	0.145074
512.75	0.147734
512.755	0.150392
512.76	0.153046
512.765	0.155696
512.77	0.158336
512.775	0.160964
512.78	0.163565
512.785	0.166141
512.79	0.168693
512.795	0.171219
512.8	0.173713
512.805	0.176162
512.81	0.178567
512.815	0.180914
512.82	0.183209
512.825	0.185461
512.83	0.187655
512.835	0.189784
512.84	0.191837
512.845	0.193816
512.85	0.195719
512.855	0.197541
512.86	0.199278
512.865	0.200919
512.87	0.202454
512.875	0.203886
512.88	0.205219
512.885	0.206449
512.89	0.207577
512.895	0.20859
512.9	0.209492
512.905	0.210284
512.91	0.210958
512.915	0.211523
512.92	0.21198
512.925	0.212326
512.93	0.212562
512.935	0.212689
512.94	0.212702
512.945	0.212599
512.95	0.21238
512.955	0.21205
512.96	0.211612
512.965	0.211073
512.97	0.210433
512.975	0.209696
512.98	0.208871
512.985	0.207958
512.99	0.206957
512.995	0.205877
513	0.20472
513.005	0.203486
513.01	0.202182
513.015	0.20081
513.02	0.199373
513.025	0.197873
513.03	0.196305
513.035	0.194677
513.04	0.192999
513.045	0.191273
513.05	0.18951
513.055	0.187717
513.06	0.185904
513.065	0.184073
513.07	0.182248
513.075	0.180427
513.08	0.178607
513.085	0.176798
513.09	0.175004
513.095	0.173219
513.1	0.171445
513.105	0.169685
513.11	0.16794
513.115	0.166211
513.12	0.1645
513.125	0.16281
513.13	0.161145
513.135	0.159514
513.14	0.157912
513.145	0.156343
513.15	0.15481
513.155	0.153312
513.16	0.151854
513.165	0.150438
513.17	0.149065
513.175	0.147738
513.18	0.146448
513.185	0.145201
513.19	0.144
513.195	0.142844
513.2	0.141732
513.205	0.140669
513.21	0.139651
513.215	0.13868
513.22	0.137763
513.225	0.136895
513.23	0.136071
513.235	0.13529
513.24	0.134551
513.245	0.133858
513.25	0.13321
513.255	0.132602
513.26	0.132033
513.265	0.1315
513.27	0.131
513.275	0.130535
513.28	0.130105
513.285	0.129709
513.29	0.129347
513.295	0.129013
513.3	0.128711
513.305	0.12844
513.31	0.128198
513.315	0.127986
513.32	0.127802
513.325	0.127647
513.33	0.127518
513.335	0.127413
513.34	0.127335
513.345	0.127281
513.35	0.127254
513.355	0.127253
513.36	0.127275
513.365	0.127319
513.37	0.127385
513.375	0.127472
513.38	0.127579
513.385	0.127706
513.39	0.127849
513.395	0.128005
513.4	0.128176
513.405	0.128362
513.41	0.128561
513.415	0.128773
513.42	0.129001
513.425	0.129239
513.43	0.129488
513.435	0.129753
513.44	0.13003
513.445	0.130323
513.45	0.130631
513.455	0.130956
513.46	0.131297
513.465	0.13165
513.47	0.132021
513.475	0.132407
513.48	0.132803
513.485	0.133214
513.49	0.13364
513.495	0.134081
513.5	0.134538
513.505	0.135011
513.51	0.1355
513.515	0.136006
513.52	0.136529
513.525	0.13707
513.53	0.137633
513.535	0.138211
513.54	0.138804
513.545	0.139409
513.55	0.140029
513.555	0.140665
513.56	0.141311
513.565	0.141971
513.57	0.142645
513.575	0.143335
513.58	0.144045
513.585	0.144778
513.59	0.145534
513.595	0.146311
513.6	0.14711
513.605	0.147931
513.61	0.148774
513.615	0.149641
513.62	0.15053
513.625	0.151441
513.63	0.152371
513.635	0.153325
513.64	0.154302
513.645	0.155305
513.65	0.156339
513.655	0.157398
513.66	0.158481
513.665	0.159589
513.67	0.160722
513.675	0.16188
513.68	0.163065
513.685	0.164277
513.69	0.165511
513.695	0.166769
513.7	0.16806
513.705	0.169381
513.71	0.170727
513.715	0.172104
513.72	0.173506
513.725	0.174931
513.73	0.176381
513.735	0.177857
513.74	0.179353
513.745	0.180866
513.75	0.182399
513.755	0.183952
513.76	0.185527
513.765	0.187121
513.77	0.188735
513.775	0.190367
513.78	0.192023
513.785	0.193704
513.79	0.195403
513.795	0.197118
513.8	0.198842
513.805	0.200572
513.81	0.202311
513.815	0.204056
513.82	0.205803
513.825	0.207546
513.83	0.20928
513.835	0.211016
513.84	0.212757
513.845	0.214509
513.85	0.216269
513.855	0.218036
513.86	0.21981
513.865	0.221591
513.87	0.22338
513.875	0.225198
513.88	0.227019
513.885	0.228841
513.89	0.230659
513.895	0.232472
513.9	0.23428
513.905	0.236083
513.91	0.237878
513.915	0.239655
513.92	0.241421
513.925	0.243173
513.93	0.244909
513.935	0.246626
513.94	0.248324
513.945	0.250002
513.95	0.251653
513.955	0.253276
513.96	0.254872
513.965	0.25644
513.97	0.257984
513.975	0.259504
513.98	0.261001
513.985	0.262471
513.99	0.263912
513.995	0.265324
514	0.266706
514.005	0.268061
514.01	0.269388
514.015	0.270686
514.02	0.271952
514.025	0.273187
514.03	0.274391
514.035	0.275565
514.04	0.27671
514.045	0.27783
514.05	0.278909
514.055	0.279955
514.06	0.280966
514.065	0.281938
514.07	0.282877
514.075	0.283783
514.08	0.284654
514.085	0.285489
514.09	0.286294
514.095	0.287076
514.1	0.287832
514.105	0.288564
514.11	0.289278
514.115	0.289967
514.12	0.290633
514.125	0.291274
514.13	0.291884
514.135	0.292463
514.14	0.293019
514.145	0.293552
514.15	0.294061
514.155	0.294547
514.16	0.295014
514.165	0.295462
514.17	0.295897
514.175	0.296329
514.18	0.296746
514.185	0.297143
514.19	0.297525
514.195	0.297887
514.2	0.298233
514.205	0.298563
514.21	0.298876
514.215	0.299172
514.22	0.299453
514.225	0.29973
514.23	0.300001
514.235	0.300264
514.24	0.300531
514.245	0.300793
514.25	0.301051
514.255	0.301308
514.26	0.301562
514.265	0.3018
514.27	0.302032
514.275	0.302259
514.28	0.302481
514.285	0.302694
514.29	0.302905
514.295	0.303112
514.3	0.303322
514.305	0.303541
514.31	0.303768
514.315	0.303993
514.32	0.304219
514.325	0.304448
514.33	0.304678
514.335	0.304912
514.34	0.305152
514.345	0.305394
514.35	0.305636
514.355	0.305892
514.36	0.306167
514.365	0.306452
514.37	0.306754
514.375	0.307071
514.38	0.307399
514.385	0.307735
514.39	0.308081
514.395	0.308431
514.4	0.308785
514.405	0.309145
514.41	0.309513
514.415	0.309882
514.42	0.310262
514.425	0.310653
514.43	0.311063
514.435	0.311493
514.44	0.31195
514.445	0.312416
514.45	0.312898
514.455	0.313392
514.46	0.3139
514.465	0.314421
514.47	0.314949
514.475	0.315479
514.48	0.316013
514.485	0.316556
514.49	0.317124
514.495	0.317705
514.5	0.318305
514.505	0.318924
514.51	0.319559
514.515	0.320209
514.52	0.320886
514.525	0.321579
514.53	0.322283
514.535	0.322997
514.54	0.323727
514.545	0.324468
514.55	0.32522
514.555	0.325987
514.56	0.326771
514.565	0.327572
514.57	0.328392
514.575	0.329233
514.58	0.330089
514.585	0.330962
514.59	0.331853
514.595	0.332763
514.6	0.333689
514.605	0.334627
514.61	0.335582
514.615	0.336554
514.62	0.337551
514.625	0.338564
514.63	0.339594
514.635	0.340643
514.64	0.341709
514.645	0.342792
514.65	0.343899
514.655	0.345021
514.66	0.34615
514.665	0.347293
514.67	0.348455
514.675	0.349632
514.68	0.350825
514.685	0.35203
514.69	0.353245
514.695	0.354465
514.7	0.355696
514.705	0.356948
514.71	0.358201
514.715	0.359459
514.72	0.360724
514.725	0.361994
514.73	0.363275
514.735	0.364569
514.74	0.365881
514.745	0.367205
514.75	0.368541
514.755	0.369895
514.76	0.371262
514.765	0.372644
514.77	0.374042
514.775	0.375453
514.78	0.376872
514.785	0.378303
514.79	0.379743
514.795	0.381195
514.8	0.382663
514.805	0.384147
514.81	0.385642
514.815	0.387149
514.82	0.388664
514.825	0.390187
514.83	0.391714
514.835	0.393245
514.84	0.394773
514.845	0.396292
514.85	0.39781
514.855	0.399325
514.86	0.400842
514.865	0.40236
514.87	0.403876
514.875	0.405413
514.88	0.406964
514.885	0.40853
514.89	0.410116
514.895	0.411712
514.9	0.413317
514.905	0.414928
514.91	0.416545
514.915	0.418167
514.92	0.419791
514.925	0.421411
514.93	0.423031
514.935	0.424647
514.94	0.426267
514.945	0.427894
514.95	0.429522
514.955	0.431153
514.96	0.432786
514.965	0.434421
514.97	0.436053
514.975	0.437681
514.98	0.439313
514.985	0.440945
514.99	0.442576
514.995	0.444212
515	0.445855
515.005	0.447506
515.01	0.449162
515.015	0.450827
515.02	0.452523
515.025	0.454236
515.03	0.455962
515.035	0.457701
515.04	0.459449
515.045	0.461207
515.05	0.462973
515.055	0.464753
515.06	0.466529
515.065	0.468312
515.07	0.4701
515.075	0.471895
515.08	0.473692
515.085	0.475488
515.09	0.477279
515.095	0.479071
515.1	0.480852
515.105	0.482622
515.11	0.484388
515.115	0.48615
515.12	0.487907
515.125	0.489665
515.13	0.491426
515.135	0.493192
515.14	0.494962
515.145	0.496747
515.15	0.498547
515.155	0.500345
515.16	0.502144
515.165	0.503942
515.17	0.505744
515.175	0.507544
515.18	0.509346
515.185	0.511154
515.19	0.512951
515.195	0.514755
515.2	0.51657
515.205	0.518398
515.21	0.520237
515.215	0.522082
515.22	0.523937
515.225	0.525799
515.23	0.527661
515.235	0.529523
515.24	0.531383
515.245	0.533247
515.25	0.535109
515.255	0.536972
515.26	0.538839
515.265	0.540702
515.27	0.542569
515.275	0.54445
515.28	0.546342
515.285	0.548237
515.29	0.550135
515.295	0.552031
515.3	0.553933
515.305	0.555837
515.31	0.557748
515.315	0.559665
515.32	0.561582
515.325	0.563511
515.33	0.56545
515.335	0.567407
515.34	0.56938
515.345	0.571363
515.35	0.573356
515.355	0.575364
515.36	0.577372
515.365	0.579388
515.37	0.581412
515.375	0.583443
515.38	0.585476
515.385	0.587514
515.39	0.58956
515.395	0.591615
515.4	0.593681
515.405	0.595764
515.41	0.597861
515.415	0.599958
515.42	0.602057
515.425	0.604156
515.43	0.606261
515.435	0.608373
515.44	0.610491
515.445	0.612619
515.45	0.614749
515.455	0.616888
515.46	0.61905
515.465	0.621233
515.47	0.623448
515.475	0.625675
515.48	0.627906
515.485	0.630145
515.49	0.632393
515.495	0.634638
515.5	0.636892
515.505	0.639155
515.51	0.641418
515.515	0.643686
515.52	0.645964
515.525	0.648264
515.53	0.65058
515.535	0.65291
515.54	0.655271
515.545	0.657639
515.55	0.660015
515.555	0.662396
515.56	0.664777
515.565	0.667164
515.57	0.669547
515.575	0.671936
515.58	0.674336
515.585	0.676739
515.59	0.679152
515.595	0.681568
515.6	0.684006
515.605	0.686471
515.61	0.688948
515.615	0.691446
515.62	0.693955
515.625	0.696457
515.63	0.698967
515.635	0.701497
515.64	0.704043
515.645	0.706591
515.65	0.709145
515.655	0.71171
515.66	0.714283
515.665	0.716868
515.67	0.719472
515.675	0.722091
515.68	0.724714
515.685	0.727344
515.69	0.729979
515.695	0.732623
515.7	0.735276
515.705	0.737943
515.71	0.740626
515.715	0.74334
515.72	0.746072
515.725	0.748814
515.73	0.751574
515.735	0.754359
515.74	0.757159
515.745	0.759967
515.75	0.762785
515.755	0.765602
515.76	0.768404
515.765	0.771217
515.77	0.77406
515.775	0.776915
515.78	0.77979
515.785	0.782679
515.79	0.785605
515.795	0.788543
515.8	0.791502
515.805	0.794487
515.81	0.797473
515.815	0.800446
515.82	0.803415
515.825	0.806358
515.83	0.809278
515.835	0.81217
515.84	0.815056
515.845	0.81794
515.85	0.82082
515.855	0.823688
515.86	0.82656
515.865	0.829437
515.87	0.83234
515.875	0.835252
515.88	0.838189
515.885	0.841135
515.89	0.844072
515.895	0.847013
515.9	0.849986
515.905	0.852973
515.91	0.855965
515.915	0.858969
515.92	0.861978
515.925	0.864986
515.93	0.867985
515.935	0.87098
515.94	0.873948
515.945	0.87689
515.95	0.879798
515.955	0.882671
515.96	0.885494
515.965	0.888274
515.97	0.891022
515.975	0.893745
515.98	0.896444
515.985	0.899127
515.99	0.901775
515.995	0.904403
516	0.907026
516.005	0.909639
516.01	0.912235
516.015	0.914812
516.02	0.91737
516.025	0.919897
516.03	0.922416
516.035	0.924934
516.04	0.927438
516.045	0.929924
516.05	0.932393
516.055	0.934844
516.06	0.937269
516.065	0.939656
516.07	0.942002
516.075	0.944294
516.08	0.946531
516.085	0.948718
516.09	0.950854
516.095	0.952918
516.1	0.954924
516.105	0.956886
516.11	0.958812
516.115	0.960725
516.12	0.962598
516.125	0.964426
516.13	0.966215
516.135	0.967968
516.14	0.9697
516.145	0.971389
516.15	0.973038
516.155	0.974639
516.16	0.97617
516.165	0.977676
516.17	0.979148
516.175	0.98058
516.18	0.981981
516.185	0.983351
516.19	0.984688
516.195	0.985979
516.2	0.987222
516.205	0.988406
516.21	0.98953
516.215	0.990603
516.22	0.991618
516.225	0.992548
516.23	0.993386
516.235	0.994161
516.24	0.994881
516.245	0.995571
516.25	0.996214
516.255	0.996793
516.26	0.997309
516.265	0.997775
516.27	0.998219
516.275	0.998619
516.28	0.998967
516.285	0.999263
516.29	0.999482
516.295	0.999666
516.3	0.999812
516.305	0.999917
516.31	0.999977
516.315	1
516.32	0.999981
516.325	0.999913
516.33	0.999794
516.335	0.999615
516.34	0.999364
516.345	0.999067
516.35	0.998717
516.355	0.998313
516.36	0.99783
516.365	0.9973
516.37	0.996719
516.375	0.9961
516.38	0.995465
516.385	0.994784
516.39	0.994036
516.395	0.993233
516.4	0.992379
516.405	0.991468
516.41	0.990487
516.415	0.989455
516.42	0.988358
516.425	0.987203
516.43	0.986012
516.435	0.98479
516.44	0.983533
516.445	0.982244
516.45	0.98097
516.455	0.979677
516.46	0.978349
516.465	0.976974
516.47	0.975556
516.475	0.974098
516.48	0.972596
516.485	0.971051
516.49	0.969451
516.495	0.967765
516.5	0.96603
516.505	0.964256
516.51	0.962478
516.515	0.960665
516.52	0.958815
516.525	0.956931
516.53	0.955017
516.535	0.953082
516.54	0.951144
516.545	0.949178
516.55	0.947179
516.555	0.945134
516.56	0.94307
516.565	0.940971
516.57	0.938846
516.575	0.936687
516.58	0.934494
516.585	0.932282
516.59	0.930009
516.595	0.927701
516.6	0.925342
516.605	0.922936
516.61	0.920506
516.615	0.918041
516.62	0.915552
516.625	0.913045
516.63	0.910522
516.635	0.907986
516.64	0.905442
516.645	0.902924
516.65	0.900399
516.655	0.897876
516.66	0.895344
516.665	0.892805
516.67	0.890241
516.675	0.887648
516.68	0.885035
516.685	0.882398
516.69	0.879732
516.695	0.877044
516.7	0.874312
516.705	0.871559
516.71	0.86879
516.715	0.866022
516.72	0.863251
516.725	0.860471
516.73	0.857673
516.735	0.854858
516.74	0.852049
516.745	0.849253
516.75	0.846456
516.755	0.843649
516.76	0.840844
516.765	0.838029
516.77	0.835212
516.775	0.832417
516.78	0.82962
516.785	0.826813
516.79	0.824003
516.795	0.821193
516.8	0.818388
516.805	0.815579
516.81	0.812763
516.815	0.809946
516.82	0.807122
516.825	0.80433
516.83	0.801531
516.835	0.798728
516.84	0.795918
516.845	0.793099
516.85	0.790289
516.855	0.787465
516.86	0.784635
516.865	0.781783
516.87	0.778896
516.875	0.776007
516.88	0.773117
516.885	0.770239
516.89	0.767379
516.895	0.76453
516.9	0.761689
516.905	0.758862
516.91	0.756082
516.915	0.753324
516.92	0.750589
516.925	0.747878
516.93	0.745178
516.935	0.742484
516.94	0.739792
516.945	0.73711
516.95	0.734439
516.955	0.73178
516.96	0.729133
516.965	0.726477
516.97	0.723826
516.975	0.721181
516.98	0.718547
516.985	0.715934
516.99	0.713336
516.995	0.710739
517	0.708126
517.005	0.705515
517.01	0.702922
517.015	0.70034
517.02	0.697768
517.025	0.695212
517.03	0.692658
517.035	0.690111
517.04	0.687592
517.045	0.685099
517.05	0.682623
517.055	0.68017
517.06	0.677736
517.065	0.675316
517.07	0.6729
517.075	0.670494
517.08	0.668102
517.085	0.665719
517.09	0.663354
517.095	0.661001
517.1	0.658651
517.105	0.65631
517.11	0.653981
517.115	0.651688
517.12	0.649419
517.125	0.647163
517.13	0.644907
517.135	0.64266
517.14	0.640423
517.145	0.638195
517.15	0.63598
517.155	0.633776
517.16	0.631574
517.165	0.629371
517.17	0.627178
517.175	0.625016
517.18	0.622856
517.185	0.620702
517.19	0.618573
517.195	0.616449
517.2	0.61433
517.205	0.612212
517.21	0.610093
517.215	0.607982
517.22	0.605864
517.225	0.603772
517.23	0.601684
517.235	0.599581
517.24	0.5975
517.245	0.595434
517.25	0.593406
517.255	0.591393
517.26	0.589393
517.265	0.587408
517.27	0.585434
517.275	0.583486
517.28	0.581549
517.285	0.57962
517.29	0.57768
517.295	0.575731
517.3	0.57378
517.305	0.571835
517.31	0.5699
517.315	0.567962
517.32	0.56603
517.325	0.5641
517.33	0.562197
517.335	0.560313
517.34	0.558445
517.345	0.556587
517.35	0.554739
517.355	0.552906
517.36	0.55109
517.365	0.549276
517.37	0.547468
517.375	0.545663
517.38	0.543843
517.385	0.542019
517.39	0.540199
[truncated: 3,840 more rows]

## Sheet: Fig3a
32	32	32	32	32	32	32	32	32	32	40	42	59	59	52	52	49	50	55	51	53	54	59	77	84	78	80	63	57	50	60	54	59	56	58	51	50	56	64	64	56	53	65	63	64	56	61	64	66	55
32	32	32	32	32	32	32	32	32	40	47	53	50	46	52	51	80	55	56	50	53	54	58	74	84	81	65	68	54	52	54	47	52	58	68	68	56	53	64	52	56	65	63	63	48	56	64	59	66	67
32	32	32	32	32	32	32	32	32	43	49	47	48	52	51	49	80	56	54	49	52	58	66	84	78	82	82	59	55	52	50	60	51	65	68	57	56	54	53	62	54	58	61	55	53	61	55	59	55	67
32	32	32	32	32	32	32	32	39	45	49	42	48	49	49	48	53	54	81	81	58	61	63	67	81	82	67	62	55	51	60	50	65	52	57	57	59	54	62	49	58	52	61	53	55	53	55	59	57	61
32	32	32	32	32	32	32	32	33	46	48	43	49	45	45	56	50	54	81	54	58	66	66	78	94	82	76	62	54	56	60	53	55	74	74	60	63	63	58	47	55	54	54	66	53	56	56	57	61	65
32	32	32	32	32	32	32	32	35	46	51	47	47	49	56	60	52	60	53	54	56	66	66	94	90	76	76	62	56	64	52	55	56	74	60	67	63	58	51	53	65	61	66	60	54	56	57	59	55	65
32	32	32	32	32	32	32	32	40	42	51	50	45	49	60	54	74	60	54	56	66	66	66	71	79	74	72	56	73	73	52	55	57	56	67	52	52	58	52	58	65	86	86	60	55	52	59	50	56	62
32	32	32	32	32	32	32	35	40	44	56	50	49	49	49	49	74	55	55	59	62	66	61	75	98	77	72	55	73	50	53	57	56	54	53	57	54	54	52	58	62	86	60	55	65	66	59	58	58	62
32	32	32	32	32	32	32	40	40	56	56	45	55	55	50	74	61	51	49	62	52	58	73	73	98	93	86	58	51	50	60	60	61	53	57	57	60	53	58	56	53	60	55	65	66	66	58	49	62	58
32	32	32	32	32	32	35	40	44	43	47	58	55	55	52	51	53	51	66	62	59	60	73	70	93	88	84	60	59	64	60	61	55	56	56	60	51	54	53	56	59	59	72	66	66	53	51	51	53	62
32	32	32	32	32	32	38	44	43	45	58	51	52	55	52	53	57	57	66	59	59	66	72	65	72	93	87	60	54	64	55	53	55	56	59	60	60	56	56	60	59	72	57	62	62	53	54	66	66	56
32	32	32	32	32	32	38	44	47	47	48	53	54	55	49	49	57	60	62	59	66	72	72	65	93	87	76	60	64	50	70	56	54	59	58	63	60	56	62	49	51	72	57	59	90	57	66	66	66	56
32	32	32	32	32	32	37	43	47	47	53	54	48	55	49	50	60	49	51	58	66	57	61	75	74	82	75	58	52	70	56	56	54	58	63	60	67	62	62	57	51	58	55	90	69	57	57	53	59	58
32	32	32	32	32	37	43	49	47	46	53	48	55	55	52	50	60	57	51	54	57	61	63	75	91	82	63	59	66	55	56	59	55	58	62	75	67	59	55	57	58	60	53	90	52	57	53	55	59	58
32	32	32	32	32	37	49	45	46	54	47	48	55	52	52	53	57	51	49	54	57	57	70	74	91	83	72	59	60	54	59	59	58	55	75	67	54	59	64	54	60	55	53	53	56	54	57	60	60	58
32	32	32	32	32	41	49	44	51	54	51	54	53	53	52	53	51	51	56	57	59	61	71	74	88	83	79	61	60	59	58	63	58	52	54	61	59	64	68	62	55	54	56	51	55	57	55	60	54	60
32	32	32	32	35	40	45	45	51	53	54	55	55	56	56	53	47	56	54	57	59	53	71	82	88	83	79	65	59	56	58	63	64	52	52	55	55	57	68	62	57	65	56	55	55	57	54	54	59	59
32	32	32	32	38	45	45	51	49	53	56	61	61	56	56	49	53	55	60	51	50	63	71	92	76	78	78	64	57	58	63	63	64	51	55	55	55	51	62	53	57	65	50	54	55	57	53	67	67	57
32	32	32	32	45	48	45	47	48	56	55	61	51	56	53	48	53	60	51	50	52	63	76	92	78	78	76	57	58	58	59	47	52	51	54	52	52	52	49	56	65	57	59	54	65	62	48	67	59	57
32	32	32	32	48	42	44	44	48	53	50	56	61	61	50	51	53	60	51	50	52	58	92	74	74	76	71	69	58	57	52	50	55	61	54	54	52	54	56	56	59	59	53	65	59	62	66	59	66	62
32	32	32	35	36	42	42	53	46	53	56	51	61	61	51	52	52	54	49	50	51	68	68	74	74	58	74	69	57	54	52	56	77	50	61	56	57	59	52	59	52	62	59	56	62	55	62	64	66	62
32	32	32	43	42	42	45	53	46	53	60	50	64	61	52	53	54	57	52	53	55	53	68	68	64	74	67	69	56	56	56	77	77	61	59	57	52	59	51	65	65	62	64	60	62	62	62	66	63	59
32	32	32	43	41	44	52	49	49	60	60	46	64	54	51	54	57	51	53	48	55	59	69	64	73	78	73	59	59	59	59	56	58	61	57	57	59	61	59	65	63	64	64	62	61	55	64	63	76	67
32	32	43	41	42	46	52	49	53	50	46	53	53	54	55	54	57	51	60	53	63	57	69	70	77	78	69	54	59	53	59	58	56	56	57	58	61	61	59	71	58	55	54	62	62	65	60	76	64	60
32	32	32	40	46	46	57	57	53	50	56	49	49	55	54	52	52	60	60	54	63	69	70	75	87	103	78	59	50	59	59	56	56	55	53	58	50	59	60	71	58	51	50	73	65	67	62	60	58	60
32	32	32	41	39	46	57	53	49	56	56	51	50	58	52	57	54	60	60	82	63	58	67	82	87	103	78	70	53	63	56	52	51	63	53	61	57	57	71	54	56	58	73	63	67	67	62	58	60	60
32	32	73	73	46	50	46	52	50	53	52	51	55	58	54	57	56	52	60	82	56	58	56	87	91	103	99	64	54	66	52	52	52	63	67	61	59	57	51	56	58	64	73	55	55	59	56	65	60	57
32	32	73	43	46	50	46	50	50	53	51	50	55	53	47	57	58	55	52	82	56	54	63	83	91	93	99	102	59	66	52	52	63	59	67	64	59	56	58	56	58	52	58	60	65	55	66	60	61	54
32	39	43	55	52	52	57	47	55	53	51	55	53	53	54	54	58	56	59	59	56	65	65	87	116	99	102	73	66	49	57	63	58	67	64	60	58	58	59	57	52	56	60	65	66	66	66	57	67	55
32	39	43	55	52	57	55	59	55	54	56	54	53	55	56	53	61	61	63	56	63	65	64	116	116	95	102	58	62	80	53	56	58	59	60	58	59	60	59	57	59	56	53	65	66	62	57	61	67	58
32	32	43	53	53	43	59	52	64	56	53	54	56	56	54	52	61	53	63	63	63	59	68	86	113	97	73	76	80	55	53	59	69	60	60	58	59	60	59	59	53	72	62	62	66	56	56	57	58	60
32	39	45	53	44	43	59	64	50	54	54	56	55	52	55	52	55	63	54	51	53	60	69	76	113	92	76	59	55	55	59	69	69	57	56	58	60	59	55	59	72	58	62	48	53	56	59	59	50	53
32	51	51	47	44	52	53	64	50	54	52	54	58	55	55	52	55	59	58	53	56	69	67	94	99	104	86	74	55	56	62	62	69	57	66	55	55	53	55	59	60	58	62	57	49	56	62	53	53	53
32	51	47	43	53	52	53	50	54	54	50	58	50	53	53	50	59	58	55	56	47	57	67	94	105	108	86	73	56	56	62	51	58	60	66	54	53	53	55	59	60	62	57	51	65	62	64	74	62	62
32	39	42	53	41	47	48	56	54	54	54	49	52	53	58	52	52	59	54	56	59	57	51	84	108	96	98	58	56	46	62	58	58	56	50	54	53	55	57	60	60	60	57	64	65	64	74	67	64	54
32	42	42	53	47	48	47	57	54	54	54	48	52	53	58	52	59	59	56	58	63	59	63	67	108	98	83	81	56	62	53	55	59	49	50	56	52	50	57	53	55	55	64	65	59	57	74	64	61	57
32	51	45	51	51	48	44	57	54	48	47	48	60	60	47	50	53	56	58	53	63	59	63	83	103	103	81	69	57	50	57	59	60	60	54	56	54	50	52	63	55	55	64	59	59	57	63	67	63	49
32	42	51	51	49	46	57	56	50	46	54	61	60	52	52	50	55	55	58	46	60	55	69	88	103	95	84	69	53	57	57	52	60	57	56	54	53	54	47	63	55	48	58	59	73	73	64	67	65	53
32	43	47	42	45	49	50	54	47	45	57	61	61	52	52	51	55	62	62	47	60	59	69	72	110	84	76	76	56	60	53	50	53	57	46	51	54	65	65	63	55	63	58	50	73	56	60	65	65	74
32	32	39	43	46	46	47	47	47	47	47	53	61	54	57	50	55	62	47	60	49	59	72	81	110	122	76	59	60	60	52	54	70	48	61	51	52	65	63	65	53	63	58	60	57	57	60	54	74	74
32	36	39	46	46	49	48	47	58	46	47	53	61	54	57	54	54	53	50	50	48	54	63	96	110	122	118	60	60	53	55	70	51	61	59	58	58	56	63	65	58	63	60	60	56	57	66	54	57	64
32	39	45	48	49	49	48	58	58	50	53	51	51	57	49	58	53	49	55	48	48	79	65	92	111	122	118	86	49	55	54	70	51	66	59	52	59	59	65	56	54	67	60	56	56	66	66	59	59	71
32	37	41	49	48	51	48	48	52	50	47	49	51	53	58	58	63	49	55	53	79	79	68	111	114	124	127	65	52	55	54	56	52	66	56	53	59	59	60	56	60	67	55	56	58	52	59	54	64	71
32	38	39	49	51	45	48	52	45	50	48	57	51	53	54	55	63	49	53	79	47	79	70	69	114	127	89	65	51	55	54	56	58	55	50	63	60	60	56	58	60	57	52	58	60	52	58	56	58	65
32	38	39	48	51	44	48	53	50	49	57	53	55	54	52	50	65	49	58	52	55	60	66	80	91	149	84	68	58	51	49	50	58	52	50	63	55	60	56	57	60	57	58	58	60	62	58	56	62	88
32	40	39	48	41	44	48	53	50	49	47	58	55	54	50	65	49	56	58	55	57	60	66	90	104	149	108	58	58	55	49	56	54	54	56	60	51	55	56	58	58	58	57	57	60	62	63	51	88	62
32	40	39	45	40	44	53	49	53	53	58	57	57	54	50	65	49	64	55	57	56	54	66	77	149	111	108	77	55	55	50	56	54	54	56	52	58	55	58	58	56	53	57	54	52	60	63	50	88	59
32	39	42	47	45	46	52	47	53	54	58	57	58	58	49	58	60	64	51	56	56	54	76	92	101	111	84	63	55	50	54	47	54	54	58	54	58	53	58	68	58	54	54	57	56	60	60	53	56	70
32	38	45	47	48	55	52	47	53	54	45	56	58	49	48	58	60	49	51	56	54	60	64	83	111	111	79	79	55	55	54	49	54	58	58	59	58	55	55	68	58	54	54	57	60	60	57	64	58	64
32	45	46	46	48	58	58	47	46	46	45	56	47	46	53	62	60	49	46	56	52	59	77	84	102	97	79	72	55	53	48	56	55	56	60	59	60	55	55	56	58	53	57	52	54	57	64	57	57	64
32	41	46	47	55	58	51	47	46	60	56	56	46	60	62	62	56	54	56	56	52	59	69	93	102	102	83	67	68	61	49	56	52	60	56	59	60	57	68	56	72	63	55	60	55	57	57	57	56	57
32	42	52	47	53	51	49	47	50	60	61	84	47	60	54	56	56	54	56	50	49	64	91	93	102	96	83	67	68	61	56	49	46	56	59	56	60	68	57	72	68	48	55	60	64	64	56	55	57	56
32	47	52	50	53	50	50	50	51	53	64	84	67	60	51	48	56	51	48	58	52	55	83	100	100	105	83	67	62	55	50	59	50	53	63	56	51	68	55	54	54	50	49	57	64	64	56	55	56	57
32	52	52	47	47	50	46	51	61	53	60	67	67	47	64	56	51	56	57	58	55	52	59	95	83	105	85	62	62	50	59	49	56	53	63	55	61	53	56	57	53	53	58	57	64	56	56	52	62	60
32	52	45	48	47	45	51	61	61	53	60	49	65	64	64	50	51	57	51	58	51	61	82	95	82	105	85	69	63	57	58	56	53	53	58	61	54	64	57	57	52	57	58	58	56	56	69	62	62	63
32	52	48	49	47	45	46	47	59	51	51	49	50	49	58	53	48	59	51	56	54	61	62	82	90	113	102	69	50	57	58	55	54	55	55	68	64	61	57	54	53	57	58	58	59	69	61	55	60	63
32	52	49	49	48	46	47	46	48	51	50	54	50	50	46	53	70	50	52	56	54	61	63	75	95	113	104	78	48	48	49	56	54	51	68	62	64	61	55	54	57	50	53	59	64	63	73	57	63	68
32	49	42	44	48	50	48	50	50	46	54	44	60	50	46	58	70	50	53	56	54	52	63	75	80	102	104	59	53	48	56	53	54	57	61	56	53	55	59	54	52	59	59	56	64	56	73	67	66	75
32	62	43	47	48	50	53	50	47	46	48	46	60	50	58	62	48	50	53	51	51	57	59	76	80	79	79	59	53	62	60	52	53	61	61	48	54	53	60	69	50	59	56	60	55	53	73	67	66	75
32	53	51	48	51	48	53	50	56	48	45	50	50	50	58	62	47	50	56	50	48	51	63	76	91	79	79	73	57	62	60	64	53	64	61	48	50	56	61	69	70	63	60	60	54	53	53	60	66	58
32	43	51	54	47	47	46	56	50	51	52	50	51	51	58	53	53	55	56	59	55	51	62	81	91	82	104	58	62	60	50	64	54	64	61	58	56	53	65	70	70	57	60	63	55	53	56	63	60	59
32	51	48	54	54	47	51	54	50	52	61	53	51	48	52	53	66	58	51	59	55	62	58	74	79	104	73	63	62	50	55	64	48	71	57	58	52	62	81	56	57	57	55	63	56	52	50	63	57	59
32	45	46	54	54	57	56	54	51	61	46	53	64	48	42	50	66	56	55	52	55	57	74	66	69	83	73	63	63	56	54	56	56	71	52	58	62	81	58	56	57	63	63	56	61	62	50	59	65	59
32	45	46	75	55	57	56	55	46	47	54	53	64	52	52	48	60	60	55	51	52	57	67	80	82	83	68	52	63	54	64	56	54	71	51	48	62	81	50	56	63	62	55	61	62	59	58	65	65	57
32	48	54	75	57	56	56	46	45	50	54	48	64	52	57	44	60	59	51	51	56	59	67	80	77	113	68	58	54	50	64	53	54	53	52	53	60	54	50	53	62	55	59	54	52	59	65	59	62	59
32	48	60	53	55	59	59	47	50	47	67	48	48	52	57	44	52	59	51	48	56	59	65	69	88	113	87	58	54	57	53	53	63	78	52	56	56	54	52	58	62	55	59	54	58	55	65	62	57	67
32	48	50	50	59	59	53	53	50	67	58	48	52	52	57	51	51	57	57	49	55	53	68	73	113	88	87	60	53	57	53	55	78	52	52	61	55	56	58	58	55	81	53	61	61	55	54	54	65	62
32	48	46	50	59	53	48	53	54	52	58	44	49	52	51	51	57	57	51	52	55	53	63	78	101	101	96	60	57	51	51	52	50	52	53	61	58	56	58	58	81	50	62	68	54	54	59	65	62	54
32	46	51	50	59	55	62	53	54	52	46	44	50	53	48	51	57	57	53	61	48	53	55	70	101	96	96	63	62	56	62	52	52	52	53	61	57	58	58	59	55	64	56	68	64	52	59	65	61	55
32	52	51	50	53	68	62	53	59	52	45	45	53	53	51	55	51	57	53	61	51	56	59	70	79	139	96	55	62	52	62	70	65	47	53	57	55	58	59	60	60	64	68	64	54	62	51	55	61	55
32	52	45	53	68	68	58	59	51	52	50	50	55	55	47	52	61	57	47	47	55	56	59	113	106	139	88	85	53	55	61	70	65	51	56	59	53	63	55	60	60	64	56	57	54	62	56	62	61	58
32	52	45	47	53	62	62	47	51	46	51	53	55	55	59	61	58	50	47	52	55	54	71	114	115	139	88	74	69	61	56	68	60	65	62	48	63	57	57	60	49	55	57	60	60	62	61	62	66	66
32	46	45	43	50	62	53	48	64	51	48	47	63	54	59	45	58	49	63	52	49	53	62	114	115	127	115	59	69	48	56	68	54	65	59	50	63	57	57	62	48	55	68	60	54	61	59	62	66	66
32	46	53	58	50	53	53	48	64	51	48	47	63	54	54	52	51	51	63	50	65	55	63	69	127	115	106	96	48	51	52	54	55	57	51	53	54	80	58	62	51	51	68	67	58	61	55	66	62	66
32	44	58	46	50	53	57	57	64	47	46	63	53	47	52	61	51	61	47	50	65	54	76	96	126	133	98	84	63	53	52	51	59	63	52	54	54	80	49	62	58	71	55	67	58	63	63	56	58	61
32	44	58	50	50	46	57	57	48	50	46	53	50	49	61	50	52	61	45	56	71	63	76	82	126	133	109	81	62	53	52	58	59	63	51	84	84	80	59	62	68	71	55	65	58	63	56	66	58	61
32	54	47	48	47	46	57	47	52	50	52	49	50	50	46	50	52	55	55	71	60	60	70	109	125	133	108	75	75	73	55	64	64	59	51	84	55	59	59	68	71	68	65	66	57	63	61	66	63	58
32	44	47	48	47	57	53	52	50	52	47	54	45	51	52	57	52	55	55	64	60	55	70	125	112	134	117	71	75	73	55	64	64	59	58	55	63	56	62	56	62	68	66	65	57	63	60	66	60	54
32	42	46	47	57	53	48	52	46	52	48	54	51	72	60	57	52	53	54	64	59	70	70	79	112	134	91	84	70	73	53	61	72	54	56	63	63	62	52	58	62	61	65	51	57	59	54	66	59	59
32	45	46	52	52	53	52	53	46	52	54	54	66	80	60	52	53	51	54	56	59	62	69	92	109	102	84	73	54	57	61	72	52	56	53	57	56	70	51	57	67	61	48	59	65	65	63	66	76	59
32	40	49	52	52	51	52	53	52	53	54	54	72	80	60	47	59	54	53	57	58	70	56	91	109	102	79	82	57	50	50	51	57	60	51	57	56	70	62	67	52	50	55	59	65	53	67	66	76	59
32	43	49	48	55	46	46	52	52	54	59	54	50	45	50	55	59	45	53	55	58	70	59	102	106	111	100	82	57	54	62	63	73	60	62	53	54	58	62	55	53	58	59	57	63	62	67	76	67	52
32	51	49	49	55	46	46	52	54	54	59	50	46	44	50	55	46	50	52	58	51	70	69	82	106	111	100	76	56	54	63	62	73	56	62	53	54	59	55	57	56	65	59	52	62	62	63	62	69	66
32	51	51	49	55	56	49	54	49	59	49	49	48	50	55	53	47	52	55	50	52	58	69	90	107	100	85	66	52	62	55	62	73	56	62	53	59	61	57	55	56	65	56	52	61	60	62	69	67	66
32	47	51	53	50	56	49	53	49	55	55	55	50	59	53	60	50	47	55	53	53	58	57	96	107	91	100	66	60	60	59	56	60	55	58	52	51	76	59	59	58	57	74	50	61	59	69	66	66	61
32	53	45	53	59	56	51	53	51	55	50	55	53	59	60	58	62	50	55	51	53	58	60	76	92	117	81	76	60	60	55	60	59	58	55	63	55	76	59	53	58	57	74	55	61	62	69	71	58	68
32	53	44	61	59	49	55	52	51	47	55	53	51	49	51	58	63	63	50	53	49	51	67	91	92	120	90	57	60	55	51	54	56	54	60	63	76	67	60	60	58	74	68	56	57	62	66	71	57	68
32	53	46	61	49	51	55	53	51	54	54	46	64	49	51	52	63	55	49	56	55	51	59	94	117	120	90	62	56	53	51	55	62	60	54	60	61	60	57	68	54	52	50	58	58	49	58	71	62	61
32	53	48	56	60	50	50	55	51	54	54	64	64	51	50	50	58	55	58	50	56	49	73	94	112	98	90	62	56	51	63	62	62	60	51	61	58	53	64	68	54	52	57	65	57	58	63	57	62	61
32	48	48	56	60	48	55	51	52	54	54	51	49	61	61	54	54	55	58	56	59	58	73	79	112	98	76	64	66	63	55	62	57	56	57	54	58	56	68	59	50	55	57	65	57	58	63	57	58	59
32	46	51	56	54	55	64	52	51	64	46	51	46	61	52	59	51	58	50	56	59	54	73	72	115	98	81	64	66	51	50	54	56	56	57	59	59	50	64	65	55	63	72	65	66	65	63	53	58	60
32	48	51	50	54	55	64	52	55	64	53	59	56	53	59	52	49	48	55	56	59	54	79	78	115	95	75	67	56	50	50	54	56	53	61	59	55	57	60	65	50	72	63	61	66	65	60	55	60	61
32	49	51	43	47	54	54	54	64	49	53	59	49	71	59	51	50	58	59	56	59	54	79	88	102	81	75	65	56	55	54	53	56	48	61	54	49	54	60	56	60	60	65	57	64	72	65	63	58	61
32	49	51	49	46	54	63	54	47	50	54	59	49	71	61	59	53	58	59	53	59	59	59	88	102	95	94	65	55	55	61	53	54	52	61	51	58	53	53	65	60	62	76	57	64	72	63	63	58	61
32	51	44	49	51	50	63	47	57	58	54	66	54	71	61	59	53	56	59	50	54	59	54	60	92	105	94	62	68	62	57	56	54	57	51	58	58	65	67	65	68	68	76	59	69	71	59	59	58	66
32	60	62	49	50	51	63	47	58	58	66	56	54	52	61	53	48	62	53	54	54	55	54	71	105	88	87	68	50	62	67	56	52	57	57	57	57	65	67	57	68	59	76	57	69	71	59	67	58	66
32	60	62	50	51	47	47	48	53	55	50	50	54	49	55	52	48	62	53	54	55	58	60	63	105	88	70	68	47	62	67	51	50	56	57	57	65	54	72	68	58	56	57	61	66	55	59	67	66	63
32	55	62	47	51	45	48	46	48	55	50	48	48	54	55	52	50	62	53	54	53	58	61	66	77	84	70	59	74	57	67	52	54	68	68	62	65	54	72	68	58	64	61	62	56	58	62	62	62	63
32	50	54	51	51	45	47	48	52	48	51	62	51	55	50	47	50	49	55	54	52	61	53	63	83	84	74	62	74	53	55	56	54	68	46	62	58	56	53	64	60	64	57	62	56	58	62	56	62	53
32	54	57	52	58	63	46	49	47	48	51	62	51	50	47	50	44	52	55	63	53	45	58	63	83	85	70	62	57	52	54	56	59	58	48	51	58	56	58	59	60	64	57	63	58	54	60	52	58	59
32	47	57	58	54	63	54	49	47	55	44	51	48	50	47	48	44	52	55	63	53	50	58	83	85	81	86	70	59	57	56	51	59	67	52	65	50	53	58	54	60	59	59	63	60	70	71	58	58	59
32	51	52	54	50	63	54	50	50	55	51	50	49	49	49	51	49	55	58	50	54	53	61	68	90	86	86	67	57	57	53	51	59	67	65	65	54	58	57	57	58	62	59	63	69	70	71	65	63	59
32	51	52	47	53	51	49	50	51	51	48	51	50	53	50	51	50	48	58	49	54	57	61	68	90	82	67	74	55	55	56	55	55	56	58	56	58	54	57	57	55	62	77	56	70	71	62	65	63	62
32	45	47	54	53	47	48	50	58	51	48	51	51	53	50	49	51	49	51	49	53	57	47	75	91	82	74	58	57	58	56	52	53	58	58	56	64	54	57	61	49	77	80	58	70	61	62	65	63	61
32	46	54	49	49	50	48	58	53	45	51	53	51	56	49	48	52	50	51	49	51	54	70	75	91	88	74	58	57	58	50	52	59	58	58	56	64	67	58	61	58	57	80	59	70	62	59	58	58	62
32	48	54	50	49	55	48	58	53	49	52	53	48	56	49	51	52	50	53	65	51	55	70	63	90	88	60	58	58	55	47	53	59	58	52	56	64	67	58	58	59	57	80	60	69	69	56	58	69	62
32	48	49	52	49	55	54	48	54	52	48	51	47	56	49	49	50	50	53	65	55	54	51	64	90	86	83	58	55	55	48	58	51	58	50	54	62	52	58	55	65	61	74	65	69	62	55	56	69	61
32	54	49	52	50	54	54	54	69	52	57	52	47	54	49	55	47	51	56	50	55	54	54	62	91	86	81	71	55	65	50	54	61	58	54	55	62	52	65	55	65	61	60	65	55	52	55	63	59	62
32	54	49	49	46	50	46	51	69	52	57	52	47	54	53	55	59	51	56	50	57	59	66	63	100	115	84	66	60	65	55	57	61	59	57	49	63	63	65	61	61	61	65	62	71	61	54	63	65	63
32	54	48	48	46	50	61	51	50	52	57	52	52	53	47	54	59	53	53	63	57	64	66	95	100	115	98	73	60	67	57	57	61	59	57	54	63	63	65	54	61	60	50	71	61	62	55	63	65	70
32	51	51	48	46	51	61	50	50	48	54	53	50	44	52	54	59	49	56	63	54	64	74	95	93	108	101	58	65	67	55	54	60	66	57	56	57	64	63	60	61	57	56	56	61	62	69	60	58	70
32	51	44	46	45	56	61	61	50	52	54	53	48	60	61	54	57	56	56	63	64	64	68	99	108	112	112	75	55	49	55	56	66	83	60	56	59	64	63	60	56	57	65	60	60	69	59	54	58	70
32	47	57	54	57	54	61	54	49	52	53	70	48	67	61	59	51	51	56	61	55	64	68	99	112	112	91	73	61	51	55	56	62	83	61	51	70	64	56	55	56	57	65	55	64	66	59	56	58	63
32	47	57	52	57	48	50	54	49	52	70	53	60	67	56	59	56	56	54	54	49	64	72	99	112	114	100	59	61	56	55	60	58	67	65	59	70	63	55	61	64	52	65	63	61	66	56	66	51	58
32	46	54	52	57	51	50	49	50	50	70	53	51	56	51	59	56	51	54	65	54	64	62	95	112	114	100	59	61	59	59	65	58	67	65	59	51	63	52	61	64	71	49	63	61	56	60	66	54	60
32	46	49	52	49	51	48	49	50	51	50	53	50	46	51	51	48	50	54	65	55	50	65	97	102	113	113	72	60	60	66	65	56	61	57	59	64	60	76	57	55	72	81	53	56	66	60	66	57	60
32	45	49	49	49	51	50	45	55	51	50	50	56	47	60	54	50	50	52	54	55	64	69	63	102	113	91	69	59	69	66	56	62	59	57	52	64	71	76	66	55	72	81	56	56	66	61	51	57	60
32	45	54	49	49	47	50	53	55	51	50	60	56	54	60	54	49	50	59	49	55	64	69	69	95	138	103	86	53	69	66	56	62	59	57	58	64	71	76	66	53	61	81	57	66	66	61	51	55	54
32	54	49	45	49	58	46	53	48	55	70	60	56	54	60	64	49	59	55	53	50	72	63	83	120	138	101	81	53	67	57	56	56	53	58	53	52	71	59	56	53	61	70	59	66	56	61	59	55	55
32	47	61	47	50	58	61	50	48	55	70	53	50	49	56	64	52	49	55	50	50	72	63	83	120	111	108	64	67	57	50	63	55	55	61	53	55	59	55	56	53	56	70	60	60	59	61	62	61	61
32	47	61	46	50	61	61	50	50	56	53	53	50	48	50	60	52	49	55	49	72	54	63	80	120	111	108	99	68	68	58	63	57	64	61	53	55	59	52	58	54	56	70	60	60	59	54	65	62	76
32	44	61	42	53	52	48	51	50	47	51	51	56	47	51	58	66	48	50	47	50	54	72	80	99	93	111	76	68	68	56	57	58	64	61	53	58	59	57	58	62	53	54	63	60	58	54	65	62	76
32	44	46	47	53	48	48	51	46	46	51	56	55	44	56	58	66	48	51	51	51	51	59	75	99	111	111	82	53	68	56	62	58	54	53	56	62	59	60	52	62	63	54	63	60	67	67	61	62	67
32	44	47	47	53	48	55	58	57	44	51	56	55	57	56	58	66	47	51	50	51	48	60	86	104	131	111	82	55	68	56	62	51	50	56	62	58	59	60	50	61	63	50	70	63	67	58	61	58	67
32	42	47	47	49	55	53	58	57	47	51	50	55	57	55	52	57	47	54	56	64	55	60	86	104	131	100	70	58	55	60	62	51	50	53	58	52	58	70	53	55	61	57	70	63	58	58	61	72	60
32	42	47	46	49	55	48	58	50	47	47	50	57	53	54	69	57	47	56	56	64	55	64	74	88	100	88	70	54	55	60	55	63	50	49	54	57	58	70	56	61	56	57	70	53	58	62	62	72	69
32	40	47	46	46	50	49	49	48	55	47	50	54	56	55	69	53	51	56	53	57	52	64	74	88	129	93	61	61	58	60	63	63	49	53	54	57	61	70	59	56	57	52	57	51	55	62	62	64	71
32	40	50	46	47	50	53	58	48	55	50	54	59	56	55	69	53	51	49	53	57	52	64	75	99	129	93	60	61	58	63	51	52	55	53	55	57	61	55	59	56	57	65	58	58	62	58	62	53	71
32	41	50	45	47	55	53	58	55	55	54	54	59	54	56	51	48	50	65	53	50	54	52	76	99	125	93	74	61	65	55	51	55	62	53	62	61	55	84	59	54	60	65	58	60	60	54	62	62	54
32	41	42	47	47	55	51	65	55	55	54	65	55	60	56	51	58	50	65	54	60	54	59	91	105	123	76	74	52	65	48	59	62	53	44	62	56	84	57	54	53	60	65	60	55	59	54	62	71	54
32	42	43	47	45	49	51	75	55	55	54	65	52	60	56	50	58	48	50	54	60	48	66	91	105	118	80	74	61	50	59	55	62	57	62	62	51	59	49	54	56	60	61	61	57	59	54	62	71	56
32	38	44	47	45	60	47	75	49	57	53	53	49	53	53	51	52	63	54	52	50	52	66	100	95	118	80	64	62	55	48	55	59	57	52	56	51	59	56	52	56	57	61	61	68	56	62	59	71	56
32	38	44	43	47	60	49	75	56	57	53	51	51	53	50	51	63	45	46	60	59	52	66	100	95	106	83	71	62	55	60	54	59	57	52	51	64	59	58	52	56	57	51	54	68	56	66	59	57	54
32	35	46	47	47	61	47	55	56	57	52	54	54	54	50	67	51	67	57	60	59	51	62	74	106	106	83	61	62	57	60	54	58	57	52	52	64	58	56	59	56	59	59	55	58	58	66	71	57	56
32	35	46	44	48	61	48	49	56	51	63	54	54	54	51	67	51	67	57	48	74	54	63	74	106	114	89	61	61	57	60	53	58	55	49	51	64	52	54	59	56	59	62	82	58	55	62	71	57	64
32	32	45	44	48	55	48	48	48	51	63	54	60	51	52	67	54	67	57	48	74	73	63	75	106	114	90	70	53	50	47	58	57	78	56	58	54	52	62	62	52	59	62	82	53	66	62	71	64	64
32	40	45	46	55	48	48	48	47	54	49	49	60	51	52	52	54	51	53	46	74	73	75	79	79	92	98	70	60	54	51	58	78	56	70	58	50	51	74	62	54	52	62	68	53	66	62	60	64	60
32	32	45	46	46	48	49	46	47	59	52	51	60	48	52	75	53	48	48	49	73	54	65	73	90	98	75	59	60	55	51	63	52	56	70	58	55	54	74	52	54	67	53	68	59	62	62	60	60	58
32	32	40	52	49	48	49	46	50	59	52	51	62	57	48	75	53	54	48	52	50	55	65	73	90	83	83	59	60	55	51	63	54	57	53	57	55	54	54	52	55	67	78	59	59	75	57	58	61	59
32	32	40	52	49	48	45	50	51	54	50	53	62	57	57	51	52	60	48	52	53	55	53	73	90	83	83	79	70	47	52	55	59	55	53	58	85	59	52	66	68	78	78	59	54	75	57	51	61	59
32	32	32	52	49	46	47	50	51	50	49	58	57	49	57	51	52	60	46	48	54	53	58	66	74	97	78	79	70	47	52	55	59	57	57	58	85	59	61	66	68	54	59	59	58	61	62	71	54	78
32	32	32	40	45	47	47	48	53	59	58	58	54	49	53	55	52	54	46	50	54	53	60	66	74	97	77	80	48	47	52	55	59	57	57	58	56	51	61	56	56	70	58	54	58	59	62	71	47	78
32	32	32	40	45	47	53	46	53	59	51	55	54	51	58	55	52	49	47	50	49	49	60	69	67	91	77	80	50	51	48	50	57	52	58	61	67	53	47	52	57	70	54	59	52	59	70	71	47	64
32	32	32	41	42	45	53	47	49	59	51	50	54	51	58	55	56	46	68	53	55	57	60	72	70	91	78	80	65	51	48	62	51	47	58	67	55	53	53	56	57	70	58	59	52	54	70	66	68	64
32	32	32	41	42	42	54	47	48	47	51	53	51	51	58	54	56	48	68	53	55	57	59	72	77	91	78	59	65	51	48	62	55	49	59	52	54	54	60	56	57	53	58	66	55	64	70	60	68	64
32	32	32	35	42	52	54	49	44	50	47	53	47	52	48	47	56	48	68	53	50	57	74	62	84	74	86	80	65	48	53	62	57	49	60	54	54	60	60	56	55	57	58	66	55	71	69	66	68	63
32	32	32	35	42	52	47	54	51	50	47	53	52	48	47	45	45	71	52	45	49	52	74	61	80	87	86	80	58	48	53	58	57	51	60	62	53	56	58	56	55	57	55	66	59	71	69	66	61	60
32	32	32	32	52	51	54	49	51	50	55	53	49	48	47	44	60	71	52	46	66	52	55	58	83	113	98	63	58	48	63	55	57	51	53	62	53	54	58	56	55	57	53	64	59	55	62	66	63	60
32	32	32	32	44	46	46	46	44	54	63	49	53	48	52	44	60	59	73	59	66	49	54	65	83	113	81	63	56	48	63	50	55	54	54	53	54	54	58	56	52	53	57	64	59	60	58	58	63	60
32	32	32	32	44	46	52	54	53	54	63	49	54	52	56	48	54	59	73	59	66	54	73	77	82	105	86	73	56	47	63	49	55	54	54	53	54	53	55	55	56	57	57	64	57	60	57	58	63	54
32	32	32	32	32	46	52	54	53	54	63	48	54	52	56	48	54	45	65	51	59	59	73	77	93	105	86	73	50	50	48	49	59	61	54	53	57	68	55	55	56	57	49	61	57	60	57	58	63	54
32	32	32	32	32	33	51	47	50	51	51	50	51	56	53	49	49	50	65	55	59	59	73	77	92	113	84	73	49	50	48	48	61	61	54	54	61	68	52	58	56	57	52	56	55	51	64	58	63	61
32	32	32	32	32	38	51	45	52	51	48	50	56	53	56	49	49	50	64	55	53	53	58	81	95	113	84	70	63	55	48	48	61	61	59	56	61	68	54	58	57	57	52	52	55	51	64	58	70	61
32	32	32	32	32	38	40	46	52	51	54	49	56	52	56	63	56	45	54	54	53	54	67	81	105	102	84	70	63	68	47	49	59	59	59	50	61	64	58	74	59	50	63	63	55	49	55	63	70	58
32	32	32	32	32	38	40	46	48	52	54	49	52	51	56	63	56	50	56	54	52	54	67	81	105	102	83	64	68	56	48	55	56	56	58	57	51	64	58	74	59	50	63	56	63	64	47	63	61	60
32	32	32	32	32	32	37	48	48	52	54	49	50	51	55	63	49	50	56	51	53	58	67	69	105	90	90	64	58	55	66	61	56	56	58	57	54	58	53	74	59	55	70	56	63	64	48	57	61	60
32	32	32	32	32	32	37	48	52	49	43	49	50	51	55	50	49	68	52	58	49	58	64	70	105	86	90	74	55	55	66	61	53	58	58	57	54	58	53	58	59	55	70	58	63	64	71	64	61	60
32	32	32	32	32	32	42	48	46	45	45	55	54	51	55	50	47	68	51	58	50	50	62	70	93	102	118	74	53	53	66	61	58	58	57	53	54	53	53	58	58	74	70	63	56	51	71	64	60	60
32	32	32	32	32	32	38	60	46	45	45	55	54	53	65	46	53	54	51	58	50	69	62	77	93	102	118	64	52	50	50	56	58	53	62	53	54	53	57	58	58	74	64	63	55	59	71	64	60	60
32	32	32	32	32	32	38	60	52	45	46	48	54	53	65	47	53	51	59	80	50	69	70	77	78	100	118	64	62	50	53	51	55	51	62	48	56	50	57	52	58	74	64	63	55	63	56	64	72	54
32	32	32	32	32	32	32	47	52	45	46	48	54	50	65	47	54	50	59	80	53	62	70	69	78	100	84	74	62	52	53	62	58	53	59	49	56	57	56	52	59	63	51	50	68	63	56	64	72	58
32	32	32	32	32	32	32	47	49	41	47	46	44	48	54	47	54	50	59	80	56	62	70	66	97	100	84	74	60	58	51	62	58	53	59	49	55	61	58	52	59	57	51	53	68	63	53	64	55	62
32	32	32	32	32	32	32	32	42	41	47	46	44	46	50	50	55	49	49	49	56	53	60	63	97	84	93	81	71	58	47	51	47	56	54	49	55	61	58	49	56	57	51	59	68	68	56	58	57	64
32	32	32	32	32	32	32	32	39	44	47	41	48	50	50	54	55	52	50	53	57	56	60	65	89	103	93	81	71	60	51	48	58	56	49	49	45	64	62	46	67	53	51	55	68	59	57	55	58	64
32	32	32	32	32	32	32	32	39	44	44	43	53	50	54	54	53	52	50	53	57	56	60	65	74	103	88	81	58	60	51	56	58	56	50	46	47	64	62	47	67	53	51	54	55	59	61	55	58	64
32	32	32	32	32	32	32	32	32	43	44	43	53	54	54	55	53	52	50	53	52	55	66	60	80	96	88	62	50	60	52	56	61	61	61	46	47	43	49	47	50	53	55	59	52	49	61	50	58	59
32	32	32	32	32	32	32	32	32	43	44	46	53	54	57	55	51	54	47	53	52	63	66	60	80	82	88	73	63	48	52	54	61	54	61	65	54	65	57	45	65	51	55	59	66	54	68	57	56	59
32	32	32	32	32	32	32	32	32	32	43	46	48	48	57	55	52	54	47	68	56	63	57	65	80	104	88	73	63	48	72	54	61	65	56	65	54	65	57	55	65	49	55	50	66	54	68	63	64	55
32	32	32	32	32	32	32	32	32	32	43	46	48	50	53	50	52	63	47	68	56	63	63	65	77	104	84	73	60	57	72	51	53	65	56	51	54	65	54	65	59	46	54	62	62	55	51	63	64	62
32	32	32	32	32	32	32	32	32	32	43	46	47	50	53	50	53	63	47	63	56	65	63	73	78	104	84	71	56	57	72	60	57	54	56	51	56	57	54	65	54	62	56	62	62	55	55	54	66	68
32	32	32	32	32	32	32	32	32	32	33	34	43	52	53	50	53	51	46	63	51	66	63	73	78	102	80	71	56	57	50	60	59	54	55	55	58	57	54	60	49	62	56	58	62	55	55	54	66	68
32	32	32	32	32	32	32	32	32	32	33	34	44	52	47	50	50	60	49	63	62	69	58	73	79	102	80	71	70	55	49	49	59	54	61	55	58	51	54	60	55	72	55	58	57	60	55	57	66	56
32	32	32	32	32	32	32	32	32	32	32	42	47	49	46	53	51	60	63	56	62	69	58	59	79	82	85	60	70	55	57	51	49	49	61	45	55	51	57	60	55	72	67	54	57	60	52	57	50	56
32	32	32	32	32	32	32	32	32	32	32	42	47	54	46	53	51	60	63	56	51	60	53	59	79	82	85	58	61	62	57	53	49	52	55	48	55	55	57	55	59	72	67	54	63	51	52	58	66	56
32	32	32	32	32	32	32	32	32	32	32	32	49	54	47	49	61	60	63	54	51	60	63	54	70	75	85	69	73	54	54	53	54	62	55	55	48	55	62	55	59	50	67	54	63	57	54	59	66	68
32	32	32	32	32	32	32	32	32	32	32	32	49	48	45	49	61	60	48	51	51	48	63	58	70	75	75	69	73	51	56	53	54	62	53	57	55	55	62	54	57	55	50	54	63	57	62	59	57	68
32	32	32	32	32	32	32	32	32	32	32	32	49	48	43	46	61	49	48	51	48	46	63	58	65	65	75	69	73	54	56	52	54	52	53	63	55	55	64	62	54	55	53	62	61	57	62	63	57	58
32	32	32	32	32	32	32	32	32	32	32	32	32	42	46	43	49	47	48	49	49	46	62	57	74	66	70	63	57	54	56	48	49	59	53	63	47	55	64	62	52	55	55	53	74	55	62	63	56	52
32	32	32	32	32	32	32	32	32	32	32	32	32	42	46	47	49	49	50	46	50	56	62	53	74	89	68	63	53	58	52	51	50	63	59	59	52	51	54	62	50	57	55	64	74	54	56	59	64	53
32	32	32	32	32	32	32	32	32	32	32	32	32	32	46	47	48	46	50	46	50	56	62	69	74	89	68	58	55	58	60	49	51	63	54	54	65	54	51	52	64	57	55	64	64	54	56	50	64	53
32	32	32	32	32	32	32	32	32	32	32	32	32	32	42	45	48	46	47	51	50	51	58	69	68	77	89	64	55	58	60	45	51	63	54	52	65	54	51	51	64	58	51	49	52	51	56	55	64	60
32	32	32	32	32	32	32	32	32	32	32	32	32	32	47	42	60	47	51	51	50	51	54	58	68	77	70	66	55	52	60	58	58	62	53	52	58	61	51	51	64	58	62	51	53	51	54	55	71	71
32	32	32	32	32	32	32	32	32	32	32	32	32	32	47	43	60	46	60	48	50	56	54	51	64	73	70	66	52	50	58	49	58	62	53	50	62	61	47	52	64	57	62	55	50	53	52	55	60	71
32	32	32	32	32	32	32	32	32	32	32	32	32	32	41	47	60	46	60	47	46	56	53	57	64	73	66	66	60	50	58	49	47	49	55	50	62	59	48	52	64	57	62	51	48	55	52	56	60	53
32	32	32	32	32	32	32	32	32	32	32	32	32	32	32	39	53	45	48	47	46	48	53	57	64	84	66	63	60	49	52	49	54	47	55	50	50	62	50	55	55	57	50	60	54	55	45	56	58	73
32	32	32	32	32	32	32	32	32	32	32	32	32	32	32	39	53	44	48	44	47	47	53	58	59	84	55	57	54	58	52	52	61	54	51	54	48	51	50	49	55	57	50	60	54	72	62	56	58	73
32	32	32	32	32	32	32	32	32	32	32	32	32	32	32	32	40	48	45	67	49	54	58	63	58	84	57	57	54	58	53	56	61	61	54	54	51	51	51	50	52	57	51	49	51	72	55	62	56	66
32	32	32	32	32	32	32	32	32	32	32	32	32	32	32	32	40	48	43	49	67	71	58	59	69	84	69	70	54	50	53	56	51	56	56	57	54	53	57	54	52	51	52	49	50	72	55	52	54	66
32	32	32	32	32	32	32	32	32	32	32	32	32	32	32	32	40	48	43	49	67	71	54	76	69	84	69	70	51	50	54	48	51	50	56	67	54	53	57	55	49	55	52	50	59	58	53	57	53	60
32	32	32	32	32	32	32	32	32	32	32	32	32	32	32	32	32	42	42	49	54	57	56	76	66	84	74	58	54	61	54	62	51	54	59	67	55	53	57	55	51	50	55	50	59	58	58	57	53	76
32	32	32	32	32	32	32	32	32	32	32	32	32	32	32	32	32	42	42	42	53	58	58	76	72	66	74	60	55	61	49	62	55	56	59	47	55	52	53	52	51	51	50	47	59	58	59	52	53	76
32	32	32	32	32	32	32	32	32	32	32	32	32	32	32	32	32	32	40	42	50	58	58	62	74	92	71	66	55	61	49	51	56	56	59	48	57	52	53	55	52	58	50	49	57	58	53	59	56	55
32	32	32	32	32	32	32	32	32	32	32	32	32	32	32	32	32	32	36	40	54	58	55	54	74	92	71	63	57	52	50	49	56	56	54	48	57	52	49	55	57	58	54	45	50	51	58	59	69	56
32	32	32	32	32	32	32	32	32	32	32	32	32	32	32	32	32	32	32	40	50	54	55	55	68	85	77	64	57	49	52	62	53	55	52	47	48	49	49	55	57	58	56	48	48	51	58	61	76	56
32	32	32	32	32	32	32	32	32	32	32	32	32	32	32	32	32	32	32	40	51	49	50	55	68	85	77	64	60	59	52	62	53	56	52	58	51	49	48	48	47	49	51	49	58	52	60	61	76	74
32	32	32	32	32	32	32	32	32	32	32	32	32	32	32	32	32	32	32	32	51	49	54	53	65	75	77	69	60	59	52	52	53	56	52	58	51	52	44	51	50	49	51	49	59	63	60	65	56	74
32	32	32	32	32	32	32	32	32	32	32	32	32	32	32	32	32	32	32	32	42	45	54	53	65	70	65	58	57	59	52	53	53	56	58	58	49	53	53	58	50	48	49	49	59	75	63	65	56	56
32	32	32	32	32	32	32	32	32	32	32	32	32	32	32	32	32	32	32	32	35	45	52	62	72	67	69	68	57	57	54	53	50	51	58	55	62	75	53	58	50	50	46	48	50	75	63	58	54	56
32	32	32	32	32	32	32	32	32	32	32	32	32	32	32	32	32	32	32	32	32	46	52	62	72	68	69	68	57	51	51	53	54	51	57	58	62	75	47	45	51	53	49	48	48	47	56	58	54	54
32	32	32	32	32	32	32	32	32	32	32	32	32	32	32	32	32	32	32	32	32	46	51	59	58	76	70	69	53	54	45	51	54	50	49	52	57	62	52	51	47	53	50	47	51	46	56	50	51	53
[truncated: 80 more columns]

## Sheet: Fig3b
52	52	74	52	50	45	50	45	51	64	45	45	59	56	56	49	49	39	54	60	57	57	43	47	55	58	46	45	47	47	60	52	58	66	49	61	48	53	47	52	55	42	57	46	50	49	64	66	67	101
44	44	57	49	54	54	45	51	46	53	64	51	51	43	44	48	49	57	49	47	43	45	44	46	52	49	49	42	48	49	53	53	50	42	61	73	56	55	48	55	48	49	44	46	48	47	48	60	73	130
49	49	51	62	47	49	49	62	56	53	53	60	51	42	48	44	45	45	47	50	43	45	48	44	50	41	47	46	46	88	51	53	52	72	54	52	57	57	45	58	41	54	50	52	50	48	45	56	89	127
51	51	48	67	47	54	54	52	56	52	75	75	60	51	54	54	45	48	45	47	50	44	55	47	47	75	62	52	53	58	58	48	44	56	53	50	54	53	51	58	44	45	60	55	54	50	51	75	136	144
50	50	53	70	58	55	53	71	64	64	61	52	58	58	51	49	47	53	45	44	45	47	55	52	53	50	59	51	55	55	55	44	54	53	46	45	57	51	46	53	47	50	47	49	49	55	51	70	163	205
54	45	64	68	68	63	55	60	71	55	47	49	41	46	46	41	47	43	43	41	52	51	54	40	57	67	43	48	46	49	45	46	53	44	49	48	51	48	60	42	45	54	59	47	58	57	62	84	164	263
60	45	41	54	54	48	73	68	68	57	46	46	46	50	59	59	45	47	47	47	55	46	74	56	49	43	44	44	37	45	55	48	61	51	46	45	62	45	48	42	62	51	56	52	57	65	64	123	184	255
69	49	49	52	60	66	57	90	90	64	57	52	46	53	53	46	45	51	48	49	52	44	54	43	41	45	48	52	42	51	53	50	71	51	44	43	47	51	48	45	54	48	48	53	55	54	60	127	238	356
42	45	53	53	60	84	67	71	72	68	49	47	51	45	51	48	67	46	42	45	42	53	46	47	44	44	48	46	51	58	59	46	43	49	58	46	44	44	69	44	42	54	45	56	57	67	91	119	234	377
44	44	59	59	52	62	87	75	80	69	55	49	51	51	45	48	47	53	51	51	43	42	41	56	54	40	51	48	48	46	57	42	45	57	46	54	51	48	46	43	62	52	46	61	60	68	62	111	282	389
46	46	60	60	47	52	81	87	80	70	56	49	54	54	42	52	52	47	48	45	51	68	42	49	49	49	57	50	66	52	49	55	49	55	50	47	48	45	48	62	55	53	46	62	57	68	81	135	259	388
45	55	55	49	56	66	81	94	94	70	74	49	45	51	57	40	49	42	54	48	53	53	43	46	58	49	53	63	54	58	50	50	44	45	42	52	50	46	66	64	50	53	59	51	52	67	76	141	288	411
48	48	51	50	59	60	83	102	107	83	60	74	43	45	48	57	44	40	53	53	47	61	44	61	49	53	47	47	57	62	57	50	46	61	54	47	55	55	53	53	58	51	73	64	57	54	71	170	283	494
57	46	50	60	60	61	83	116	106	95	57	66	46	46	48	46	45	69	69	48	52	48	49	42	43	64	52	51	50	44	52	53	53	49	59	52	55	49	44	44	57	73	53	51	54	65	78	110	298	492
54	55	46	57	59	79	85	105	116	84	61	54	49	59	59	49	49	60	61	58	60	60	49	48	49	40	47	47	46	44	40	49	67	47	45	55	46	57	50	61	62	58	49	49	58	64	81	102	355	566
47	50	44	55	70	80	99	105	95	95	66	51	47	44	111	111	47	47	48	47	52	43	47	52	58	50	56	56	44	50	51	49	56	50	47	56	52	66	77	54	54	47	45	56	55	62	73	142	323	477
51	47	52	57	70	75	106	140	140	103	63	46	53	53	50	64	64	51	51	48	42	48	48	55	49	50	48	51	50	53	45	54	46	55	49	47	46	63	46	50	65	63	49	51	59	57	91	107	241	465
54	54	51	51	51	68	98	106	105	85	69	53	50	48	44	51	45	52	52	47	47	46	47	45	59	59	47	62	57	49	44	54	51	46	52	51	74	46	47	52	47	78	66	50	52	86	72	123	277	454
47	43	43	47	59	77	98	118	118	94	73	65	61	46	47	54	83	51	57	57	47	41	44	45	49	60	42	56	52	57	60	59	56	57	45	49	56	45	48	68	61	58	53	70	56	64	78	125	247	415
47	53	53	52	53	87	102	113	126	99	82	65	59	61	46	46	54	50	50	66	41	49	44	45	49	52	64	64	41	48	46	45	49	64	43	54	46	59	89	79	75	49	68	53	60	54	71	115	290	420
59	59	48	54	57	67	101	142	142	97	62	65	44	52	53	51	53	48	46	44	66	44	48	50	45	46	65	65	57	44	46	60	43	48	51	44	50	42	61	70	48	49	59	51	56	56	81	152	288	450
62	51	48	60	55	61	93	105	107	107	74	56	48	47	53	49	51	52	47	61	45	45	52	47	49	45	54	44	46	51	47	46	42	54	45	50	67	46	54	45	52	68	55	57	53	52	70	137	253	380
57	57	58	58	71	69	96	103	103	86	83	58	48	47	74	74	47	55	52	48	46	44	47	52	52	49	54	48	44	44	51	56	53	52	49	49	56	51	42	45	58	51	47	60	57	59	92	97	218	360
51	47	52	65	65	75	87	127	127	90	57	53	48	58	60	51	53	55	55	50	43	54	56	77	45	49	49	48	49	54	59	59	52	44	56	46	49	54	59	53	60	54	47	58	49	49	64	106	172	308
53	65	65	49	66	68	68	99	99	77	62	54	53	58	50	60	50	53	43	64	50	46	46	47	46	46	54	46	43	47	43	49	49	50	46	46	54	47	49	51	48	49	53	64	53	61	59	96	225	276
47	47	51	56	56	52	78	95	99	77	52	48	46	56	46	58	58	56	55	55	47	45	46	48	44	44	44	57	61	70	47	45	51	53	56	49	60	48	58	52	47	55	57	49	55	52	64	86	153	291
53	60	60	51	50	71	73	73	86	71	53	48	50	50	50	50	48	56	56	46	51	48	48	58	44	43	47	67	48	48	70	70	53	50	60	51	48	54	55	47	54	52	52	55	46	56	66	95	144	226
51	45	59	59	53	60	61	80	79	72	50	51	49	48	48	42	47	42	48	48	46	44	53	56	58	48	48	48	67	48	48	55	47	50	72	54	57	49	57	60	50	69	54	55	51	68	56	83	106	169
46	76	42	51	51	71	59	84	84	64	65	65	54	45	46	53	47	44	47	54	52	46	61	61	44	44	52	56	51	51	50	52	50	49	53	56	65	57	58	60	52	45	47	58	52	49	54	68	103	128
60	81	81	44	47	71	72	93	93	78	49	63	51	47	57	57	53	49	46	49	47	60	49	68	47	47	49	52	55	68	68	57	57	58	48	47	53	51	54	53	59	74	46	51	52	53	67	73	83	95
44	52	52	46	48	70	72	58	76	76	60	50	72	72	52	46	44	50	51	78	49	44	69	69	45	49	52	50	52	50	74	53	53	47	42	68	52	60	48	50	45	49	57	50	46	58	58	56	73	75
49	45	44	44	52	51	59	59	53	63	55	61	80	65	65	52	43	58	58	78	47	57	57	49	57	57	60	52	49	48	51	52	50	48	59	53	51	61	59	47	50	67	64	46	52	69	60	62	68	79
60	66	66	58	47	52	53	56	53	53	62	62	61	50	65	48	49	48	44	54	49	42	73	73	57	47	51	46	53	58	50	54	64	64	57	60	54	53	50	52	63	57	53	48	58	62	56	55	56	64
59	54	55	52	47	52	52	56	54	54	60	52	67	52	41	49	82	71	44	53	43	49	51	69	47	54	46	44	49	58	57	58	50	65	52	62	52	61	46	48	55	82	56	49	73	60	61	53	67	58
52	59	47	47	69	69	52	48	48	55	52	61	67	43	46	59	59	72	63	63	44	43	50	45	47	46	52	58	70	52	51	54	47	60	47	57	44	48	51	49	63	55	48	51	58	53	68	67	61	60
43	46	54	54	53	56	58	49	44	47	55	52	64	64	49	50	50	72	52	45	46	50	43	50	52	55	52	54	56	48	53	50	54	56	60	61	51	55	59	68	45	53	50	43	51	61	57	51	56	60
91	50	41	45	46	55	48	52	48	48	49	54	67	50	46	49	44	48	52	60	60	44	50	46	72	72	50	64	64	66	66	59	46	49	75	75	58	58	60	60	52	59	57	65	52	56	51	54	64	83
56	91	47	53	67	49	50	52	48	60	60	76	54	47	52	45	52	52	46	52	57	54	43	59	59	52	61	49	55	52	48	59	65	55	60	49	47	53	73	50	54	67	67	44	56	65	52	52	62	90
44	45	45	43	67	67	45	52	49	48	60	48	53	51	43	51	47	48	55	59	59	57	55	55	56	53	53	58	58	56	50	58	58	57	46	46	53	53	72	73	55	49	45	50	68	61	64	64	70	97
50	44	47	47	46	48	54	54	50	47	44	43	51	40	58	53	53	53	48	51	51	47	47	58	55	55	55	47	47	45	48	65	57	57	54	72	72	50	50	54	64	64	47	47	50	55	64	56	67	159
52	42	46	50	46	46	58	63	56	54	48	48	48	51	58	53	49	64	53	48	55	46	60	55	58	49	52	54	54	52	52	49	70	70	56	71	50	51	55	55	50	59	49	55	50	61	56	81	73	167
51	50	53	53	50	51	55	74	74	66	66	53	49	54	54	44	63	63	58	58	50	44	64	60	46	63	63	48	52	48	50	47	49	57	59	46	73	72	72	50	82	52	57	66	52	55	68	73	118	205
70	48	49	52	52	50	56	72	66	58	52	60	60	51	51	61	61	47	57	57	69	69	54	49	50	52	46	51	49	49	49	56	53	60	53	53	57	51	49	55	82	69	60	53	56	53	62	80	149	196
50	42	47	47	52	46	61	67	90	87	71	49	43	43	44	47	57	57	46	58	58	45	46	51	53	64	49	57	46	48	55	56	52	57	57	51	54	70	53	55	56	51	51	49	56	57	63	97	159	262
46	44	42	49	52	58	74	79	101	101	68	55	49	56	48	52	47	48	47	47	53	53	65	55	53	53	49	47	57	53	48	55	57	56	51	73	49	54	55	63	58	73	57	48	72	55	68	68	196	305
42	50	45	60	52	76	76	76	84	65	55	54	50	52	65	78	78	49	58	52	52	78	49	65	50	47	49	55	51	49	58	64	64	57	54	61	73	68	67	65	49	52	57	69	69	52	52	80	243	407
40	52	52	49	60	55	76	99	110	89	55	48	49	49	52	65	57	50	58	60	52	60	78	50	50	51	51	55	51	49	45	58	51	50	50	54	53	45	61	75	57	58	58	46	59	58	79	87	204	495
58	60	48	46	54	61	93	99	114	114	73	55	50	46	50	51	44	70	70	58	71	49	66	51	49	46	49	45	50	49	50	49	48	51	46	52	52	48	66	57	56	61	68	68	58	59	73	119	306	451
57	60	48	42	50	55	96	105	114	107	58	47	51	51	50	48	48	43	47	50	48	60	49	49	49	45	51	51	50	62	62	71	71	46	49	52	50	62	58	55	56	73	73	51	51	60	65	157	259	594
65	49	50	50	57	62	87	141	141	104	68	44	45	46	50	56	58	53	40	47	54	54	67	67	53	54	49	49	54	50	50	50	51	53	60	79	53	62	62	60	61	71	71	60	60	60	68	98	263	522
50	52	61	61	49	84	84	111	111	99	71	58	58	57	57	44	58	54	47	45	52	50	44	50	60	60	53	58	77	52	44	54	52	54	58	58	55	49	59	45	54	61	69	59	54	66	66	149	291	580
62	42	45	49	46	67	80	113	113	99	59	56	64	64	54	52	60	60	46	50	66	66	63	44	44	50	71	54	50	73	73	64	54	54	55	55	53	51	60	63	66	53	61	63	63	68	62	111	284	594
44	46	54	50	44	84	92	126	123	106	72	57	57	46	47	56	56	48	43	56	60	60	50	48	78	49	56	50	50	52	66	57	59	59	53	49	60	60	54	59	59	59	54	61	57	73	74	127	333	523
50	45	54	50	48	69	93	130	134	111	88	46	58	49	44	45	60	60	64	64	55	52	58	50	52	52	50	56	47	47	48	48	48	58	58	57	54	53	53	48	64	80	69	56	66	59	63	152	274	628
54	54	48	68	68	74	102	120	123	99	63	59	51	52	44	43	45	49	50	56	56	54	54	54	64	64	58	61	48	44	48	64	64	61	60	56	51	60	52	53	50	60	60	59	69	66	82	129	348	609
51	50	48	48	55	72	79	111	120	116	96	50	59	47	52	48	48	56	56	54	55	57	57	55	55	48	52	51	51	48	84	78	55	51	46	51	53	60	60	71	71	47	59	69	62	62	74	208	319	702
51	51	50	55	58	69	96	97	111	119	81	60	60	56	56	45	54	59	55	66	52	54	68	50	53	57	57	52	53	53	46	69	63	50	65	65	57	57	73	73	62	59	62	66	69	67	85	209	330	594
56	56	46	50	50	55	84	102	97	101	59	59	53	52	52	43	60	52	47	50	50	48	60	54	54	50	47	53	53	52	49	49	66	66	55	55	58	58	47	59	59	66	66	68	64	60	119	120	366	522
45	44	53	53	53	68	84	109	109	94	59	49	65	71	68	46	57	60	47	51	48	56	60	46	43	62	47	59	53	66	58	58	54	56	55	56	56	56	60	58	60	60	53	59	57	57	75	244	395	550
52	50	46	61	46	61	64	116	116	96	65	45	49	49	71	60	60	56	56	56	55	55	66	47	50	51	62	58	60	60	66	66	56	46	52	57	51	47	46	65	62	62	59	49	61	68	94	145	398	550
53	53	49	61	53	58	66	116	113	93	53	50	45	52	52	56	50	47	45	50	48	48	61	66	50	48	61	60	49	53	52	66	55	55	50	52	57	54	49	63	65	53	54	59	72	60	69	147	343	460
45	48	49	61	48	56	69	101	116	80	65	53	48	48	50	54	54	49	55	54	54	58	58	62	55	46	57	47	62	62	48	50	52	50	49	58	58	56	54	47	55	56	74	56	53	56	73	162	309	439
44	47	53	61	60	53	73	73	72	62	57	57	52	63	45	55	53	66	66	55	54	56	53	54	62	66	73	61	53	53	53	63	59	67	50	52	58	57	68	49	61	61	74	47	55	54	74	115	356	398
44	44	49	45	51	60	68	68	64	64	63	55	54	54	71	54	50	50	58	58	52	56	56	49	50	50	65	48	58	54	52	58	53	56	67	71	71	56	71	55	70	70	55	56	56	55	69	138	245	356
51	51	51	49	49	62	62	52	62	57	54	63	49	47	71	52	52	58	58	56	56	50	46	46	47	69	69	70	53	52	52	57	52	56	58	57	50	55	50	47	54	54	60	60	56	54	80	128	200	285
47	51	62	62	46	49	71	63	63	57	57	52	52	47	46	43	52	55	55	47	50	50	51	55	55	63	72	72	70	60	53	49	79	76	56	48	54	54	52	57	56	58	58	60	67	67	82	85	175	211
49	49	53	45	45	43	71	64	55	51	79	51	48	47	46	53	53	55	55	60	60	49	49	64	56	56	65	65	75	75	60	55	56	58	56	53	57	57	51	67	74	74	66	54	57	57	64	85	125	205
68	68	66	49	68	68	53	53	56	52	56	79	47	47	46	47	43	47	52	52	54	43	45	45	54	52	46	43	46	49	48	66	66	49	50	49	59	59	53	55	55	58	58	66	55	52	59	74	118	141
42	55	45	54	54	54	53	45	48	52	48	42	56	49	51	51	50	64	64	47	51	54	49	50	78	78	52	53	54	54	48	49	49	59	59	59	58	53	53	46	57	60	60	79	58	61	54	65	79	93
52	51	44	48	52	62	62	44	48	52	52	44	53	74	74	48	55	50	49	46	48	48	49	50	92	92	46	54	56	52	49	49	69	48	53	54	52	54	48	47	48	53	52	59	71	71	71	72	72	77
50	44	49	49	55	44	47	56	43	64	64	48	44	44	42	50	50	55	45	46	46	51	63	63	47	49	45	54	56	51	52	52	54	56	56	50	54	48	44	47	54	57	57	47	71	71	64	56	62	71
47	51	51	51	61	55	53	49	48	47	47	52	47	53	65	47	51	51	52	56	56	61	61	49	57	57	45	52	50	50	53	53	49	59	51	56	53	52	52	52	58	58	57	57	56	72	51	54	51	58
46	46	45	45	47	61	45	45	49	47	47	52	61	61	65	43	71	47	47	51	53	53	50	59	56	50	56	80	52	57	51	53	53	57	59	50	60	60	55	55	64	54	54	69	69	56	72	60	56	76
43	45	47	47	49	49	48	46	46	49	49	50	50	50	55	52	57	71	64	56	59	59	50	82	51	51	56	56	89	89	76	60	51	60	59	49	54	68	68	54	53	64	54	57	70	66	66	69	79	81
47	47	44	47	47	52	49	48	50	56	59	46	77	77	52	52	52	57	57	49	50	48	49	49	47	51	51	50	52	68	76	75	75	53	50	58	58	52	50	68	61	56	60	60	53	70	63	62	109	109
65	61	59	46	57	49	44	48	55	71	53	72	43	58	58	50	44	43	72	72	67	60	49	47	49	47	55	49	48	51	51	48	82	53	52	52	61	61	49	49	68	68	68	50	64	76	63	62	80	157
42	65	41	43	46	57	48	65	66	58	58	72	51	51	44	46	46	47	65	55	50	67	60	46	48	48	56	56	48	57	61	60	60	82	57	57	55	56	56	45	50	59	59	79	56	64	58	73	119	153
52	64	50	53	53	85	85	79	69	66	50	48	60	50	41	48	45	44	65	49	53	50	56	45	51	51	50	47	53	49	61	49	52	62	62	59	52	60	53	48	46	51	53	59	79	59	59	87	141	251
48	43	47	57	45	53	64	78	78	70	70	54	54	46	54	54	51	51	45	47	54	54	59	54	54	49	50	53	51	53	54	54	54	54	57	54	54	59	82	57	76	57	57	47	51	59	59	81	189	280
49	49	46	60	60	45	54	72	89	89	82	46	47	53	50	50	45	66	66	43	44	46	73	73	60	60	51	51	53	59	59	49	51	66	66	60	60	51	59	82	76	52	52	60	60	63	66	90	287	337
61	61	54	63	63	54	73	82	82	78	50	42	49	48	47	44	42	46	47	47	55	55	54	53	53	50	48	46	55	53	72	72	66	66	55	49	52	49	49	65	65	48	53	53	65	66	66	117	202	465
60	45	50	48	49	50	69	86	93	93	58	52	57	48	49	49	43	56	56	79	79	61	61	52	51	54	45	51	50	56	56	51	47	56	61	61	53	57	54	81	58	50	50	54	59	65	89	180	311	456
48	53	50	50	48	53	66	96	96	84	61	58	52	57	52	52	53	48	47	57	56	57	47	51	55	65	65	47	56	73	49	51	51	58	55	55	65	72	67	50	81	50	52	52	52	60	81	111	334	664
42	48	53	49	60	53	61	85	101	74	55	50	48	48	51	58	58	52	55	55	50	49	52	52	45	62	62	56	52	63	66	67	50	50	54	50	62	62	71	68	53	50	53	68	53	63	75	146	232	677
48	48	42	43	49	60	62	88	106	101	57	55	47	50	49	49	67	67	47	40	52	50	49	46	57	47	48	50	56	52	57	66	67	47	56	49	58	57	54	71	54	55	70	60	68	62	75	170	412	749
51	60	53	54	54	54	69	140	140	95	70	55	45	57	59	59	59	50	51	52	55	55	51	51	47	57	39	54	47	48	54	55	55	53	48	56	56	56	56	64	55	60	55	70	76	76	69	141	464	673
53	60	60	49	52	77	63	119	98	106	77	71	56	50	57	44	49	59	44	67	51	50	50	55	51	44	51	43	54	58	59	55	57	56	55	71	63	54	53	64	56	61	55	51	73	73	65	149	434	695
56	45	44	59	59	77	71	125	125	116	82	68	52	46	46	56	56	47	48	67	47	54	58	58	40	63	48	58	53	58	68	68	61	56	56	53	61	54	54	60	60	65	65	53	67	70	61	218	416	679
76	43	43	66	66	56	83	97	98	98	79	56	68	56	57	51	46	49	45	55	55	53	53	53	50	58	59	55	78	78	54	62	55	49	61	56	54	54	54	63	63	53	51	51	52	62	88	158	507	732
43	51	51	49	45	53	80	105	105	104	77	63	61	61	54	57	51	45	60	60	51	49	82	46	56	54	54	87	87	52	50	52	59	59	47	61	54	50	48	73	73	56	61	73	73	56	84	143	459	664
50	52	43	43	63	55	73	102	101	101	83	48	50	42	54	48	48	50	47	48	51	48	82	57	57	62	62	47	50	50	50	47	53	58	58	55	58	50	49	53	71	71	53	68	73	71	78	199	431	623
48	52	46	46	48	64	89	128	101	74	54	51	50	50	54	47	46	51	51	44	45	43	43	55	47	54	57	60	54	54	49	65	65	67	53	53	69	58	54	64	64	55	55	70	70	63	65	124	452	588
51	44	49	49	51	51	74	81	94	85	68	44	46	46	41	51	49	47	45	50	50	48	51	51	55	55	60	60	60	66	46	61	61	46	67	57	53	64	53	52	49	52	58	60	64	64	62	180	287	637
48	42	42	46	46	53	76	83	94	91	82	59	46	51	43	50	49	45	47	47	46	47	53	52	45	49	57	53	51	51	53	53	48	47	47	55	52	79	79	56	59	60	58	61	61	63	71	100	338	608
54	48	46	50	58	45	72	109	105	92	80	47	59	45	51	45	52	52	56	56	52	43	53	44	60	57	57	55	47	54	54	61	61	50	56	51	62	57	48	65	65	55	57	60	66	61	80	116	291	562
46	47	49	41	58	52	55	104	109	105	66	49	48	53	59	61	59	59	48	45	49	43	53	53	53	51	49	57	60	60	48	54	58	48	49	50	62	48	60	60	60	52	83	70	56	55	65	168	279	562
45	58	58	49	65	51	64	93	104	101	55	49	44	57	57	49	47	50	46	45	48	48	47	53	46	54	47	46	50	56	56	55	54	58	59	70	70	61	61	60	59	59	51	56	56	64	74	98	357	449
43	47	43	49	55	55	72	72	85	99	65	63	52	52	49	44	44	47	44	49	49	63	63	48	45	51	52	52	47	47	53	53	54	67	50	55	55	59	59	56	54	63	48	49	62	62	67	111	214	391
49	50	47	50	44	44	57	66	74	74	55	43	48	55	57	49	44	43	49	43	47	51	51	47	54	49	61	59	51	55	55	52	52	67	52	52	52	70	59	54	48	63	62	59	65	65	55	115	216	364
52	52	44	50	44	44	55	68	69	71	69	56	56	46	49	49	57	57	51	51	53	56	51	53	53	81	81	59	50	57	57	60	60	56	60	54	56	56	70	52	52	52	50	55	67	67	67	90	202	274
44	43	43	44	47	44	64	64	63	58	59	59	53	53	52	52	52	46	43	50	51	57	57	54	54	52	63	52	48	48	52	52	52	52	43	63	63	54	86	52	60	60	60	81	55	50	49	98	184	228
48	48	42	41	45	51	53	58	65	63	62	46	45	45	51	48	46	46	44	48	49	49	47	51	54	50	54	54	54	68	47	62	62	54	57	50	52	52	49	53	52	78	56	81	59	67	68	76	117	191
44	44	54	47	45	46	45	62	80	65	49	59	55	55	46	46	53	53	52	51	44	44	51	51	48	52	50	48	49	62	62	59	45	70	70	61	61	55	55	56	62	62	78	56	64	63	65	65	100	133
59	45	45	48	48	46	63	63	62	46	64	64	59	50	50	55	54	50	48	76	76	47	52	52	48	57	52	51	46	46	50	64	54	56	66	62	62	54	55	56	56	65	69	69	59	55	54	57	77	125
53	46	46	55	73	46	43	49	49	59	50	51	51	41	54	54	62	54	61	61	67	51	57	61	51	55	76	76	70	55	50	49	47	46	56	51	55	50	50	55	52	56	65	50	68	68	56	60	60	82
59	43	45	46	52	73	46	47	48	51	51	50	51	47	45	48	48	81	73	57	53	56	56	59	48	49	51	51	50	50	48	61	61	46	57	70	70	60	65	65	56	73	55	58	59	60	60	58	68	87
63	44	45	44	44	46	52	48	47	45	51	55	55	43	42	45	56	81	60	49	50	52	49	47	54	48	50	50	51	43	55	48	52	52	51	71	71	55	62	62	54	55	52	54	54	60	60	62	56	71
63	45	45	47	44	47	56	63	63	41	41	51	49	49	51	43	49	49	48	48	55	58	58	55	50	48	47	48	74	74	48	54	51	48	72	60	50	48	52	52	51	59	59	50	59	56	59	61	61	80
48	53	47	46	47	45	59	59	56	46	49	43	51	56	56	54	45	44	48	52	50	57	49	44	55	47	52	53	62	62	86	86	68	61	61	45	58	58	58	51	51	49	49	49	67	55	71	71	77	82
45	61	61	64	49	69	69	45	53	49	47	51	57	57	52	49	54	51	44	50	52	48	47	62	58	56	56	52	53	57	54	53	52	65	65	61	80	58	58	52	52	52	62	49	49	62	67	63	80	138
63	43	48	49	64	49	48	51	51	49	45	55	55	51	51	49	49	52	52	53	53	56	56	62	47	42	50	49	51	43	57	51	46	52	59	46	80	57	56	65	52	52	61	62	57	73	53	74	86	136
63	47	46	55	55	55	60	60	59	53	50	43	45	44	54	52	52	56	56	52	63	47	50	61	61	56	51	51	44	51	47	47	52	52	54	54	47	56	59	56	72	58	53	55	54	53	62	95	114	180
55	55	46	43	49	61	51	65	65	64	64	51	47	54	54	54	54	54	65	53	53	76	76	51	48	48	67	49	54	46	49	48	65	54	54	51	53	59	59	51	63	63	52	58	77	77	64	94	160	297
42	57	45	45	45	55	61	63	63	54	55	51	52	60	48	55	55	52	60	60	50	51	50	48	52	62	67	45	52	72	72	49	68	68	58	67	67	64	64	64	85	85	60	71	71	52	62	105	215	265
52	57	55	55	44	53	55	66	68	63	59	47	52	46	60	48	49	50	50	50	50	50	46	48	49	51	62	59	59	51	60	60	59	72	50	72	82	55	53	53	53	69	56	56	56	72	72	92	235	320
42	54	54	47	54	62	59	79	85	85	56	70	70	58	58	47	44	47	50	60	60	54	47	50	46	45	45	45	51	49	55	51	57	52	64	53	72	82	60	62	62	58	65	65	56	62	66	122	197	398
48	58	55	48	48	46	72	72	79	74	66	51	46	42	47	52	52	50	41	74	52	51	50	61	61	50	50	54	65	54	51	51	50	50	52	52	58	61	65	65	77	50	59	63	67	59	66	89	278	443
48	58	54	48	47	48	63	90	94	82	76	53	52	46	41	57	57	49	47	58	58	51	55	50	42	53	53	50	65	53	53	50	50	70	59	57	53	66	65	65	64	55	55	58	58	67	61	102	369	446
64	51	51	44	48	48	65	89	101	101	78	48	48	59	41	40	45	48	51	47	51	52	49	55	48	47	47	52	52	52	52	57	68	67	53	52	57	57	66	61	67	67	58	53	67	67	66	130	307	506
47	47	50	50	47	48	77	92	92	92	87	63	53	53	59	43	43	49	46	51	47	55	46	61	61	51	51	47	51	51	51	47	47	52	49	46	45	51	57	52	61	61	60	60	60	60	72	159	446	599
59	59	57	50	48	65	80	95	108	94	80	53	47	46	51	51	50	46	53	45	58	58	55	57	42	45	46	47	54	55	45	47	47	50	51	51	59	59	48	48	48	58	58	56	57	82	60	200	365	655
66	44	45	55	55	54	77	98	103	108	108	52	54	67	53	43	50	46	53	48	48	47	51	57	43	48	55	50	57	57	54	53	51	50	59	59	50	58	62	61	61	56	54	56	55	68	82	128	352	726
48	59	60	53	52	66	75	89	124	111	84	62	48	45	46	56	54	54	52	52	45	48	53	53	62	62	49	43	50	45	48	53	53	54	54	50	58	54	56	66	60	60	53	66	55	65	77	140	429	619
50	50	44	60	48	62	66	118	126	124	81	54	50	54	84	53	56	55	47	54	54	50	51	51	47	45	45	49	49	47	49	45	47	45	46	44	53	61	52	66	62	62	58	50	67	67	72	156	271	626
57	57	44	41	54	57	74	147	136	139	112	57	48	61	61	84	48	48	43	48	54	54	50	51	51	49	52	52	49	68	68	53	53	51	50	44	57	57	50	50	52	59	59	61	61	59	63	161	346	666
46	53	50	44	50	52	81	136	172	172	91	71	50	57	78	51	59	50	51	51	48	53	53	57	46	45	51	58	58	50	51	57	47	50	67	67	56	54	57	55	60	60	59	51	61	61	56	122	1077	1077
51	51	50	51	55	57	81	144	144	147	82	79	45	45	50	53	51	51	51	49	45	48	49	43	57	50	54	50	55	53	50	50	57	49	53	51	53	53	59	59	55	68	68	63	62	57	62	146	336	617
50	50	55	53	59	64	64	101	112	95	95	74	74	49	46	55	55	45	50	49	54	47	52	49	48	48	54	49	52	52	57	57	58	58	50	50	52	52	52	52	52	45	54	53	63	63	80	208	429	682
45	46	46	55	50	53	58	93	93	90	74	55	55	55	51	77	77	52	57	53	56	56	50	52	71	56	59	59	51	51	47	52	55	52	48	56	56	66	66	51	52	52	50	63	63	64	78	119	441	612
41	47	50	54	54	64	64	115	115	98	73	60	47	43	44	61	61	53	57	47	56	56	45	49	50	71	61	46	52	51	58	48	60	64	51	63	63	75	66	47	53	77	77	53	62	52	73	159	258	592
42	46	58	54	43	52	66	90	131	98	85	59	56	46	49	49	53	53	49	45	48	48	43	45	52	45	52	53	57	57	58	52	47	57	57	55	65	75	57	53	59	62	55	60	60	71	65	129	322	530
48	52	52	58	48	56	55	77	131	92	71	58	48	56	44	47	43	44	49	46	54	51	46	48	47	57	48	75	75	55	58	62	66	66	45	45	58	52	56	56	49	59	59	55	57	57	71	134	323	532
49	67	54	52	52	49	55	97	97	97	72	55	43	45	45	45	45	47	47	47	56	45	54	54	43	45	58	58	50	50	58	58	56	61	57	57	55	58	57	63	63	53	53	74	74	67	55	108	220	414
53	67	47	47	55	55	58	80	86	75	75	63	60	50	50	42	51	51	50	45	46	56	49	50	47	47	66	55	48	63	61	47	47	49	61	58	79	58	58	64	64	51	51	60	60	65	57	89	267	408
65	43	43	48	46	43	54	70	80	71	72	64	60	60	45	55	50	53	53	50	44	44	50	49	59	50	60	52	52	63	63	52	47	57	48	47	58	45	58	66	62	56	56	53	62	64	65	84	176	452
47	52	52	41	45	49	49	60	60	56	49	84	47	46	56	42	51	51	53	55	66	53	58	56	56	59	50	60	44	43	63	57	52	53	57	51	49	54	54	56	49	52	52	48	51	60	60	88	155	404
48	50	45	45	49	53	53	73	73	62	62	61	84	41	42	56	48	44	49	49	45	66	51	58	44	51	51	50	50	46	46	51	50	60	54	52	45	59	59	59	59	55	55	62	56	56	76	89	133	195
47	45	48	39	44	46	46	53	63	63	50	43	43	46	45	42	67	50	50	44	58	45	45	45	51	44	42	65	65	50	48	63	57	57	60	47	49	46	45	55	49	48	51	60	62	59	55	71	91	185
55	46	44	48	43	50	50	51	74	67	47	49	46	60	60	49	49	67	48	51	58	57	51	60	60	58	53	67	67	52	55	51	51	57	49	61	61	52	54	54	51	60	66	48	47	59	55	72	114	174
47	45	48	43	47	47	46	51	50	74	54	43	60	60	56	46	46	43	46	46	45	48	48	46	54	54	43	43	45	80	46	46	46	50	43	46	47	57	57	45	47	60	66	58	61	65	56	59	64	133
56	58	46	46	43	49	47	61	51	51	70	50	50	43	52	52	44	43	45	55	41	56	56	46	53	53	50	47	47	79	79	50	50	54	50	53	53	62	64	64	48	53	78	78	53	61	65	63	96	108
49	49	58	50	42	55	55	47	61	72	49	53	53	41	43	46	52	52	43	45	55	44	47	46	56	56	51	49	57	58	58	53	53	54	47	46	52	52	62	47	47	58	58	58	54	62	60	87	87	98
51	44	68	68	44	50	60	47	53	49	42	51	51	49	41	44	52	52	48	48	43	47	51	51	44	52	49	62	62	47	48	53	48	49	53	53	53	48	52	56	62	62	61	56	60	60	62	52	62	69
67	44	44	51	51	57	60	46	46	59	47	47	49	54	54	46	45	50	52	52	50	50	48	48	87	45	54	54	52	54	54	48	60	60	49	59	69	69	50	48	46	51	50	58	58	58	51	51	58	65
44	46	45	45	47	55	59	61	53	57	70	43	41	54	51	51	51	49	81	81	43	50	49	47	47	87	51	47	47	50	50	63	63	53	49	48	56	56	57	74	74	47	60	60	75	60	60	58	55	65
41	44	42	44	49	49	90	90	68	51	52	60	54	54	54	49	42	51	49	55	66	56	56	55	55	51	49	48	46	46	54	55	61	61	49	45	45	50	57	48	49	53	53	57	63	63	63	64	64	60
52	46	46	59	59	48	48	77	62	62	62	46	48	56	46	58	51	46	46	53	45	47	49	49	47	49	51	49	49	54	49	47	55	58	47	61	43	69	69	88	88	51	51	48	53	57	54	58	66	90
49	46	45	49	45	45	52	52	63	66	46	54	54	48	43	43	58	49	49	53	50	50	54	46	48	46	49	46	46	54	54	50	57	50	58	45	45	49	50	57	72	51	59	60	63	63	54	60	78	102
44	63	44	49	48	46	56	60	80	63	66	48	47	52	45	42	46	56	53	45	44	71	71	54	53	64	64	47	47	44	54	47	53	53	56	56	50	54	54	56	52	45	56	58	60	55	59	60	94	130
50	50	47	43	49	43	63	71	79	78	58	52	48	47	63	45	52	56	59	50	58	58	48	48	49	49	51	54	53	46	54	53	45	56	53	69	69	51	51	53	56	52	52	50	54	63	63	83	84	169
54	51	40	54	54	49	61	92	92	75	75	52	51	52	53	63	52	52	65	65	63	56	55	55	54	48	51	69	69	49	55	48	47	56	47	48	41	62	62	52	71	71	54	54	65	57	52	70	123	180
69	54	46	46	51	51	70	70	93	80	71	51	44	51	45	44	44	51	51	48	48	48	49	51	51	43	49	53	53	49	47	53	53	49	56	56	48	48	46	53	63	69	69	50	77	77	63	69	151	225
43	43	42	41	43	52	64	78	93	125	106	62	45	43	41	54	54	42	50	50	47	47	55	46	61	43	41	47	47	45	50	59	59	51	53	58	49	51	51	58	59	49	60	54	50	59	67	77	180	199
43	42	44	43	45	45	57	91	91	87	79	67	50	45	44	55	55	47	52	44	44	46	50	44	45	61	45	46	51	51	54	66	66	53	53	48	46	48	54	54	56	57	57	56	81	56	65	86	144	336
45	42	45	75	75	46	76	82	113	113	92	58	48	51	51	54	54	49	52	46	43	49	49	58	46	46	45	57	62	47	49	49	49	48	50	50	50	50	64	50	62	62	61	61	84	56	68	89	147	311
45	45	47	43	51	59	61	99	106	106	82	61	48	52	52	46	53	53	55	49	43	46	60	60	58	55	47	55	55	46	53	56	52	57	57	46	62	62	64	51	51	63	63	49	48	52	56	84	211	315
45	42	46	46	45	51	80	89	116	116	70	58	51	51	50	50	46	46	55	52	44	43	42	48	51	52	58	54	53	45	45	56	51	55	56	51	75	75	59	59	55	51	54	53	54	57	77	104	244	385
48	48	54	53	65	53	66	108	115	110	81	73	50	53	47	47	44	44	60	60	44	44	53	53	74	74	50	53	53	67	49	61	61	67	67	59	51	44	46	54	55	55	52	54	53	69	69	118	240	303
57	45	52	42	49	77	85	91	124	124	113	72	46	46	44	52	52	46	57	55	46	46	51	51	48	53	60	44	53	49	67	46	48	46	61	61	52	47	52	52	52	55	55	53	47	58	73	120	159	433
47	46	52	49	49	54	81	107	107	104	101	53	50	51	51	50	46	57	57	57	42	49	49	58	45	48	56	56	51	49	53	47	49	45	46	58	58	53	52	56	56	56	53	53	46	72	72	97	239	461
41	40	48	49	51	51	76	97	97	100	99	66	67	67	49	59	48	52	52	48	45	60	60	57	41	47	47	45	48	56	57	52	49	53	53	46	56	56	51	54	64	62	62	54	56	56	66	120	257	396
42	42	43	44	47	48	75	99	100	134	134	72	49	43	43	59	47	46	59	44	39	42	56	56	57	59	47	47	47	48	57	48	51	45	51	55	55	47	46	67	64	63	96	53	53	68	69	121	244	468
44	46	48	44	48	56	61	120	102	110	101	81	51	48	48	42	44	47	59	42	38	50	59	47	52	59	56	59	64	49	49	49	60	55	56	81	55	58	58	51	64	64	66	58	54	63	80	151	216	494
70	42	45	48	49	54	66	79	120	99	83	67	91	77	76	43	43	50	47	50	53	53	47	49	49	48	42	43	59	64	51	51	51	60	57	49	81	56	45	48	68	60	61	61	56	56	70	126	227	497
47	47	43	48	46	54	68	89	138	109	84	53	55	91	77	55	55	43	46	47	50	47	42	48	47	47	47	42	58	58	57	55	48	54	57	57	48	48	47	70	70	51	50	50	45	56	63	117	255	465
47	47	43	48	46	46	54	79	113	138	72	52	52	48	55	48	55	44	50	50	49	47	47	45	44	50	49	47	53	52	57	55	47	51	54	53	57	57	44	46	62	62	53	50	70	70	69	116	208	439
40	46	47	48	48	46	58	72	87	96	77	57	47	61	61	44	49	49	46	45	46	46	46	39	53	53	46	58	50	47	52	44	53	53	51	50	49	50	51	51	50	62	62	57	51	53	63	118	251	395
59	45	45	49	49	53	54	76	76	83	81	63	66	66	47	46	46	46	52	52	52	52	42	47	58	55	55	56	52	44	44	46	50	50	48	49	52	52	55	50	49	50	52	81	59	59	63	120	239	399
39	42	42	46	50	71	63	79	104	83	82	53	49	49	43	54	42	49	57	57	57	77	46	46	46	48	48	48	45	45	45	47	50	50	51	51	50	46	47	55	55	60	60	50	55	53	70	74	193	377
42	46	48	46	58	50	71	73	73	78	69	57	48	44	45	54	47	47	57	57	46	44	44	44	45	48	48	48	48	53	53	55	47	45	50	51	51	68	68	51	46	96	96	50	53	52	51	74	161	384
39	41	47	48	46	52	57	62	62	67	78	69	50	52	52	46	44	51	62	62	54	51	55	47	47	47	50	50	47	43	49	49	50	49	52	44	57	57	58	45	43	49	70	70	51	53	52	74	170	280
40	42	41	40	41	46	56	56	64	64	66	56	44	45	52	52	44	52	52	45	45	54	42	55	47	61	61	49	47	48	48	48	47	57	57	55	50	51	61	58	44	56	58	58	48	45	55	82	111	274
48	48	43	41	48	48	62	62	65	63	51	54	45	47	51	51	46	53	67	67	42	42	45	45	44	58	48	48	53	53	50	50	55	55	56	47	55	56	52	70	53	61	48	50	49	47	58	70	94	194
45	42	40	43	43	43	41	45	56	68	68	44	52	52	45	42	45	57	53	40	45	42	42	41	40	52	58	60	60	54	54	50	45	47	47	56	48	47	47	52	70	51	51	56	56	57	57	86	104	177
41	40	39	45	49	53	57	57	54	59	59	49	49	48	49	45	45	57	50	45	45	42	42	40	41	45	47	46	55	49	45	46	50	50	50	52	52	52	45	52	49	52	52	53	50	61	65	85	107	149
32	35	45	38	38	47	42	54	47	45	59	54	48	51	51	54	40	43	52	48	44	45	46	49	52	50	42	47	45	38	46	46	45	55	47	45	47	55	47	46	46	56	69	49	53	51	60	55	110	136
32	40	45	42	43	43	50	50	48	50	48	54	48	47	48	49	54	38	45	45	44	42	43	54	46	49	54	54	43	44	52	45	47	45	48	47	47	47	51	49	51	50	69	48	60	60	47	51	62	95
32	34	36	42	43	59	59	41	44	52	61	61	52	43	47	46	46	53	47	47	44	50	66	66	55	50	56	48	48	48	46	47	47	52	52	52	49	62	62	47	55	55	57	57	44	56	56	57	54	93
32	37	38	40	40	44	58	54	71	71	46	48	61	61	47	47	48	50	53	47	42	44	50	48	46	49	49	48	44	54	54	48	44	52	55	54	54	50	49	46	48	48	53	53	47	55	55	56	59	69
[truncated: 55 more columns]

## Sheet: Fig3c
L (r.l.u.)	I (a.u.)	L (r.l.u.)	I (a.u.)	L (r.l.u.)	I (a.u.)
	ref fig3d		Int (H=-4)		difference
-7.47593	74.3333	-7.44804	383.667	-7.44804	360.776
-7.39315	99.6667	-7.37319	351.333	-7.37319	317.773
-7.31037	128.333	-7.29834	316	-7.29834	272.148
-7.22759	136	-7.22348	368.667	-7.22348	321.628
-7.14481	146.667	-7.14863	387.667	-7.14863	336.288
-7.06204	203.333	-7.07378	347.667	-7.07378	274.184
-6.97926	273.333	-6.99892	375	-6.99892	273.884
-6.89648	261.667	-6.92407	362.667	-6.92407	257.567
-6.8137	320	-6.84922	357	-6.84922	238.663
-6.73092	321.667	-6.77436	332	-6.77436	202.044
-6.64814	400.667	-6.69951	305	-6.69951	161.161
-6.56536	399.667	-6.62466	306.667	-6.62466	140.894
-6.48258	382.333	-6.5498	301.333	-6.5498	137.349
-6.3998	446.333	-6.47495	262.333	-6.47495	102.028
-6.31703	438.333	-6.4001	288.333	-6.4001	101.985
-6.23425	486	-6.32524	280	-6.32524	96.7926
-6.15147	425.333	-6.25039	271.667	-6.25039	71.5502
-6.06869	434	-6.17554	263.667	-6.17554	78.7284
-5.98591	429.333	-6.10068	254	-6.10068	74.6074
-5.90313	403.667	-6.02583	275	-6.02583	95.1872
-5.82035	380.667	-5.95098	263.667	-5.95098	89.7406
-5.73757	386.667	-5.87613	275.667	-5.87613	111.793
-5.65479	353	-5.80127	251.667	-5.80127	94.1443
-5.57202	327	-5.72642	287.333	-5.72642	129.775
-5.48924	315	-5.65157	305.667	-5.65157	161.673
-5.40646	234	-5.57671	297.667	-5.57671	164.253
-5.32368	250	-5.50186	334.333	-5.50186	206.16
-5.2409	184.333	-5.42701	360	-5.42701	260.052
-5.15812	168	-5.35215	384.333	-5.35215	288.71
-5.07534	145.667	-5.2773	358.333	-5.2773	276.79
-4.99256	95	-5.20245	388.333	-5.20245	323.198
-4.90978	77	-5.12759	402	-5.12759	344.506
-4.82701	71.6667	-5.05274	390	-5.05274	345.076
-4.74423	61	-4.97789	421	-4.97789	394.086
-4.66145	53.6667	-4.90303	399	-4.90303	378.946
-4.57867	66.6667	-4.82818	432.667	-4.82818	414.783
-4.49589	77.6667	-4.75333	440.333	-4.75333	426.756
-4.41311	87.3333	-4.67847	473	-4.67847	462.571
-4.33033	95.6667	-4.60362	478.333	-4.60362	464.497
-4.24755	105	-4.52877	497	-4.52877	478.416
-4.16477	155	-4.45391	471.667	-4.45391	448.911
-4.082	198.667	-4.37906	447.333	-4.37906	420.891
-3.99922	244.667	-4.30421	463	-4.30421	433.024
-3.91644	247.667	-4.22935	456	-4.22935	418.203
-3.83366	325.333	-4.1545	456.333	-4.1545	398.545
-3.75088	353.667	-4.07965	400.667	-4.07965	325.079
-3.6681	413.333	-4.00479	451.667	-4.00479	357.361
-3.58532	498	-3.92994	449	-3.92994	352.17
-3.50254	467.333	-3.85509	435.667	-3.85509	312.714
-3.41977	548	-3.78023	420.667	-3.78023	280.438
-3.33699	523.667	-3.70538	427.667	-3.70538	268.159
-3.25421	599	-3.63053	431.667	-3.63053	242.773
-3.17143	568.333	-3.55568	372.333	-3.55568	167.576
-3.08865	577.333	-3.48082	374	-3.48082	168.574
-3.00587	649	-3.40597	366	-3.40597	135.625
-2.92309	608.333	-3.33112	370.667	-3.33112	147.012
-2.84031	642.667	-3.25626	324	-3.25626	69.6915
-2.75753	613.667	-3.18141	328	-3.18141	84.9862
-2.67476	554	-3.10656	291	-3.10656	46.4761
-2.59198	581	-3.0317	289.333	-3.0317	21.7472
-2.5092	519.667	-2.95685	311.333	-2.95685	44.5206
-2.42642	446.667	-2.882	316	-2.882	48.9798
-2.34364	424	-2.80714	345.667	-2.80714	76.0959
-2.26086	367.667	-2.73229	334.333	-2.73229	80.7716
-2.17808	328.333	-2.65744	350.333	-2.65744	112.891
-2.0953	286.333	-2.58258	401	-2.58258	157.082
-2.01252	228.333	-2.50773	400.667	-2.50773	181.799
-1.92975	189.333	-2.43288	442.667	-2.43288	253.504
-1.84697	138.667	-2.35802	433.333	-2.35802	255.161
-1.76419	100	-2.28317	488	-2.28317	330.118
-1.68141	72.6667	-2.20832	461.333	-2.20832	321.518
-1.59863	67.3333	-2.13346	602	-2.13346	478.837
-1.51585	61.3333	-2.05861	568.667	-2.05861	465.786
-1.43307	81	-1.98376	589.667	-1.98376	507.416
-1.35029	89.6667	-1.9089	611.333	-1.9089	546.274
-1.26751	121	-1.83405	617.333	-1.83405	572.048
-1.18474	146.667	-1.7592	619.333	-1.7592	589.475
-1.10196	149	-1.68434	585	-1.68434	566.264
-1.01918	235.667	-1.60949	601	-1.60949	584.785
-0.936399	297	-1.53464	595	-1.53464	581.187
-0.85362	348.333	-1.45978	624	-1.45978	604.806
-0.770841	449	-1.38493	630	-1.38493	605.682
-0.688063	444	-1.31008	608.333	-1.31008	575.533
-0.605284	562.333	-1.23523	630	-1.23523	585.445
-0.522505	652.333	-1.16037	617.333	-1.16037	565.424
-0.439726	709.333	-1.08552	637.333	-1.08552	576.939
-0.356947	650.667	-1.01067	538	-1.01067	443.512
-0.274168	729.667	-0.935812	572.333	-0.935812	452.92
-0.191389	660.667	-0.860959	544.333	-0.860959	404.031
-0.108611	682.667	-0.786106	489	-0.786106	309.703
-0.0258317	652	-0.711252	485.333	-0.711252	299.303
0.0569472	621	-0.636399	437.333	-0.636399	218.699
0.139726	570.667	-0.561546	385.667	-0.561546	125.618
0.222505	626	-0.486693	417.333	-0.486693	127.087
0.305284	548	-0.41184	393	-0.41184	97.0936
0.388063	540.333	-0.336986	379.333	-0.336986	92.361
0.470841	531.667	-0.262133	408.667	-0.262133	99.231
0.55362	486.667	-0.18728	377	-0.18728	93.6085
0.636399	454.333	-0.112427	387	-0.112427	94.6564
0.719178	379.667	-0.0375734	371.333	-0.0375734	90.3759
0.801957	289.667	0.0372798	388.667	0.0372798	120.302
0.884736	221	0.112133	382.333	0.112133	132.383
0.967515	186.667	0.186986	340.667	0.186986	84.0507
1.05029	143	0.26184	376.667	0.26184	126.045
1.13307	124	0.336693	389	0.336693	158.109
1.21585	97.3333	0.411546	413	0.411546	185.356
1.29863	87.6667	0.486399	399.667	0.486399	178.623
1.38141	73.6667	0.561252	402.333	0.561252	199.075
1.46419	74.6667	0.636106	463	0.636106	272.898
1.54697	74	0.710959	483.667	0.710959	323.88
1.62975	121.667	0.785812	504.333	0.785812	380.484
1.71252	132	0.860665	492.333	0.860665	398.298
1.7953	167	0.935519	581.333	0.935519	505.762
1.87808	277.667	1.01037	581.333	1.01037	521.907
1.96086	276	1.08523	656.667	1.08523	610.325
2.04364	358.333	1.16008	646	1.16008	608.515
2.12642	412.667	1.23493	602.667	1.23493	574.269
2.2092	444.333	1.30978	585	1.30978	560.799
2.29198	470.667	1.38464	556.333	1.38464	537.566
2.37476	519	1.45949	531.333	1.45949	512.159
2.45753	630	1.53434	527	1.53434	508.054
2.54031	649.667	1.6092	544.333	1.6092	509.308
2.62309	685	1.68405	554.667	1.68405	511.266
2.70587	658.667	1.7589	539.333	1.7589	485.509
2.78865	616.667	1.83376	539.667	1.83376	455.783
2.87143	648	1.90861	483.667	1.90861	373.393
2.95421	647.5	1.98346	531.333	1.98346	411.417
3.03699	654.667	2.05832	531.333	2.05832	380.148
3.11977	683	2.13317	479	2.13317	306.538
3.20254	663.333	2.20802	469	2.20802	283.652
3.28532	624.667	2.28288	445.333	2.28288	249.236
3.3681	539.333	2.35773	443.667	2.35773	228.99
3.45088	562	2.43258	437.333	2.43258	183.289
3.53366	472.667	2.50744	378.667	2.50744	104.232
3.61644	429.333	2.58229	368	2.58229	81.9872
3.69922	432	2.65714	378.333	2.65714	89.3578
3.782	390	2.732	375.333	2.732	99.2982
3.86477	231.333	2.80685	300.333	2.80685	34.1333
3.94755	190	2.8817	313.667	2.8817	36.4946
4.03033	180.333	2.95656	311	2.95656	33.9335
4.11311	150.333	3.03141	279	3.03141	-0.982713
4.19589	109.333	3.10626	298.333	3.10626	7.46312
4.27867	93.3333	3.18112	291	3.18112	4.60904
4.36145	63.3333	3.25597	316	3.25597	43.1298
4.44423	62.6667	3.33082	316	3.33082	70.4064
4.52701	70.3333	3.40568	289.667	3.40568	56.7369
4.60978	68.6667	3.48053	351.333	3.48053	127.231
4.69256	84	3.55538	381	3.55538	187.817
4.77534	98	3.63023	382.333	3.63023	203.333
4.85812	130	3.70509	378.333	3.70509	199.674
4.9409	167	3.77994	394.333	3.77994	232.764
5.02368	170.333	3.85479	392.667	3.85479	294.358
5.10646	229	3.92965	437	3.92965	361.877
5.18924	263	4.0045	440	4.0045	371.893
5.27202	303.667	4.07935	411.333	4.07935	352.578
5.35479	351	4.15421	487.333	4.15421	443.243
5.43757	343.667	4.22906	487.333	4.22906	455.418
5.52035	427.667	4.30391	458.667	4.30391	435.184
5.60313	395.667	4.37877	374.333	4.37877	360.296
5.68591	459.667	4.45362	362.333	4.45362	348.142
5.76869	475	4.52847	379	4.52847	361.763
5.85147	487.333	4.60333	390	4.60333	373.441
5.93425	486.333	4.67818	405	4.67818	382.799
6.01703	491	4.75303	394.333	4.75303	366.331
6.0998	505	4.82789	379.333	4.82789	340.493
6.18258	473.333	4.90274	379.333	4.90274	326.259
6.26536	462.333	4.97759	359.333	4.97759	297.918
6.34814	472.333	5.05245	363.667	5.05245	292.242
6.43092	416.667	5.1273	315.667	5.1273	223.165
6.5137	385.667	5.20215	325.333	5.20215	218.528
6.59648	396.667	5.27701	310.667	5.27701	187.133
6.67926	351.667	5.35186	292	5.35186	149.205
6.76204	284.667	5.42671	291.667	5.42671	150.984
6.84481	221.333	5.50157	274	5.50157	104.529
6.92759	205.333	5.57642	262.333	5.57642	94.0365
7.01037	168.667	5.65127	221.333	5.65127	40.9344
7.09315	150	5.72613	230	5.72613	34.1979
7.17593	100.333	5.80098	231	5.80098	29.4851
7.25871	101	5.87583	229	5.87583	24.2324
7.34149	84.3333	5.95068	214.667	5.95068	9.79965
7.42427	64	6.02554	203	6.02554	-4.19787
		6.10039	214.333	6.10039	1.5844
		6.17524	241	6.17524	41.1367
		6.2501	241	6.2501	46.4372
		6.32495	215.333	6.32495	18.444
		6.3998	249	6.3998	66.484
		6.47466	253.333	6.47466	87.6041
		6.54951	247	6.54951	85.7085
		6.62436	236.667	6.62436	79.3885
		6.69922	246	6.69922	109.42
		6.77407	280.333	6.77407	170.777
		6.84892	284	6.84892	199.157
		6.92378	316.667	6.92378	238.335
		6.99863	307	6.99863	243.16
		7.07348	346.333	7.07348	291.238
		7.14834	320.333	7.14834	282.133
		7.22319	326.333	7.22319	295.412
		7.29804	275	7.29804	247.514
		7.3729	259.333	7.3729	239.255
		7.44775	274.333	7.44775	260.997

## Sheet: Fig3d
L (r.l.u.)	I (a.u.)
-7.47593	74.3333
-7.39315	99.6667
-7.31037	128.333
-7.22759	136
-7.14481	146.667
-7.06204	203.333
-6.97926	273.333
-6.89648	261.667
-6.8137	320
-6.73092	321.667
-6.64814	400.667
-6.56536	399.667
-6.48258	382.333
-6.3998	446.333
-6.31703	438.333
-6.23425	486
-6.15147	425.333
-6.06869	434
-5.98591	429.333
-5.90313	403.667
-5.82035	380.667
-5.73757	386.667
-5.65479	353
-5.57202	327
-5.48924	315
-5.40646	234
-5.32368	250
-5.2409	184.333
-5.15812	168
-5.07534	145.667
-4.99256	95
-4.90978	77
-4.82701	71.6667
-4.74423	61
-4.66145	53.6667
-4.57867	66.6667
-4.49589	77.6667
-4.41311	87.3333
-4.33033	95.6667
-4.24755	105
-4.16477	155
-4.082	198.667
-3.99922	244.667
-3.91644	247.667
-3.83366	325.333
-3.75088	353.667
-3.6681	413.333
-3.58532	498
-3.50254	467.333
-3.41977	548
-3.33699	523.667
-3.25421	599
-3.17143	568.333
-3.08865	577.333
-3.00587	649
-2.92309	608.333
-2.84031	642.667
-2.75753	613.667
-2.67476	554
-2.59198	581
-2.5092	519.667
-2.42642	446.667
-2.34364	424
-2.26086	367.667
-2.17808	328.333
-2.0953	286.333
-2.01252	228.333
-1.92975	189.333
-1.84697	138.667
-1.76419	100
-1.68141	72.6667
-1.59863	67.3333
-1.51585	61.3333
-1.43307	81
-1.35029	89.6667
-1.26751	121
-1.18474	146.667
-1.10196	149
-1.01918	235.667
-0.936399	297
-0.85362	348.333
-0.770841	449
-0.688063	444
-0.605284	562.333
-0.522505	652.333
-0.439726	709.333
-0.356947	650.667
-0.274168	729.667
-0.191389	660.667
-0.108611	682.667
-0.0258317	652
0.0569472	621
0.139726	570.667
0.222505	626
0.305284	548
0.388063	540.333
0.470841	531.667
0.55362	486.667
0.636399	454.333
0.719178	379.667
0.801957	289.667
0.884736	221
0.967515	186.667
1.05029	143
1.13307	124
1.21585	97.3333
1.29863	87.6667
1.38141	73.6667
1.46419	74.6667
1.54697	74
1.62975	121.667
1.71252	132
1.7953	167
1.87808	277.667
1.96086	276
2.04364	358.333
2.12642	412.667
2.2092	444.333
2.29198	470.667
2.37476	519
2.45753	630
2.54031	649.667
2.62309	685
2.70587	658.667
2.78865	616.667
2.87143	648
2.95421	647.5
3.03699	654.667
3.11977	683
3.20254	663.333
3.28532	624.667
3.3681	539.333
3.45088	562
3.53366	472.667
3.61644	429.333
3.69922	432
3.782	390
3.86477	231.333
3.94755	190
4.03033	180.333
4.11311	150.333
4.19589	109.333
4.27867	93.3333
4.36145	63.3333
4.44423	62.6667
4.52701	70.3333
4.60978	68.6667
4.69256	84
4.77534	98
4.85812	130
4.9409	167
5.02368	170.333
5.10646	229
5.18924	263
5.27202	303.667
5.35479	351
5.43757	343.667
5.52035	427.667
5.60313	395.667
5.68591	459.667
5.76869	475
5.85147	487.333
5.93425	486.333
6.01703	491
6.0998	505
6.18258	473.333
6.26536	462.333
6.34814	472.333
6.43092	416.667
6.5137	385.667
6.59648	396.667
6.67926	351.667
6.76204	284.667
6.84481	221.333
6.92759	205.333
7.01037	168.667
7.09315	150
7.17593	100.333
7.25871	101
7.34149	84.3333
7.42427	64
